# Supplementary material for: Population genomics through time provides insights into the consequences of decline and rapid demographic recovery through head‐starting in a Galapagos giant tortoise
Source: Evol Appl. 2018 Aug 13;11(10):1811–21. doi: 10.1111/eva.12682 (PMC6231475; doi:10.1111/eva.12682)
Supplement: Supplementary file 2 [file EVA-11-1811-s002.xlsx]

## Sheet: Historical Individuals Summary
Sample ID	Bone (mg)	**Sex (M, male; F, female)	**Curved Carapace Length (cm)	Mean Read Length	# Unique Reads Mapped	Retained for SNP Analysis	** Values are taken from Van Denburg 1914
CAS_8291	220	F	63.5	87.4934	159825
CAS_8292	220	F	63.754	100.505	61001
CAS_8293	250	M	78.486	109.602	82151
CAS_8294	110	F	67.31	94.1989	49
CAS_8295	170	M	72.898	73.1729	77676
CAS_8296	250	M	84.582	116.86	57612
CAS_8297	200	F	70.612	110.687	158325
CAS_8298	110	F	72.898	101.94	16163
CAS_8302	280	F	62.738	105.95	126501
CAS_8303	160	F	63.5	100.61	124829
CAS_8304	80	F	64.516	94.7998	47128
CAS_8305	190	F	58.928	88.9263	6821
CAS_8306	140	F	58.674	100.235	66474
CAS_8307	150	F	65.024	121.131	16700
CAS_8308	170	F	60.96	78.4625	43481
CAS_8309	170	F	62.23	72.3207	967
CAS_8310	140	F	64.008	79.4271	141721
CAS_8311	130	F	63.5	68.4248	127673
CAS_8312	180	F	56.896	91.7567	145240
CAS_8314	270	M	71.882	70.1573	115414
CAS_8315	80	M	75.565	85.6425	174194	Yes
CAS_8316	70	F	59.436	79.1199	81302
CAS_8317	130	M	70.612	77.4506	101432
CAS_8318	150	M	68.834	76.9734	15985
CAS_8319	140	F	57.404	105.073	13668
CAS_8320	180	M	74.422	99.5022	6206
CAS_8321	220	F	64.262	149.629	225473	Yes
CAS_8322	270	F	63.246	108.036	2542
CAS_8323	260	M	71.755	63.8878	12331
CAS_8324	160	F	61.468	111.269	46497
CAS_8325	130	F	62.484	122.123	290733	Yes
CAS_8326	90	F	64.262	109.685	204628	Yes
CAS_8327	100	M	76.2	112.625	26318
CAS_8328	170	M	81.788	73.8322	19220
CAS_8329	70	M	71.374	122.017	202675	Yes
CAS_8330	200	F	54.102	101.406	23425
CAS_8332	140	F	60.452	110.216	421210	Yes
CAS_8333	160	F	59.944	104.432	121051	Yes
CAS_8334	130	F	58.42	117.479	17776
CAS_8335	210	F	64.135	124.574	208045	Yes
CAS_8336	320	F	63.754	133.601	163742	Yes
CAS_8337	170	F	61.214	133.728	236226	Yes
CAS_8338	140	M	72.136	86.8433	9108
CAS_8339	160	F	62.738	96.7157	116309
CAS_8340	130	F	65.532	108.348	378044	Yes
CAS_8341	110	F	66.04	74.9982	111973
CAS_8342	210	F	61.468	56.6078	83508
CAS_8343	270	M	72.136	112.584	321974	Yes
CAS_8344	140	F	59.69	114.908	27853
CAS_8345	230	F	70.358	118.472	118150	Yes
CAS_8346	150	F	58.42	122.977	283314	Yes
CAS_8347	190	F	60.96	103.003	103876	Yes
CAS_8348	200	F	65.786	118.302	405316	Yes
CAS_8349	150	F	54.61	119.812	10278
CAS_8350	200	F	60.96	127.519	8244
CAS_8351	210	M	87.122	114.827	213147	Yes
CAS_8352	150	F	59.182	128.26	24117
CAS_8353	140	F	55.88	111.122	115394	Yes
CAS_8354	110	F	62.23	103.045	290178	Yes
CAS_8355	150	F	66.294	97.8382	2112
CAS_8357	200	F	55.245	106.244	372019	Yes
CAS_8359	140	M	72.644	97.7358	234590	Yes
CAS_8360	130	M	70.866	66.2284	194096	Yes
CAS_8361	100	F	60.198	92.0057	505203	Yes
CAS_8362	120	F	58.42	96.6567	122675
CAS_8363	140	F	58.928	69.5192	16390
CAS_8364	150	M	80.264	74.5931	74917
CAS_8365	180	M	74.93	64.8148	318781	Yes
CAS_8366	100	F	59.944	100.019	102842
CAS_8367	160	F	54.864	120.885	31771
CAS_8368	260	M	75.438	73.1889	8317
CAS_8369	200	M	76.2	97.1784	130816
CAS_8370	130	F	60.325	83.5453	60062
CAS_8371	230	F	68.58	71.8321	69965
CAS_8372	130	F	62.992	111.985	130220	Yes
CAS_8373	100	F	59.69	86.1471	46684
CAS_8374	60	F	53.594	117.333	26263
CAS_8375	150	F	55.88	113.857	107383

## Sheet: Contemporary Individuals Summar
Sample ID	Sequencing Library	Curved Carapace Length (cm)	Latitude	Longitude	Sex (M, male; F, female; J, juvenile)	# Unique Reads Mapped	Subgroup for Analysis	* Individuals that were run in duplicate
*A025Tun	RAD1, RAD2	85.2	-0.606722	-90.667	M	121899, 106235	Adult	** Individual was removed due to missing data
A026Tun	RAD2	81.2	-0.606783	-90.6672	M	113460	Adult
A034Tun	RAD2	38.2	-0.605227	-90.6693	J	83821	N/A
A067Cen	RAD3	90	-0.612424	-90.6708	M	160648	Adult
A083Sur	RAD1	71.5	-0.62433	-90.6681	F	85640	Adult
A092Cen	RAD1	75.4	-0.611471	-90.6716	M	91562	Adult
A102Sur	RAD1	69.8	-0.623823	-90.6686	F	104026	Adult
A107Tun	RAD1	82.8	-0.605406	-90.6679	F	79054	Adult
B073Cen	RAD1	87.7	-0.616126	-90.6736	M	108096	Adult
C002Oes	RAD1	88.5	-0.61716	-90.6792	M	104543	Adult
C003Oes	RAD1	75	-0.61572	-90.6803	M	114747	Adult
C004Oes	RAD2	61.2	-0.615781	-90.6805	J	127997	N/A
C005Oes	RAD3	59	-0.615892	-90.6812	J	146436	N/A
C006Oes	RAD2	56	-0.615817	-90.6817	J	134835	N/A
C007Oes	RAD2	60.8	-0.615795	-90.6817	J	130001	N/A
C008Oes	RAD1	85	-0.614683	-90.6809	M	118993	Adult
C010Oes	RAD1	60.6	-0.613239	-90.68	J	114076	N/A
C011Oes	RAD1	68.4	-0.61328	-90.6806	M	127781	Adult
C016Cen	RAD3	90.9	-0.616523	-90.6718	M	108942	Adult
C017Cen	RAD2	69	-0.618228	-90.6756	J	165833	Adult
C021Cen	RAD2	101	-0.61915	-90.6747	M	107775	Adult
C026Sur	RAD1	80.9	-0.622848	-90.6613	M	94076	Adult
C027Oes	RAD1	80.7	-0.615481	-90.6826	M	76459	Adult
C028Oes	RAD1	65.5	-0.615792	-90.6809	J	114455	Adult
C029Cen	RAD1	90.1	-0.607156	-90.6733	M	114099	Adult
C030Est	RAD3	70.1	-0.60556	-90.6733	F	157529	Adult
C031Cen	RAD1	85.3	-0.604417	-90.6737	M	128189	Adult
C033Cen	RAD3	92.3	-0.617691	-90.6717	M	179044	Adult
C040Cen	RAD2	78.2	-0.618873	-90.6742	M	200031	Adult
C041Cen	RAD3	79.5	-0.618636	-90.6737	M	152027	Adult
C044Cen	RAD2	92	-0.618326	-90.6718	M	179426	Adult
G001Tun	RAD2	32.5	-0.60555	-90.6695	J	174050	Young
G002Tun	RAD1	98.3	-0.60555	-90.6695	M	112311	Adult
G003Tun	RAD3	26.9	-0.60555	-90.6695	J	134236	Young
G004Tun	RAD2	40.4	-0.60555	-90.6695	J	102941	N/A
G005Tun	RAD2	43.5	-0.60555	-90.6695	J	129526	N/A
G006Tun	RAD3	35.8	-0.60555	-90.6695	J	151258	N/A
G007Tun	RAD2	33.6	-0.60555	-90.6695	J	148396	Young
G008Tun	RAD3	36	-0.60555	-90.6695	J	139237	N/A
G009Tun	RAD2	36.8	-0.60555	-90.6695	J	109617	N/A
G011Tun	RAD1	84.2	-0.605871	-90.6687	M	101648	Adult
G014Tun	RAD1	88.6	-0.606517	-90.6686	M	111561	Adult
G015Tun	RAD1	69.5	-0.606517	-90.6686	F	125943	Adult
G017Tun	RAD2	42.6	-0.606694	-90.6693	J	147724	N/A
G018Tun	RAD1	91.2	-0.606584	-90.6696	M	95794	Adult
G022Tun	RAD2	41.6	-0.607174	-90.6697	J	107257	N/A
G024Cen	RAD3	92.5	-0.609867	-90.6697	M	156591	Adult
G028Cen	RAD1	73.6	-0.61089	-90.6696	F	107697	Adult
G037Cen	RAD3	35.8	-0.611717	-90.67	J	185600	N/A
G043Cen	RAD3	79.7	-0.611717	-90.67	F	63621	Adult
G045Cen	RAD2	28.2	-0.611717	-90.67	J	89323	Young
G046Tun	RAD2	41	-0.606335	-90.6696	J	140361	N/A
G047Tun	RAD2	47.1	-0.606335	-90.6696	J	107682	N/A
G049Tun	RAD3	36	-0.605398	-90.6694	J	97697	N/A
G051Tun	RAD2	37.2	-0.604747	-90.6689	J	140998	N/A
G054Tun	RAD1	65.2	-0.603808	-90.6669	F	102396	Adult
**G056Tun	RAD1	98.5	-0.603808	-90.6669	M	39255	Adult
G058Tun	RAD1	63.6	-0.604362	-90.6667	F	113879	N/A
G059ATun	RAD2	63.6	-0.604362	-90.6667	F	168506	N/A
G060Tun	RAD2	40.2	-0.604362	-90.6667	J	116801	N/A
G061Tun	RAD3	33.8	-0.605828	-90.6695	J	214357	Young
G062Tun	RAD2	31.2	-0.605828	-90.6695	J	119107	Young
G063Tun	RAD3	34.7	-0.605828	-90.6695	J	123079	Young
G064Tun	RAD3	32.3	-0.605828	-90.6695	J	121630	Young
G066Tun	RAD2	49.5	-0.60652	-90.6696	J	163720	N/A
G067Tun	RAD3	33.5	-0.606928	-90.6697	J	139855	Young
G069Cen	RAD2	28.6	-0.611478	-90.6698	J	122712	Young
G070Cen	RAD2	26.2	-0.612087	-90.6701	J	121198	Young
G072Cen	RAD3	26.8	-0.612087	-90.6701	J	156892	Young
G073Cen	RAD2	13	-0.612087	-90.6701	J	131635	N/A
G075Cen	RAD3	31.8	-0.612815	-90.6701	J	96224	Young
G076Cen	RAD3	28.6	-0.612815	-90.6701	J	98313	Young
G077Cen	RAD3	27.4	-0.612815	-90.6701	J	107312	Young
G081Cen	RAD2	29.6	-0.612815	-90.6701	J	114321	Young
G084Cen	RAD3	25.7	-0.613178	-90.6701	J	110941	Young
G085Cen	RAD2	25.3	-0.613178	-90.6701	J	96372	Young
G086Cen	RAD2	94.8	-0.61344	-90.6706	M	132407	Adult
G087Cen	RAD3	33.1	-0.61344	-90.6706	J	120236	Young
G088Cen	RAD3	24.9	-0.61344	-90.6706	J	108363	Young
G089Cen	RAD3	96.8	-0.614111	-90.6698	M	171576	Adult
G094Cen	RAD2	92.4	-0.614423	-90.6701	M	96475	Adult
G095Cen	RAD3	84.9	-0.615535	-90.6691	M	76846	Adult
G096Cen	RAD3	71.9	-0.615198	-90.6689	F	107174	Adult
G097Cen	RAD1	94.7	-0.614533	-90.6688	M	123067	Adult
G098Cen	RAD1	73.7	-0.613997	-90.6689	F	131874	Adult
G100Cen	RAD1	74.1	-0.612908	-90.6698	F	103761	Adult
G106Cen	RAD1	70.6	-0.609627	-90.67	F	119769	Adult
G111Cen	RAD1	95.4	-0.619513	-90.6674	M	119466	Adult
G112Sur	RAD1	86.2	-0.620172	-90.6669	F	101006	Adult
G113Cen	RAD1	82.1	-0.622993	-90.668	M	110847	Adult
G114Sur	RAD1	74	-0.622993	-90.668	F	117979	Adult
G115Cen	RAD3	69.6	-0.618599	-90.6681	F	127497	Adult
G117Cen	RAD2	72	-0.618077	-90.6675	F	79919	Adult
G118Cen	RAD3	90.1	-0.617592	-90.6672	M	135502	Adult
G122Cen	RAD3	70.7	-0.617135	-90.6675	F	95110	Adult
G123Cen	RAD2	88.4	-0.616667	-90.6675	M	142324	Adult
G125Cen	RAD2	66.7	-0.615783	-90.6685	F	114483	Adult
G127Cen	RAD3	31	-0.614115	-90.6703	J	90229	Young
G141Oes	RAD1	66	-0.620608	-90.678	F	123373	Adult
G142Oes	RAD1	64.3	-0.620682	-90.6786	F	105538	N/A
G144Oes	RAD1	68.6	-0.620745	-90.6788	F	131569	Adult
G145Oes	RAD1	69.7	-0.620968	-90.679	F	122677	Adult
G146Oes	RAD1	73.6	-0.620329	-90.6784	F	121262	Adult
G147Oes	RAD2	63.4	-0.620091	-90.6783	F	97964	N/A
G148Oes	RAD3	80.1	-0.620091	-90.6783	M	107644	Adult
G149Oes	RAD2	67.3	-0.619846	-90.6784	F	162887	Adult
G150Oes	RAD2	72.7	-0.619846	-90.6784	F	128620	Adult
G151Oes	RAD2	87.7	-0.619668	-90.6781	M	117870	Adult
G152Oes	RAD3	79.9	-0.619293	-90.6787	M	183757	Adult
G153Oes	RAD2	65.5	-0.619453	-90.6782	F	95758	Adult
*G154Oes	RAD2, RAD2	61.5	-0.618913	-90.6786	F	152430, 131664	N/A
G155Oes	RAD3	67.7	-0.617446	-90.679	F	212044	Adult
G156Oes	RAD3	70.6	-0.617936	-90.679	F	169525	Adult
G157Oes	RAD3	52	-0.617932	-90.679	J	150436	N/A
G159Cen	RAD3	30.8	-0.613332	-90.67	J	109073	Young
G160Cen	RAD2	30.9	-0.612152	-90.6702	J	115879	Young
G171Sur	RAD1	65.6	-0.627974	-90.6632	F	114951	Adult
G172Sur	RAD1	75.2	-0.627488	-90.6633	M	101965	Adult
G173Sur	RAD1	67.5	-0.627273	-90.6634	F	125045	Adult
G174Sur	RAD1	68.3	-0.627091	-90.6635	F	115967	Adult
G175Sur	RAD1	61.8	-0.627271	-90.6635	F	127713	N/A
G176Sur	RAD1	80.9	-0.627203	-90.6632	M	119148	Adult
G177Sur	RAD3	58.7	-0.627191	-90.6627	F	168224	N/A
G178Sur	RAD3	57	-0.626824	-90.6628	F	147401	N/A
G179Sur	RAD3	78.4	-0.626774	-90.6627	M	106929	Adult
G180Sur	RAD2	62.6	-0.626209	-90.6628	F	137693	N/A
G182Cen	RAD2	72.1	-0.62012	-90.6716	M	131712	Adult
G186Cen	RAD3	77.5	-0.618622	-90.6725	F	110963	Adult
G187Cen	RAD2	13	-0.615229	-90.6689	J	119328	N/A
G190Cen	RAD3	27.7	-0.613532	-90.67	J	139012	Young
G191Cen	RAD2	31.5	-0.613532	-90.67	J	164993	Young
G192Cen	RAD2	29.4	-0.613532	-90.67	J	131556	Young
G193Cen	RAD1	13.4	-0.613532	-90.67	J	124258	N/A
G195Cen	RAD2	29.2	-0.613532	-90.67	J	94503	Young
G197Cen	RAD1	15.3	-0.613532	-90.67	J	128926	N/A
G198Tun	RAD2	33.6	-0.603495	-90.6673	J	96125	Young
G201Cen	RAD1	98	-0.613469	-90.6725	M	108285	Adult
G205Cen	RAD3	80.1	-0.613817	-90.6727	F	199440	Adult
G206Cen	RAD3	68.5	-0.613893	-90.6728	F	121263	Adult
G207Cen	RAD3	86.7	-0.613055	-90.6729	M	109984	Adult
G214Cen	RAD2	29.5	-0.606094	-90.6696	J	152985	Young
G216Tun	RAD3	40.6	-0.606485	-90.6692	J	134022	N/A
G217Tun	RAD3	45.2	-0.606959	-90.669	J	107393	N/A
G218Tun	RAD3	42.2	-0.607221	-90.6691	J	95346	N/A
G219Tun	RAD3	90.7	-0.608374	-90.6679	M	184335	Adult
G222Tun	RAD3	62.4	-0.60814	-90.6675	F	118523	N/A
G223Tun	RAD2	71.5	-0.608218	-90.6675	F	127169	Adult
G225Tun	RAD3	90.6	-0.607745	-90.6677	M	158690	Adult
G228Tun	RAD3	97.1	-0.605688	-90.6674	M	97417	Adult
G229Tun	RAD1	86.5	-0.604506	-90.6677	M	117206	Adult
