# Supplementary material for: Population genomics through time provides insights into the consequences of decline and rapid demographic recovery through head‐starting in a Galapagos giant tortoise
Source: Evol Appl. 2018 Aug 13;11(10):1811–21. doi: 10.1111/eva.12682 (PMC6231475; doi:10.1111/eva.12682)
Supplement: Supplementary file 3 [file EVA-11-1811-s003.txt]

>PinzonRADtag-1
TGCAGGACAAATGCTGGTATTCTGCCATTTGGCCATTAATCAAAATAGTCACAAACAAACGCTACAACAGACCAACAGTAGCATTGATTTGTGCCAATATTCCACCCGGCTATAGCATGGCTACATGCATGATCTCTGTA
>PinzonRADtag-2
TgcaggaggtggtgagacctatttgtcagaggacatctcatttgttgtaaccacttgaaccctgcttgcgacctcgggagaagaactcatcagtgctctacacagtgctcaactctacctgcaccacggattctgAGTTT
>PinzonRADtag-3
TGCAGGACTCTCTCGGCTGGTCCCCAGCTGTGTCTCCTGCTTGGCAGGTAGCCAGAAAGCCTGGAGAAGGCAGGAGAGCCAGAGCGAGGAGGGAAATGCTAGGGTATCATAAGCCTCTTTCCCAAATCTGGACCTTAGCG
>PinzonRADtag-4
TGCAGGAGACGTAACACACAGCCCCTAGAGTAGAGCAGCTTGTGTTATACACACTGACTTGTGAAAAAAGACAAGACCTAAATTCAGGTTTTGACAGCTGGCAGACCTTTATCTACTTAAAATGTAGATCTCTGTAATTG
>PinzonRADtag-5
TGCAGGACCATAGGAATATTATCTTTTTGTTCATTAAGGTGCTGTGTACTTCAGGAAGGTTGTCATTTCCGACTCATCATGGTGAAGATGTGGGAACTTCCTGGAGTAACTATAGTAATCCATTGCTGACCAGTTGGAAG
>PinzonRADtag-6
TGCAGGCTCATTTTCACTCTCAAGTCCTCCTGGCCTAGAGCTGTCATTGATTTCTATGAGAGGTCTCTGTGTAAACAGCAGGATTAGGCTCCTGGAGGGAAATCCTGGCCGCACTGCAAACAATAGGCATTTGGCCATCA
>PinzonRADtag-7
TGCAGGAGGTCCACCGGAGCCACctgccgcccttctggcaaccggcagagcgccccccgcagtatgccgccccaagcacgcgcttggcgtgctggcgcctggagccagccctgACTCCATTCTAGGGAAGTCACTATTAA
>PinzonRADtag-8
TGCAGGTATTCAGTGTCTCTGGGGAGCACTAATTCTGTGAGAATGAGAAATATGACGCTGCAGGATGGAACTGTAGTGTTAATGGGTCACTGACTGACAGCTGAGCCTTCTCTCGGAGGTATCAGGCTGACTATCACTGC
>PinzonRADtag-9
TgcaggacccagggcaaattgccccacttgcccccccgtcccccgagtggccctgaTCACAACTACTCAGTTTTGTATCAAAAACCTTGTATTGTTAATAGACAATGGAGAGTCTCCTTTTGTTCAAGTGGTGTTTTGAA
>PinzonRADtag-10
TGCAGGACTGACAGGATTTGGGAGTTGGAAGCGTATGATCAGTTTGTTTCTGTTTGTAGACATGAGCCTCTCTCCCATTACCCCAGCTTCTGGTTAGGATAAGAGCATGATGAGCCTTGTCACGCTGCTAACACATTTTA
>PinzonRADtag-11
TGCAGGTTCTAGCATAATAGAAGAGTGATGTGTAGGACTCCATCTCTTCAATAGAAAATTGGATCTGTTGACAAAaggtatgtctatacttggcactgcgggtgcgattcccagctgaaggagacatacccacattagct
>PinzonRADtag-12
TGcaggtcaaggataagatatactggtggggcattgcgtggaaaactcatgctaccacttcctatgttgtatctgttctgttaatagaggacttctccagggaatctgacatctttaaccagttccacattTCAAACAAA
>PinzonRADtag-13
TGCAGGAGGTCCCCAGTTCTACGGATTTGGTGGCACGGCTGCAGGAAGTCCACCAAAGCCGTGGGATCAGCGGACCCTCCGCAGGCATGTCACTGAAGGCAACCTGCCTGCCGCCCTCACGGCGACCGGCAGAGCGCCCC
>PinzonRADtag-14
TGCAGGAGATGTGGGGTGAGGGAGAGAGATACAGGCAGCAAGTTAGCTCCTGAGGCAGATCGACTCTCAggtccgcactatgccgttaaatcgattttaacagcgttaaatcaatttaacgctgtacccgtccacactac
>PinzonRADtag-15
TGCAGGGTAGGTGGCTGCTAGTGACGGGCACTGATTAAACTGTTTGACAGGGACATTAGAGAATTTGGGAGTCCCCAAGGAAAAGCTAGGCTCTTCCTGCTCTCCTCAGTAAGTCCTAGACTCCTAGAGAATGAGTAGCA
>PinzonRADtag-16
TGCAGGGCATACTTTTTTTTCTGCTGACTCTGCCCCCTCTCTGCCTTGTTCAGACTACAGGTGCACAAGGAGGAAATAATTCCTTGCATGCAGAGGAGAAGCAGGCTACTTAAACCAAAGACTTGCAATAGGAAGATTAC
>PinzonRADtag-17
TgcaggatttcactagatatgtcctcccagcctgataatgaaccattgataactattctttgagcaccctttttaaatcagttgggcacccgcACTGTTGCTGGATTTAAGGGCAGGGGCTGGGCTAGGGGGGATTCTGG
>PinzonRADtag-18
TGCAGGAAACCAGGCTAATCTAAGAGTACATAAGTGTCTGTGTGCACCTCTGAGAGATTAGATCGTTCAGATATATATTGCACAGAAAACTTAGAAACAGGAGGGAGGAAACTCATGTTACAGTCTGATTCCTTAAGAAT
>PinzonRADtag-19
TGCAGGATGTTTAAAAACATGCACCCTCCGACTTAGAGGGAATTAGCCTGCTTCAATTCTGAGTGGAACGAGGGCATGTGAGAACTGAAACATCCATGTCTTTGAGAGTCACTGAAAAGAGGCCGGTTCTGCCTGCTTGT
>PinzonRADtag-20
TGCAGGACTGTCCCCCTGCTACCGCAGTCCCTCCCCTACAGCTTTGTCAATGCACCATAATCCTGACTGATGGCACTCCTTGATAGAGCAGTTCTGGGCTCCCCCGGACAGATGTACTTTTGCACCTCAATCCTGACTGG
>PinzonRADtag-21
TGCAGGCTAACAAATCTCTCATGCAGTAAATCTGCCAACTGGACTTTGAGGAGGGGAACCTCCAAGCAACCAAAAAATATCCACAGTTACAGGAAAGTAGCCTACTGAAAAGGACAAGGAGGTTTGGGGGGGGAGGATAG
>PinzonRADtag-23
TGCAGGATACAAGCATCGTCTTGGGGGCAACAATACCCTTCTAAAGCTCTGTGATCAATGAATCAGATATTTCACCCTGCACACAATGTCTCAGCCTCCTGGGGATGGGGTGTGTGTGTCTCATTTGCACAACACATGCA
>PinzonRADtag-24
TGCAGGGATGCCTCGGAGCTCTGGCTGTGCCACGGTTGACTGGGTACCCCTACAGTTGATCAGTACCAGCTGCAAATAGAAGGCAGTCATGTACTCTGGCAACAGCCTGGAGGTTTTATACCATGTGTGGATGCTCATAA
>PinzonRADtag-26
TGCAGGATCAGAGTCTAGGTAATGTAATGCCTTCATTTCTCTACGGTAGCACTTCCCAATGTGTGTGATGCCCCCTGCTGGGAGCACTGTAAAGGACAAGCCAGAGATGGAGCACAGAATGGTGATAGTGCAAGTTGCCC
>PinzonRADtag-27
TGCAGGTAAGCAAAGTCTGTGCTAAGATGTTTGAGAAAGCTGCAAAGTTATCCCCTCTTCCCACAAGTTTTATCTGCACAGCTTCCTCTGCCATGAAAAGTGAAAAATTTCTGATTCCAATGAGCCGTTTGTCTCCAGTG
>PinzonRADtag-28
TGCAGGTACCATTGACGACAACAGAAACTGCAACACTCAGCAATACATAAAATAAGGCTGTATATTTAAACTTACTTTGTACAATTTTAAAAATGTCTGTTCTCTAGATAATGTTTATTCCCATTTTAGAGGAAAATTCC
>PinzonRADtag-29
Tgcagggagcagaacacctgacatttcctgttctccctggaggcaaagaggtctatctggggaaagccccacttccggaatacagaaaggaggatgtccggatggatggaccattcgtgggacaggaaggacctgctcag
>PinzonRADtag-30
TGCAGGAATAGAGGAGCAGGAGGGCAGAAGGATAATTAAGTTTACCTCAGGGGACTCCTGGCCCTTGTAGCTAAGAATAACACACATTAAGTACCTTTAGGATAGAGGTAAACTATAAGTATTAATTCATGTTATAACAC
>PinzonRADtag-31
TGCAGGTGCTCAGCCCTGATGAAATCAGGCCACTCAACGTCTACCTATGCATTTAGGCCGCCAAGCTTGAAAATGTTAGTCTTAggttgggatttttcaaaggaccctaaagaaatcaggcacataattcccattgaTAA
>PinzonRADtag-32
TGCAGGCGTGCCTGTGGGAGGTCCACCGGAGCCCTGCCTGCCGCCCTCCTGGCGACCGGCAGAGCGCCCCCCACAGCATGCCACCCCAAGCATGCTCTTGGCGTGCTGGGACCTGTACCCGCCCCTGGAGAGGGAGGCCA
>PinzonRADtag-33
TGCAGGAATCTCTGGCCAATTTCATAACATGGTTCAAAATGAACATGGTAGACCAGAGAAGTCAGCCgtgtgtgtgtgtgtgtgtgtgtgtacacatgcttgtcttgctcatgctatcgttactataatactAAAAAAGT
>PinzonRADtag-36
TgcagggagagagaacagtgctgagcagacaccggtgccggcgatggtcagtgccaagaggccttagcagtactggtgcgatccggtgccgaagaagcgcttatgccagtggattgtccagcgctcggtgccgagggGGG
>PinzonRADtag-37
TGCAGGTGCTTGCTCTTCTCCATGTACTCCACTCTGGCACACACAATACACAGCCTTGTAGTTATGCGGTTCCACGACAACTGATAGGGGCTTCTAATTTCATCATGCCCAGAGCGTGGAATTGACTACACTAGTTTATG
>PinzonRADtag-39
TGCAGGAATGATTTTTTCTGCTCCTCATGTCTGGTTTTTGTCATACATAGTACCTCAGCTCTTGGCAGGTTGAGAAGCATGTACACAGGCACCCAGGGAACTCTACCAATCTTTGACTCCTCTGATATGGCTCTCCTCTC
>PinzonRADtag-40
TGCAGGGTCTCTTCAAATACTGACTGAGTTTTGTAGTGAATTTGATTCTTGAGCACATCGGTGCCTCAATCCAATCTGAAATTGACCTCTTTGTTGCCAGTTTAAAATCTTAGCATTTTCCATGCCTCCTTGTACTGTGA
>PinzonRADtag-42
TGCAGGCTAGTGGGTCAAGCTCATCAGCCCTACTACAGAATATGAGAACGTGGCCAGATACTAAATGCCGTTGGGAAGTGTGGGGTTCTTGCCTCATACTGGGAAGGTTTATAGCATTTGATTCCTCCTTGGCTCTGTTC
>PinzonRADtag-44
TGCAGGTGTGCCTGCGGATGGTCCGCTGGTCCCACGACTCCGGTGGAGCATCCACAGGCACGCCTGCGGGAGGTTCACTGGAGCCGCGGGACCAGCGAGCAGCAGAGTGCTCCCCACGGCGTGCCGCCGTGCTTGGGGCG
>PinzonRADtag-45
TGCAGGTCTTTGGAGAAGGTAAATCCTGTATTCCTTGATGGGGTAGAAGACTGAGAAGCGAGCTTCATGGAGAATTCCTCCCCAAAACAGGTGTAGGGGGGAAGCTCCTGGTCCTATATATTTCAATAGGAGTAGGATCA
>PinzonRADtag-46
TGCAggtctgcaagacaaatcagcctcctgaaagcagtacaatagtctggaaaggttgagatccactgttgtaaggcatttaagaactagattgaggtcccaaactggagtaggACACTTGACCGGCAGACAGAGATTTC
>PinzonRADtag-47
TGCAGGTACCTCCTCCCTGTAAACACACACTCCTCCAGCATCCTGCCAGTACACAGAAACCCCTCCAGCATCCCCCAGATATCCCCATATATCACCTAGCAATGCTGTAATTTATCATTAGTATCTGGTAAGCGCTGTCA
>PinzonRADtag-48
TGCAGGAAACAATATACTAGCCTGTAAGGAGAAGACACGCCGCATTATTAGGGTGAGGCAGTTTAGATATGGGCCACGGATGCCAAACATCCTTATGAATACTCATGGTGGCCACAGAGCCCTGTGTTAGAGCTACCCAC
>PinzonRADtag-49
TGCAGGCATTTCATTTACATGGGGCTTGGAGGTCAGCATGGCTGCTCTTGGCAATGGCAATTCAGGCCCATTCCTTTGCAGAAAATATTCATTTGAACCTATAGACATACCTCTCCCTAACAATCTCCTCATCTACAAAT
>PinzonRADtag-50
TGCAGGCAATGAAGGAAGGAAAATTCTGGTTTTAAATTTGTTTGGTTTTGGTAATTATTTGGGAGGTGTTTGTTTTATAAAAGAGCGGAGGCCCATATAAGTACCTAAAGAGACAGATAATTCATTACTATTTATGAAAA
>PinzonRADtag-51
TGCAGGCAGCTTCAGTCAGGATTTTGGCATTGGTGGTATCATAATCCACTCAAGATTGTCCACTGGACCACAGGGAAAATCAGTCTTTACTCTTTCCCTTTGTTAGCTCAGAGGATCCATGTTCTCCTTTCTGGAAGAGC
>PinzonRADtag-52
TGCAGGATTGTTTGTAAAATGATCAATGACGCATATAAATAGACTCTTGCTTGTCTGACGGCATTTAAAAACATGGTTTTTAACAGCAATATTTTGCCAAAAGGTTCTCAGTATAGCAGAGAATAGAATCTTGGTAAAAA
>PinzonRADtag-54
TGCAGGCATGCCGCCAAAGGCAGCCTGACTGCCGCCCTCACAGCAACCGGCAGGCTGCCCCCCGTGCTTGGCGTCCCAGGCATGCGCTTGGTGCACTGGTGTCTGGAGCTGCCCCTGAGCATAACTACTTTGCCAGGGAC
>PinzonRADtag-55
TGCAGGCGGTCTGCTGATCCCACGGATTTGGTGGCATTTCTGCAATCTGCCAGTCCTGCGCCTTCGGTGTGCCCATCTGTCATAAACAGATAGTAGAAGTGAATAGAACAGAAGTACTTTATATCTCTTTTGACTGTAAA
>PinzonRADtag-56
TGCAGGGCTGTGGAAACTGGGGAGCCCCACACCCCGAGGTAAGCACTCCCCAACCCCAGGCCTATAGCCCAAGTCAGGGTGTGTGGGAGGGGGCAGCCCCTGACCCAGCATCACCGGCTGCAGAAGTCACAGAGATCACA
>PinzonRADtag-57
TGCAGGATCAAGATGGAAGCTGCATGGACGGGTGTCACCTGAACTCTGCTGAGCTGTGGTACACACCCCAGAGCCTTGACACACACAAACAGGCATGATGGGGGAGCCGTCCAATGTCAGCATCACTTCACCTTAGCACC
>PinzonRADtag-58
TGCAGGGATCTAATAAATATTGAATAGCCTGGGATTGTGCCAGGTAAGCTGAATGGTTTGTATCCAATACAATATTGTTTTGTTTCTTTTAATCCTCCAAAATTGGTGTTTCATGTGGAGTACAAGTCCAGGATATTGAA
>PinzonRADtag-60
TGCAGGATTGGACCCTCAAACTCTACGAAATCAGAATTCTCACACCGGTCCTTAGAAGTGCCTGTTACTGTTTTGTCAGTTCCATTGCTGTATGTGGAGCTGGCGTCTCTCGGTTTGGGAACTGATGTATTAACGCTACA
>PinzonRADtag-61
TGCAGGGGCAGAAATCCTATTAGCAGTGACACACGATGGCAGCTTTCCAGAAAATGAAAGATGAAGAGTGGTTGTTTGAGACCTGCTTTTACCAGGGGAATCTCAGCTGTTGAAGTTCTTGAGGCTCTGAAGCAGCAATG
>PinzonRADtag-62
TGCAGGATGCTTAACCCTTTCTGGCCATGTGTCACACCCATGGATAAAGTTTTACCTgatggtagaacccaagatccagaatgaaatggtgatgctgattcagtaggtggtgcgcttccatttaattctgtactaaagca
>PinzonRADtag-63
TGCAGGAGAGAATTCTATTAATTAAAGCCCATGCAACACCCTTATGCATAATGCTATATAATAGCATGCCTCACTATCTCCATCACTGCTTGTCATCCCTTCAGTGGTTCTGGACAAATAACAAAAAACCTTAAATCAGA
>PinzonRADtag-64
TGCAGGTCCCTGATGCTGTTGCTATCCTGTGGTTCAGAAGTACATCCACTAGATGGTAACACCCTTTGCCTTTTGTGGCATTTGACTAAATTACAGGACACCTCAGATTCTTGTCAAACACTTTGCACGTAGATAGTGTA
>PinzonRADtag-65
TGCAGGTAAGCCACTGAATGCAGCCTGCCTGCCGTGCTTGGGGCAGCGAAATGCCTAGAGCCGCCCCTGTCCCAGCCCCTGATATCATGTTTCTTCTACAGTGTTCTTGCAAGTGGTGGCCAGCCTGGCAATGCCTAGGA
>PinzonRADtag-66
TGCAGGCTTCCAAATGTTCAACAGCTTCAATGAAACAGGACTGATGCTGCTCAGACTAATTTGATGAATAGCTTTGTATTACATTTCCAACATGAAAGGGAAAAAACGAGCGGCAATGCAGTACACTTGTATAAGTCCTT
>PinzonRADtag-67
TGCAGGGTGCTGGCATTTGGCCTTGATCTAGCCAAGAACTCAGGGATGTGGTTAATTTTAAGCCATCTGTTGTCTGGGGAAAGGCCCTAGAGTGGTTTCCAAagagaaagagagagagagaCTGACCTATGTCTACTAGC
>PinzonRADtag-68
TGCAGGAAACATCCCAAGATTCTCTTCATATTGGTCCCACCCCAAAAGTCACTTTCCTGCAAAACTCACTCATTCCCAGTGTCTCTGCCAACCAATAATGCATAATAGTTTGGCTCTAGCATATCACAGGATTAAGAAGC
>PinzonRADtag-69
TGCAGGAGGTCCCCGGTCCCGCAGATTTGGCGGCAGCCTGTGGGAGGTCAGCCGAAGCCGCGGGACGAGCGGACCCTCTGCAGGCATGCTGCCAAAGGCAACCTGCCTGCCACTCTCATGGCAAACGGCAGAGCGCCCCC
>PinzonRADtag-70
TGCAGGTATTACTGCAATACAAAATAAGTAATCTCGGGAGGATTTACAACCTTCAAGCTTTCTTACATGAGGATCCAATCACCCTCCTCCTCACCAATCCCAGTTCTTTACCACTGAAAGGTAAGAAATAGTTCCCACTC
>PinzonRADtag-71
TGCAGGATGCACTGGAGCTATGAAAATATTTACTGGAGTTTTGCTCCAGATGGCTCCAGCTGAATTTAAACCGTAATCTTAAAGAAGTGTTAAGTGCTAACAAATGTTAGTTGCTCACCAGGCCATGAAAACAGAGATAC
>PinzonRADtag-73
TGCAGGGACAGAGATTACAGTTACAAAAATGAACCTGAAATCTTGGTTTTTTAATTTCTTCAGTGTAATATATACATATTACATCAAGACAGTTTGTGTACCTATTAAAGCAACAAGAACATGGTGGGAAATATGCACTC
>PinzonRADtag-74
TGCAGGCCATCAAATGCTCCAGTGACAGTACTGGGACACCCAATATGAGGGAGAGCTAACAAGTGCCTTCTTTGAACTCCTGTTTGTTATCTTCTACAATATAATGCTAAAGCATACTGGAAAAAGCTCAAATAAATCAT
>PinzonRADtag-75
TGCAGGTCCATGGAATTTTTGATAAATCTCCTTTTTACATTTTCTTTTTTTCCTAGTAGAGGTTACTTCAGGAGAGTGAGGCTTTTTGGGGCGGAGTATCTGTATGTGAGGGCATGTGCCGGAGTTCAGTCCATGAGAGC
>PinzonRADtag-78
TGCAGGAACTAAGAATGAGGTGGGGTGGTGATTAGCAAATTCATTCATGGCTTAACACCTCCAGAGAAGTAACCCCACCTGGAAAGTCTCATGTATACCGGATCAAATTGGATTCTCCACCACCTAACAGACCAAGAAAG
>PinzonRADtag-79
TgcaggtcaatggcagagaacccaggtgtcctaagtcctaaggaagcacccttgtcactaggccacactacctcTTAAAGAATTGTGAACCAAAAGAACCAAATGTTTGACTTGAAATTCAGCATTAATTGCTTCACAAA
>PinzonRADtag-80
TGCAGGTCCCATGAAACCTCCCTCAGCAGGGAGTGGTGCGTGTGTAAAGGGATCCTCCAGAGGCAATACAGGAGTAAGGGCCCTGGTGCTGCCAAACCCTAGCGTTCAAAGAATCCCAGATCAAGCTGCCCTCTCCAATC
>PinzonRADtag-81
TGCAGGCAGATGTTCAATAGCCTGTACCAATGATTTACCCATATATGGCACCAATAGTAGACTGTCAGCATGAGCCAGTATTGATGATTCTGAATGGTCGCATACCACTAAATCTAATGGTACCATGTATGTGAAAGCTG
>PinzonRADtag-82
TGCAGGGTTGGCAACCCTAACTGAGTGTGGAAAAGGGGCTTTTTGTGAACCAGCTGAATAAAATCTTCCAATGTTTCATATTTAAATTACAGATTTTTTCCTCGAACATAACCTGAAATTAGTGTTTCAGAACAGGGATG
>PinzonRADtag-83
TGCAGGCCTACAACTGGAAGTTTGGTCAGTGAAAAAGGTGTTGTGTTGCTTCTGGGTGCACACAGCATTTCCAGGAAGGGGGCTAGGGCCTGTCTTCACTGTAACAGTTAGCTTGAGTTAGTACACTGAAATTACTCTAC
>PinzonRADtag-84
TGCAGGGCACTGGAGGTTAGGGAAGCCACTGTTCCATTTAGCAGCTGCATTTTGTTGACTGTATACTGCAATAACTGCTGCAGAAGATCTGGCTGCTCTTTTGGATCCCCCTTTCCAGCTGGCCAAGCCAGATTCCCTCC
>PinzonRADtag-85
TGCAGGACAGAGAAGGGGAAGTGTGAGTGAATTTGCTGGTTTCCAGACTGACACAAGTGAATGCAGTCAGTGGTAATCAGTGCATACAAGAATTTATCACCTCAGCAGATTACAAAGTGGGGAGCAGGTGTCTGACTTGC
>PinzonRADtag-86
TGCAGGCAAGCCAACGAATCCGCGGGACCGAGGACCTCCCGCAGGCGTGCCACTGAAGGCTATCTGACTGCCGtgcttggggcagcaaaaaagctagagccgtccctgAATACAGGTTACATTTAGCGTACAATCAAATT
>PinzonRADtag-87
Tgcaggcaggtggcctgggacattggtcacccatacctgacccaagggcagcagggaaactcagcaatacctcaggtgatagagcagtccttttttaggattgcactgctctccctttgtaagggaagggactagaaaag
>PinzonRADtag-88
TGCAGGTGCACCACTGAAAGCCGCCTGCCTGCCATGCTTGGGGCGGCAAAACACATAGAGGTGCTCCTGCCTCTCTGACATCCAGCCACAGGTCACATACCTGGATATTTCTGCTAAACTTATCCCCTTCAAATTAGTCA
>PinzonRADtag-89
TGCAGGAGTCTGGCCTGGCTGGATTCACTGGAAGGAGTCAGAGAAAAATAGGGATCGCTAGTGCCGAAGGCCCAGTCTTGGAGACCACAAGCCTGTTCCAACAGAACCCATGTAGGTCCATGGGGCCCAGCCCACTAAAG
>PinzonRADtag-90
TGCAGGAGCTACACCCGTACTGAGAAACGGACACATGCCTCCTGTCAGCGATTTTGGTACTCCCGAAAGTCCGGTTACCAAGTTACTGGGTCTTGGAGGACAACATGAAAATGTGGTATGGCATGGACATTTAAGATACA
>PinzonRADtag-92
TGCAGGAGGTCCACCGGAGCCGCCTGCCGCCCTCCCAGCGATCAGCAGAGCACCCCCAACAGCGTGCCGCCCCAAGCACCCGCTTGGCGTACTGGGGCCTGGAGCTGCCCCAGATCACAATGTATCTTCAAGACAGAAAA
>PinzonRADtag-93
TGCAGGTCTTACTGGGGCAAAACTCAAATGACTGTCAATAGGAGTCTTGTCTGAGTTATGACAAGGGGCTAAACCCTTCTGTCCACTGGGGTGGGTGGAGGAAATGAAAACCTGGCAGATGCAAAGTCAGGAGAGTGTAA
>PinzonRADtag-94
TGCAGGTGCCGCTGGGCTGGGTGTGCCAAAGAGTAAGTGACCAAGGCAAAAACCACAGCCAGCCAGCCAGGGAGAGAGGGGAAGTCAAGGGTGAATGAAGGACAACTGGAATAGCCTTCATGAAATATACGAGAGATATT
>PinzonRADtag-96
TGCAGGCCTTTGCTGTTGCGAGCAGAATTACCCACACTGCCTCACTTCCTGCTGATTTCTTATTGCTGCAACTCTTGCCTTAGATTAGCCACAGGTGGGCTGACTAAGGTCTAATGGCAGGCAATTATCAGGAAGGAGCT
>PinzonRADtag-97
TGCAGGCATTTCAGTTTCCTTGTCTCAGTCATTTTTTCAATTACTGTTAACTGTTACTTGTGATTTGCAATGGGAAATTAAAAACTTACTGGAAGCTTCTGATCCATGATCCCTTTGCTAAGGTGCTTCATGAAATACAG
>PinzonRADtag-98
TGCAGGAAATGAAGGAAATGTACATTACTGTCCAATGTACAGCCTATGGCCGCAGCTCATGCCCTATAAGCTGTATACACTGTATAACAAATAATTGAGGGGAGTGAGAAGAATGTTATCGGGAAGATCATGGATTTACC
>PinzonRADtag-99
TGCAGGCTCCGACATAATAATTATATTACCAGGGACTTTAGCTACCTTTCCATTGCTGGGGTGCTCAGATGGGCACAATACTGTTCAGTGGAGGACTTTTTAACTCCCTCTTGGGCAAAATTATAGTCCATCTCAAAAAA
>PinzonRADtag-100
TGCAGGAGGTCCACCGGAGCTGCCTGCCACCCTCCCGGCAACCGGCAGAGCGCCCCCCGCAGCATGCCGCCCCAAGCACGCGCTTGGCGCACTGGGGCCTGGAGCCGGCCCTGGGAAGAATGCCACTTCCATGGCACAGC
>PinzonRADtag-101
TGCAGGAGGAGGATTAGAACTATAAAATGAAGACTGTGAAAACCGGGGCTCCAGTACAGTAACTGTAGAACACCCAGTACCTTCTTTCCCATGTGGCTTTCATTCACTCCCATAATCAGAGAGCACAGTAGATGAGCAGA
>PinzonRADtag-102
TGCAGGCATCCCTTATTTTTATGATGGTTTAGTGGTGTTGGtggtgactgttaatttgtattacagtagcacttagaggccccagctgatgtcagggccccgttgtgctaggcactgcacatataCATAGTTAGAAACTG
>PinzonRADtag-103
TGCAGGAGTCTCCAAATCAGGGAAAAGAATCCAGTTTATAGAAGACGCAGAAGCAAATGACCCACAGAATGTAATCTTGTAGGTATGAAAGGAACCTGTAGAAAACCCCAAGATCAGGGGAAAAGACATAGCTGATTTGT
>PinzonRADtag-104
TGCAGGAGGTCCGCCGAAGCTGCGGGACCAGCGGACCCTCCGCAGGCATGTCACCGAAGGCAGCCTGCCTGCCACCATCGCGGCAACTGACAGAGTCCCCCCTCTGGCTTGCCGCCCCAGGCACACGCTTGGCATGCTGG
>PinzonRADtag-105
TGCAGGACCTCCAGCAGCTGGTAGTGGTCCTTCATGTGGCCAAGACACCAGCATGCCCCATGCACCAAATTTCCCTGGGTCAAGTCAGTCTCTCATTCAGCTGTATTCTGATATAATACCAGAAGAGAAAGGAAAAAAGA
>PinzonRADtag-106
TGCAGGAGGTCCGCCGGTCCCAAGGCTTAGTTGCGGGTACGCCGAAGGGGGGGAACCGGCAGATCACCCGCAGAAATGCTGCCGAATCCGCATGACCAGCGGACCGCCCACAGGCTTGGGGTAGCAAAAAACATACAGCC
>PinzonRADtag-107
TGCAGGGGAATAAGGATGGAGGAATGACCGGAGAAGCCAGACAAAGTACGTTAGCATGGATGCAACAAAAGGAAGAATTTTAATGCCTAGAGCTGCACTGTATGCTTCTAGTGGAGATACAAGATCAAATACAATTTTAA
>PinzonRADtag-109
TgcaggagagcttaaatacaggactgtccctttaaaaatgggatatctggtcaccctaTTCAGATGAATAAAAGACGGTATGTGTAAAAAGCTGTAAATGGAGATGCTTGAAGTTTGTGATGAAGTATATGAAGGTTTGA
>PinzonRADtag-110
TGCAGGGAATGAAAAAGATACAACTTTGCTGTTATATGATGGAATGCTCTAAACCTCTGATGCTGCAAGTTTACATTTATCTATAGTTGTCCAAAATCTCTTAGCCAAAGCAGACTCCACTTCTTTCCATGCGGTATTGA
>PinzonRADtag-111
TGCAGGCAGCACTGCTACCTACCCTACGTTTTGCAGGATGTCTTCCCTTATGTTGCAAGCAGAGCATGAAAAGCCAATGGAACTGCCCAAAGAGTGCGTTTAACATCAGCATGTGAAACCTGAATGGCACCAGGTAAGGC
>PinzonRADtag-112
TGCAGGATAAAAATAAAAAAGATGGAGTGACACAAATAACTATAGGCTCTGAAAGGAGCAGTTTAACAGATTTTTTGCCTCAAGGCTACTGATAATATTTTGATTATATCGACACACTACTATTTAAAATATAAACACAT
>PinzonRADtag-113
TGCAGGAGCTTCTGGTACAGGTTTTGAGGAATTATTGACTAAAGGAAAAAGTAATTTTTCTGGCTAAAAACTGTTTTCCTCCCGTTAGTTTCAGATAGAGTCCTCTTTGAGAGTGAAGAGGCCTGGAAATTCTCTGATAC
>PinzonRADtag-114
TGCAGGGACCCTGCCCCAGTGCAGCTGCAGCATTACAATTGCATGGCCCGAAGCAGACTTTATGGAAAGTGATCACCCCAGCTGTGCAATCGACAAGCCCCTGGAAATTTTTTGGGGAACCAGTGCAGATGCCACGGGGT
>PinzonRADtag-115
TGCAGGCTCAGTTACACTGCAGCTGGGATTGTGAGCTGGCAGGCAGTGCAAGATTTGACCCACGGACAGGCATTACTCTTCTTGTTACCTTCTCCAGGCTCGTACTTCAACGCGAGAGCTATTAAAATGCCTGTTTTATT
>PinzonRADtag-117
TGCAGGCGAGGAAGTGTTTACTGATTGGTCACTTAGGTGGCACATTTGAACATCCTCAGGTCTCTGCAGAGAAGGACAAGACTCCCAAAAGGACTGGTTAATCATGCAATGACTGAGGAACAGATTATTTCACAAGGGCA
>PinzonRADtag-118
TGCAGGGTCCCAAGAAGCCCCCATCAAATTTTAATCACAGGTATTTTTAGTAAAAGTCATAGACAGGTCATGGGTCATGAATTCTTGTTTACTGCTCATGACTTGTCCATGACTTTTACTAAAAATAACCATGACTAAAA
>PinzonRADtag-119
Tgcaggtgccaaccctgcagctcccactggccccggtgcctggccaatgagagccgtggagccaatgctcagggcaggggcagcgcatggagcccccatggccattcctcctcccaggagcagcagggacatgtcgctgc
>PinzonRADtag-122
TGCAGGCATTGTTTCTGCAACCCCCTGCAAGTCCAGGGGCAACTACTTTCAACACTAGAGCTAAAAAATTATTATTAAAACTTAGGAAATGCAGAAACTCTTGAAAAGTCAAATCCTGCCACAGCCTTAAATAAATTACT
>PinzonRADtag-123
Tgcaggactccactagatatgccaacccagtatgacagggaactatactctttgggtctgatctttcaactaattttgcactgaccttatattaatttcatctagaccatattttgtttgtttgcttatgtgaatatcat
>PinzonRADtag-124
TGCAGGATTCCCATATTTGTTACATTCTCAGCTTCTGTGAATTACACAGTACTTTTTGTAAAGAGCCAGAGAAATATTCCCATTTGCCTAATGAGTTCTTACCCCAAATCAGAGTTCAGCCTGGTGCCTTCAGGATACAA
>PinzonRADtag-125
Tgcaggaagcctctgtttccttctcagccctcccaggcttcccgcgcaaacagttgactcgtgggaagccagggaggagaaggagaagatgggggagtgttcaggggaggaggcagaggcggagggaagtgagctggggc
>PinzonRADtag-126
TGCAGGTCAATACAAGGTGGAATAACAGCTCCTTGACAGCCTCAGCTGGAGAGGGGAAAACCAGCTAAAAATCATCTGAGTCCATCTAGGCCTAACTGTGAGCCAACATGAGCCAGGTTACAGTTTGTGTCAAGATCATG
>PinzonRADtag-127
TGCAGGCAAAATTATGCTCTCAGTTGACACCTATCCAACTGCATTGTCTTCATTAGATTTGACTTGGTGTAAGTGGttagaatttagtaaacagtctgtggatgatgcacaagattggacaaaattcagctctctctCTT
>PinzonRADtag-128
TGCAGGAGCTCCCCGGTCCTGTGAATTTGGCGGCAACCTGCGGGAGGTCCGCCGAAGCCATGGGACCAGCGGACCCTCCACAGGCATGCCGCCAAAAGCAACCTGCCTGCCACCCTCGCAGCGACCAGCAGAGTCCCCCC
>PinzonRADtag-129
TGCAGGAGAAAGATGAAATCAGGACCAGGTGTCTCTTTCTAAAAAATATGCACTTACTCAACTACAAGATTTGGGCTTGATGCAGGAACCTCTGGCTAGGTTAAGCAGGAGATCAGACTGGATGGTCATGATGGCTCCTT
>PinzonRADtag-130
TGCAGGGCCTCACTTCTGACAAAGTGCTTGCCGGCTCAGGAGTGCCTTTGTTACATCAAAACATGCTGAAGATGAAAGCCCTTGTGTCACAGCTACTGTTTGTTGAAGAAATTTTTCCCTTCTTCAGTTTCCCACGGAAA
>PinzonRADtag-132
TGCAGGACTATAAAATGTTCCCTTTTCCATATACGTTGTTCAGTACAGCCACATCCCTGGCCAAAGCCATGTGAAGCATGCAGGTAAGTAACAAACAAGGGGAAGGTTAGAAAAGTTCCCTCCCCAAAGCCTAAGAGAAG
>PinzonRADtag-133
TGCAGGTTATACAGAGCCTGAGTCTGTGACTGTTACTGTACTGTGCAAAGTACAGCTTTTTTTGTCTGAGGAGAGAGAATGTGTAATTGTATTTGTTTCATTTTCCAAACAAAATCCCCAAACAACATAAAAGCACTATC
>PinzonRADtag-134
TGCAGGTCTCTGCAATGGCTCATAGATCTGGCAGGCCACAAAGTGAGGAGCTTGCTACCTCATCCAAAGCATTTCCCCTGCACCCCAATGCACAATCCCTTCCAGAGGGGGTATGGTTCAACCTTCTGACTGCTTTAGCT
>PinzonRADtag-135
TGCAGGCACATTCTAAAAGGTACCTAGTTTGCATTAACTCCAGGCTCCTCAGCCATCACCTCTTTTTGGTTGAGACCAGCATCTCTCTTCCTTTTTGACTACACTATTTCCAGGCAGCATAGTTCTCTGACTATACTATG
>PinzonRADtag-136
TGCAGGGCTCCCTTGGCATTGCAGCCTCCACTGATCAGGACCTTCTGGTCAGACACTGGCATTGCAGCATGGAAGCTAGAATCAGAGCAAAGCATAACAATAACCAGAGCAAAATGTGCAGGGGACCCACCGTCCCTGCC
>PinzonRADtag-137
TGCAGGGACCCCAAATTGGCCGAGGCCCCTGGGCGTGGGCTCCATGGTTTCGCATAGCATCACGGCAGCATCCTACCCTGATCATTCCACCCCATGGACAACCAGAGCTTCCCGTACAGCAGCCCTGGTTCTCACAGGTC
>PinzonRADtag-138
TGCAGGTACTTTGAGGAAAATGCTAGCCGGCTGTCTCATGCAATCTCTTACCTCTTATTCCTTTTAGGTTCAGAGTTCACATGCTCATTTCTACTTCTTGCCAGACACCAGAATAATACCTTAAAGTGAGCAAGAATCCA
>PinzonRADtag-139
TGCAGGTGTTTAAAGTGAGATGTCTTAGTGCAATAAAGAGAGTCACGCAAAGGGAGAGATTGTGAAATCAGAGCATTATGACAGAAGTCAAAATTAGCCATATGGCTGTCAAAATGCAGGAAGTACAGTTTTGCTGGTTT
>PinzonRADtag-140
Tgcaggcagctttagacgctgcagactcggccgccagaactctggcctcgggcgttactatgcgccgcgtctcttggctacaggtctctggccttcctctggaactccaatacaccatccaggaccttccgtttgagggc
>PinzonRADtag-141
TGCAGGCGTGCCACCGAATCCGCGGGACCGGGGACCTCCCTCAGGCAAGCCGCCGAAGGCAAACTGCGTGCTGtgcttgggacagcaaaatacctagagccgcccctgGCTGGAAGGGCTTTCCATTGAGTACAATGAGT
>PinzonRADtag-142
TGCAGGTACTGTCACATCCCTCAAAATAAATCCAGGGTTGTGAATCATGTTTATAAATATCCAAACACTCTTTTGGGTTTATCTAACAGGTGTGCCCCACCATATGAGGATGCCTGGTTTGCTGAAGGGGTCGTAAGCTT
>PinzonRADtag-143
TGCAGGGTCCGTACCATAGAAGGGATACACTTAAGTGCTGCAGAGAAAGGCCAGAAGAGAAGGAAGACAGATAATCGGCTGCTCTCCACCTTCTTAGAACACACTTAGAAACACTGTGGGGCAGGATGCTAGAGGCTCCT
>PinzonRADtag-144
TGCAGGAAGCAGAAATAGAAACCATAACAGGGGAGAGGCTTTAGGAAAGGCCAGCCAGCAGGTCCTGACTCTGGGAAGGAATTACAGAGCCCATTACAGATTTGGTGCTGAGCTGACGTTGAACGGTGATGTTATAACAA
>PinzonRADtag-145
TGCAGGAGAGAAGCGATGCGATTCTTCTAATGACTATAAAGGAGATGGCCAAGCAGTAATGGGACGGGCTGCTATTTATGCTGTAATAACTTAGGTACAAACAACTGTGTGCGCGCCAGCTTCATGTGTCTAAATCTGAA
>PinzonRADtag-146
TGCAGGTGGCTGGCTGTGTCAGCTTGAAATCAAGTTTTCCTTCTTCAGTTCTTTTGTTAGGGGCGCAGTTGGTTTAATTTCATGGCCTCCCGGCAGGCTTAGCACACTACCAAGGAGCAGCACACACTGCTCTGTCTCCT
>PinzonRADtag-147
TGCAGGTTTCCGTGAGAGCGATGCCCAAGGCAGGGCTCAGGCTTCGGGTTTATGCTAAGGGTTAGTGGAGTCAGGGACCAACAGGTGACTGAGTTACCTCTGGTGTCACAATGTTACTGCTCAGGTTCCTCTGCCTGCTG
>PinzonRADtag-148
TGCAGGTTAGTGCCCAAAGAGATCACAAAGTGGGGCAACTCCCACGCTATTGTAGTGCAATATTGCAGGGGCTTCAGAGCCCAGGCATCGAGGGAGGAGATAGAAAAGCAGTGGAGCGGGGATGGACTCCCGTAATGCTG
>PinzonRADtag-149
TGCaggaactccactggagctgcctgccgccctccaagcaaccggcagagcgcctcccgcggtatgccgccccaagcatgcacttggcgcgctgtggcctggagccaaccctgGGTTAGGAATACCACCTTCAACTATTA
>PinzonRADtag-150
TGCAGGGGCTGAATTTCCTCCCCTCCCCGGTAAGAATGCTTAGCACACCCCTGAGGCACTGGGCAGTTTCAGAACAGGGTCTAAAGGAAGGATGTCAAGGATTAGAATAGTCAGGCTTTGGGAAGCAAAAAGGAAGCAGG
>PinzonRADtag-151
TGCAGGGAAAAACCCTGCAGCTTTGGAAGCCTTCAGCATCCCAGGAACCTTTTAAGCCATGTGCCCTGAAGAGTGGGGTGCAAAGGACTGGCAGGGGGAAGAGGGGCAGGGAACAGACAGGCCTTTCGATTGTTCTCCAA
>PinzonRADtag-152
TgcaggcaccacccccccagatcccgttggctgtggttcccagccaatgggagctgtggagcccacactcgggggggggATCTCAACCACCTGTTCCAAGCCCTTTCTCACACCCAAACTCCCTCACAGAGCCCATGCCC
>PinzonRADtag-153
Tgcaggataacggatttagctgataatgtacaaaaacaattgattcaaatggcaaaatacttcaaagcattgctattgctcttgataagagtacagatgtataagataccgcacaatatgcagtgttcattagaggtatg
>PinzonRADtag-155
TGCAGGCCAGGACACGGGCGCATTAAGATGCACCCGCGCACATCGAGTTGGGGACGCCTgagctaatgcaagtctaggatgcataaatgggaatctcaagtagggtagaggttcttttatgtctgtatttgacactggtg
>PinzonRADtag-156
TGCAGGCTCTCCCCTCTCCTTTCTTTAATTTCCTGCTCCGGAAAACAGACTGCTTTAGCCAGAGAGAACAGGCTGCTTTTTTCACTTACACAGATAGCATTGACACCCCTCTTTAAATGAGACTTAATGGACTACGCTTT
>PinzonRADtag-157
TGCAGGCCAGGGAGCCTTCCCTGTAATCTGACCCCCGTACCAGGTGTATGCCTGCCAGTCACAAGGCTGAGAAAACATGCAGTTGCAAACAATCCCTTCCAAAGCACATTGTTGCTTTTAACTGTTTCAAGCCCTGTCCA
>PinzonRADtag-158
TgcaggagctgcccctgcagatcccactggccacggttctcaggcaatgggagttgcagatctagtgctcagggcTATATCTGAGGACACTGCTGGTCAGAATATGGGTCTATGTCATTTCTGCTTTACGTTGTATTTAT
>PinzonRADtag-159
TGCAGGCGTTTATTTGTGTGTAACCACCACTTACCGTTGCCAGCTCCTGGAGTTCAGGATTCAGCCTCTGGAGAGCCTTATCCTAAGGACTACAGCTATAATGGCTACTAGAGCCCCCTGACCCCATTCCCAGCCTGCTT
>PinzonRADtag-160
TGCAGGTCCCAGCTTACATGGGGATGGCAGGAACAGGGGTTATAGAGAAGGACCATAGATATAGTTTAACTTCTGCATTGAGGGGGGGTCTCCCCCTACATCCCAAACTAGACCCATGAGAAGAACCCCTACCCAGAAAA
>PinzonRADtag-161
TGCAGGTCAGACACAGATTACACACCTAAGAGACAATTTAACCACCACCATTTGAAAAAACAGAGCTTCCAGAATAAAAGCCCACAAAGATCTGTTGTGAGGAGCTGCACTCCTTACCTGAGGGGAAGGATAGGCCTCTG
>PinzonRADtag-162
TgcaggagatgcacccttgcatctttgcataccctcaagaatgagatattggcttcaatgacccctgcctggaaaatgttggcagcatttacaattttgtccctggtcgcttgcactgatcaccttaaaaaaacacctaC
>PinzonRADtag-163
TGCAGGTTGCCCAGGCAATATTTTCCCCTTCCCCATGCTTTATTCAGAAAGCTCTGGCTTTCATAAAAAATGATTAAGTGTTTAAAAGACAGAAGATGTTCTGCAGCATATACAACGGCCCCTGCCAGCTGGCGATACAG
>PinzonRADtag-164
TGCAGGCAAGCCGCCAGCGCCGAAAGCAGCCTGCCTGCCGtgcttggggcggcaaaaaagctagagctgcccctgCCAGTGTAGTAAATGAGCTGCCATTTTTTCTAGTAAATGCCTCACTTAGATTAGGAGAATCTATA
>PinzonRADtag-165
TGCAGGCATGCCGCCGAAGGCACCTGCCTGCCGtgcttggggcagcagaaaagctagagccgcccctgCTGGCTTTAACCTGTTGTTGGAAGTTTATCACAAACTATATATTCAGCGTTGCATTGTCCTGCATAATGTTC
>PinzonRADtag-166
TGCAGGTGGGTTGCAGCAACACAAAGCATTCATAAGCCCTGCTCCTTGCCACACGCTACTCGCCCAAATTGGGTGGGGCTTGCTGGGGCAGGGTACTTGATGCAACACATCCCCAGGGCAGCCTTCATCGATGGAGACTC
>PinzonRADtag-167
TGCAGGCATGACTGCAGCAGCTCCACCGGAGCCGCGGGAGCAGCCGACCGTCCGCGGGCAGGACTGCGGAGCCAGGGGCCCAGTGCGCAGGGCGGTGAAACGGCCGTGCGCCTAGGGCGCTCAAACGCCTAGCGCCGGTC
>PinzonRADtag-168
TGCAGGATTCAGGTCATTCAACAGTGAAACAACATAACAGGCAGATATTCAAATGAAAGAGTGAttctatgattcctctcagccataggactggaagtcaccttgagaggtcatctagtccagtcccctgcattcatggc
>PinzonRADtag-169
TGCAGGACTCCACTAGAAACACttttaatccagttaatctgtgccatgttaattttatatctttctagttttgttttgttttgttttatcatgcggtaccaacacaagtgccttacagtagtagaagtatattacatcaa
>PinzonRADtag-170
TGCAGGTGGCTCGTAAAACAAGCTAAAAATGAGTGAAAGACGCTACTACATTCTGAATTCTTCTCTTTAGATTTGTGTGTATTGTACAACATACTCTTCTGTTGTCATTCAAGAAGAGGCCCACTCCCTCTGTTCTTAAC
>PinzonRADtag-171
TGCAGGACAGGTCACCCTCCCTCCTATCCATCTCTGGTCTCGGTGAAATGGAGTTGTCACCAGTGGTGCTTGTCTGGCATAGCCCTTGCATGCAGGGGAATTTAAGGACTGCAGTTATGCTTAGATGATTATGAGCATGG
>PinzonRADtag-172
TgcaggcacccaggccctgctctctcccagcctggaaagagagccttcttttgggcctctggctcacagcctttttataggggtcagctgggccctcattaaaccagccacagctgtggctgctttccagtcagcccagC
>PinzonRADtag-173
TgcaggttcttaccctcttcccccttgggtggggtaccttcagtccttaaacactgaggcatggtctcccttatttcagttttctgatcttccaagtctcacaacacacctccaagctccagtcctctttccttcctccT
>PinzonRADtag-174
TGCAGGAGGTCCGCCAAAACCGCGAGACCAGTGGACCCTCCACAAGCAAGCCGCCGAAGGCAGCCTGCCTGCCAtgcttggggtggcaaaatgcctagagccacccctgGTCCCAGAGCTAGGGGTCAGGAGCAAAAGTA
>PinzonRADtag-175
TGCAGGACGTCCGCCGGTCCCTTGGTATGCTGAAGCCATGGGACCAGCGGGCCTCCCACAGGCAAGCCGCCGAATCCACGGGACCAGCCACTGAATCCGCAGGCAAGCCACTGAATCTGCAGGACTGGGGACCTCCCATA
>PinzonRADtag-177
TGCAGGAATGCACATGAAGTTATTAACCTGCCTCCTGTCCTCCCAATTCACACATCCCTCTGAGGCCTTATATAGGACCAGGTACCAATGCTGGGTGGAAGAAAGATGGAAAATGTCTTATCTTGAACCCCAGAGTGGGA
>PinzonRADtag-178
TGCAGGAAGTCCGCCGGTTCTGCGCATTCGGCGTAGCAACCGCCGAATTACCACCGAAACTGTGGAACTGGCGGACCTCCCGCAGGCATGCCACTGAAGGCAGCCTGACTGCTGCCCTCATGGCGACCGGGAGACCGCCT
>PinzonRADtag-179
TGCAGGTTTTAAGAAAAAGTGATAGTTTAGATACTGTGAGCATTCCAGCTAGCTAGCAAATATTGGTGGAGGCATACCGAGGTTGAAAGGCATCTCCATTTACCTAGGTAGCAGGATCTACTTTGGTTAAGGAGTTCCTA
>PinzonRADtag-180
TGCAGGAAGACAACAGGGTAGTGAACTCTTGCTGTTGGTATCACATTTCCCTTTCCATTCTGTGAAGAGTAAggctgagattttcaaaacagcttaatagtactccatttttattgaacttcagtaggatttgggcacct
>PinzonRADtag-181
TGCAGGATGGTAATTTTGATTTTcgctcagctccattttcaagtttttctctgcaaccctgagagcaagagtctattttttttaaagaatggaaggagggatttttaatgagataacatgactccgagagAAAGACCAAA
>PinzonRADtag-182
TGCAGGACTGCCATTACGAGCTCATTTCCAACTGGGGGCAGGAGGTGAGTTCCTCTCTCCCTCCCCTCATAATGAAATGAGAAAGGTCTTGGAAGGGGAATCATGGGCCAAAGTCTGCCCTCTGTTACAATGGGGTAAAT
>PinzonRADtag-183
TGCAGGTAAAGTAGACAATCCCAGAATGTCTGAACTAGCTAAGATAAGGGGAGGGAATACCcagagaagaatgtacaaagaacaacataacaatggacaaGATAAATGAGGAATGTAAAGATGAAGTAAAGAATAGATAG
>PinzonRADtag-184
Tgcagggatcagttcttggtcctatgctatttaacacttttatctgaaaaaaaaacccataaaataatcactaatgtttgcagatgacacacagtttaggggagtgtaaaataatgaagaggacagcttgctgatactga
>PinzonRADtag-185
TGCAGGATGTCCTCGGTCCTGCGGATTCGGTGGCAtgttaggtaatagattgaagtccagaacctccatggtagcattctctgaaatgcttccagttctacgcatagggccaattagacaagcagaactgcaggatctca
>PinzonRADtag-186
TGCAGGAGCCCACAGCATAGATTTGGATTTGCTCAGCCAGAACTCCTGCTGGGACCTTTCAAGGAGCACATCCTGCAGCAGCAGCTGTGCCACCCTCTCAAGGGATGCTGAATGTGATCCCTCTGTTTTGCTTTTCACTT
>PinzonRADtag-187
TGCAGGAGGTCCACCAGAGCCGCGGGACCAGCAAGCGGCAGAGTGCCCCCCACGGCGTGCCGCCGtgcttggggaggcgaaatggctagagccggccctgctctctAGAGAACTGGGACTCTGATTCTGCCTGGTTCCCC
>PinzonRADtag-189
TGCAGGGCTTTATCCTGGCATTTACCCTTATAACTCCCAAAAGCAAACTCTTCATCTTGAAGGTACAGGGTAGGGGAAACAGGAGTCAGCTTCTCCGTCCCTACTTCTCTGTGCTAGATAACTCCTGTACTAACTCCTTA
>PinzonRADtag-190
TGCAGGAACCCATAAACTGGAAACTGTACCACAGAGATTGTAGGCTTTTGTATGTCAGCCAACATCACCGTGTAAGTGTCTCCAGAGGAAGCACTCCATTGCATGCAGGTAGAAAATGAAAAGGTACACTGAAAGGAAAA
>PinzonRADtag-191
TGCAGGGCAATGGAGTTAATAATCTCAAACTGAAAGGTCTTTTCCAACCCTAGCTACCTGGATCCTAACGAGGGCTGTTGTTTGCAATGCTTTTCTGAGAGCACAGAAGAAACAATGGCACTTGGAGTTATAGTGCAGCA
>PinzonRADtag-192
TGCAGGAGAGCTCTCACCAGCTGGAATAAAGCGGCTACATGGGAGACGTTACAGGAGCACCGCTGCAGCGGTGCAGCTGTGCCGCTCTAAGGTCCATAGTGTAGACAAAGCCTCAGGTGCAGGACCCTGGCTTTGATGGG
>PinzonRADtag-194
TGCAGGAGGTCCACCGGAGCCACCTGCCGCCCTCCCAGCAACTGGCAGAGCGCCCCCTGCAGCATGCTGCCCCAAGCAGACGCTTGGCGCACTGGGGCCTGGAGCCAGCCCTGGTTGATGACACAATGTTCCAGTGACAA
>PinzonRADtag-195
TGCAGGATATATTTGACAGTGGCAAGGCTGACTTGTCTGGAATGTCAGGCGCACGAGACCTCTTTCTATCTAAAATTGTACACAAGTCTTTCATAGAAGTGAATGAAGAAGGCACAGAAGCTGCAGCTGCCACTGGTGGC
>PinzonRADtag-196
TGCAGGACTGAATACAAGTAAAAGTTATGCTTTTCTAATGAACTGAGCATATTTCAGAGTACAAATACACACACAATGTATTGAACCGCACCTTTGAACCACGCCTTTTTTTTTTAATAGAATTGCAGTTCTATCCAGCA
>PinzonRADtag-197
TGCAGGATCTGGCACTCACTTAATGAAGACTGCTCCTTGCTAGTCATCTTTGTTTGAGAGAATGTTCATTGGCTTCTGAGGCAAGTTTGGAAGGATATCTTTCTTACCCACCTGCCTATAGTTCCCAAGATTTGACCTAA
>PinzonRADtag-198
TGCAGGCTCCCGTCTCCAGTTAAGTTCTTCAGGAATGGGAGTGCCTATTCCTATAGACCGTCATGCTTTTATTTTCATCTTTTCTGTTTATCTTGGAATTTCTTCCATTAGACTGCACCAATTACTTCTTTTGAATGCTA
>PinzonRADtag-199
TGcaggagattcggaggctccctacaatcggagctgtagaggaggtaccggaagaattaaggggcaaggggttttattcccgatatttcctaatccccaaggcgaaagggggcctccagcctatcctagacctgcgagga
>PinzonRADtag-200
TGCAGGACTTGTGTGCCCACTCCCAATGTGTGGAGTCCTGTGTGAATCCATGAAAAGTGAGTGTGGTACCACAAAAATGGCTGCCCAAGCAGGAAGGGGAAGATCCATGCACAGAAAGACCCCACTCAGAGCTAGGAGAG
>PinzonRADtag-201
TGCAGGCTGCTCTGACTTATGCCAGCTGGCAATGGCCCCAAGAGTACCAAAACAGCAGCCAGGAATCTGGGCAGGGTAAATGCATGTCCCTTTCCTCTTTCCATACCCTGTAAGCCAGTAGCAGGTAGAGGCATCATTAG
>PinzonRADtag-202
TgcaggataaatcttcctgctggcagagctccggtcccctcctcatgggcacagggtattgcacacGAGTAGTTATAGCCTCGATAGCATTCATCACCATACAAATTTTGACAGGTTTCCACGCCCCTTTGAGGGCTTAT
>PinzonRADtag-203
TGCAGGGGTGCAACTCCCTCTGCCTGGGAGTCTCAGCTGTAAACCCTGTTCTCTGTGACAGTCTGTACCTCAAAGCAGCACCCTGGAACCCCCATATTCACCACTGTCATATAATTATGATATCTTTTGTACAAAGTATG
>PinzonRADtag-204
TGCAGGAGGTCCGCCAAAGCCGCAGGAACAGCGGACCCTCCACTGGCATGCTGCCGAAGGCAACCTGCCTGGCACACTCGCAGTGACTGGCAGAGCGCCCCCCGTGGCTTGCTGCCCCCAGGCACGCGCTTGGCGTGCTG
>PinzonRADtag-205
TGCAGGAGGTCTGCCGGTCCCGCAGCTTTGACGGCAATTCGGCAGTGGGTACGCCGAAGGCGCCAAACCAACAGATCACCCGCAGAAATGTCACCGAATCCACATAACCAGTGGACTTCCCGCAGAAACACCGCCAAAGG
>PinzonRADtag-206
TGCAGGCTGGGAAGGAATCAGTGCATAGCGTCATTAATTCTAGACCATGCTCCCTGGAGAAGGTCCTGCTGAAGCCTCCTGCCATCACTGCCAGGACGATGATGCTGCGAGACGCAACTCATGCATTTCCGAACCACTCT
>PinzonRADtag-207
TGCAGGAAATgcagtgtggccttggggctagcgtactggagtggaagtcagaaggtctcagttctagctctggctctgccattggcctgactggtgactttgggcaaatcatgtcactgttctgtgcctcagtttcccca
>PinzonRADtag-208
TGCAGGTTTCACAGCAATGACTGGCTAGCATGTTTTCCCTGAAACCTGGATTTGGGGCACAAACTGTTCAAAGCTGGTCACAGCCCTGTTGATCTCAAACCTTATCTAAATGTCGGCTTCCAATGTCTCCCGGAGCCTCC
>PinzonRADtag-209
TGCAGGGAGGGGGAGTGGCAGAACTCCCAGCTCAGCAAGGCTGAAAGAGGGATGTTCATGATCTACAACATCCTGGGAGCTGCCTCCCATCTGTTAGCTTTACTCTCTGCTCTGGGCAAGCTCTGCTCAGCAGTGAGGAG
>PinzonRADtag-211
TGCAGGATCCTGCTAGCTCCTTCTGCCTTGGAAAAACTCTTGAGTTGGAATTAATATGATCCATCTCATCAGATTTCCAGAATGAGTCAGCAGAATAGCTCTGCATCTCTGTTTAGCACCCAAGCACCTGCTACTCTGTC
>PinzonRADtag-212
TGCAGGAGCTTTTTGGAAGACAGAGTTGAGGAAAAGCTTATTAATCTCATTACTTGTTTCTCAGTGTATCTGTTTACCTCTATATTTATATAGACATAGAGGAgtgtgtgtgtgtgtgtgtgtgtgtgtgtgAGATATAT
>PinzonRADtag-213
TGCAGGGGGGATTTAAGCAGGTGAAATGAAAGTACTCAAACAATTATTTGGCCCAGACGACTAGAGCTGATACTTCACCTCTTATGAGAAGTGACATGCAATGTTTTTTTGACGAAGAATTGTCATGACCTTAGCTTTAT
>PinzonRADtag-215
TGCAGGTTTTGTGTATAATCATCCACCACTGATTTTATAAAAGAATCTTCTTCTAGGTTCCTCAAAATGTCAATCCTCTGAAATGTATACTGAAATGATGCACCAAACTTCCTTGTATTTATTTTTGAGAAATTCCTGAA
>PinzonRADtag-216
Tgcaggactgatagggcctcaagcaaaggtcatggcgaggatcgaaggggcggagtgtaaagctgtgctcgacattggatctcaagggactattatatttcagtcattctaccaacagatgcttaggcacctgcctatac
>PinzonRADtag-217
TGCAGGAGGAGTGTAGGAAAGGAAATCTACTGCTAGAACCAAACACTCCGATCCATCTAAAAACACAGAAAATTTCATTTTCTCAGATAGTAAATTATGTCAACAGGATTGTAAATCGTGGTGCCTGCAGAACTCTTCTT
>PinzonRADtag-218
TgcaggggtctgtcctggattcaatactattcaatattttcatgaatgattcagataatggactgaagagtgtgtttataaaatttgcggatgacaccaaggtggtaggggttgcaagtatcttACCCTGACAAATTGGA
>PinzonRADtag-219
TGCAGGACAGGCCTATAAATCAGGTCAGATAACACCATTATGAATATTAAATACAAGTATTATTGATTCATTACATCAATTAACAGGGCCATTATTTGGATTAATTCATTAATACTTGTAATCTGTGACATTACCCTATC
>PinzonRADtag-220
TGCAGGAGGTCCACCGGAGCTGGGGGTCCAGCGGACCTTCCACAGGCATCCCACCGAAGGATGCCTGCCTGCCGCCCTTCCGGTGACCAGCAGAGCGCCCCCTGCGTCATGTCGCCCCAAGCATGCGCTTGGCGTGCTGG
>PinzonRADtag-221
TgcaggggactggactagatggcctatcaaggttcccttccagccctacatttctatgattctatAAAGGGAGTCATAATCCAGCCTTAACCTTTAGTTTATAAATTCATGGCAACATAAGGTAAAAGTATTTTGATTAA
>PinzonRADtag-222
TGCAGGTTGAAGGGCCATAAAGGCTGGCTGACAGCCAGAGAATGGGGGGAATGGCCAGAGAAAGGATGGTTTCCAGGCTGGGGGAGACTCCCTGTAAAAGAGGAGACAGTAAGACCTGTAAAGCTCTGTAAATAGTATTA
>PinzonRADtag-223
TGCAGGATTCTAGTAGAGTTCAGTCTTGATCAGCACACGATTAAACAAAGGACCTATATTTTATAAACTGCATATTAGTTATCAAACCACAGCATTTCTTTTCCAATACTCAACGCAAGGTTTTCATGTACCCTGATAAT
>PinzonRADtag-224
TGCAGGTTTATAGTAGTGTAAAtggtgtattctctataacttgaagtctttaaatcatgcattgaggacttcagtaatgaggtctattacaggagagggtctgaggcctgtgatgtgcaggaggtcagactagatgatca
>PinzonRADtag-225
TGCAGGAAGGTGCTTAAGTGAGGCTATTACAACCACCTGTAGAGCAGGGGGAGAGCAAACAAGAATGGCCCTCCAAAAATTATGGCCACCCTTTTGAAACGTGGCCACTGCTTTCAGGTGCCCAACCTGAAATCTCTGTG
>PinzonRADtag-227
TGCAGGAGAAAAAAGGGAATGGGAGCTCCCAGTGGGAGTTCATCCTACTGGGGTCTCTGACCAACCACGCCTGGAGATGCTGCTTTTTATAGTTTTCTTGGTTTTGCACATCCTGAACCTGGTGGGGAGCCTGGCCATCA
>PinzonRADtag-228
TGCAGGAAAAGGTGGGAGAAATTCATGCCCTCACACAGACCCAGAGCCTCATTTTTCTTTGTCCTGCACCATGTGCAATCAATTGCACCTGTGCAAATTGAGTACAATGTGGTAGAGCTACCTTTCTGAGGCTTCTTTAA
>PinzonRADtag-229
TGCAGGTGCAGGGCTGCAGCTTCTCTCTTGCTTCTCCAGGGCTGCAGACTGCGGTCACCAGCGTTCGATCCCTGGCAGGCGCAGTGCCACAGCTTAAGCCAGAGAGAAGCCACGGCCCTGCTCCTGCTTGCTCCACTGGT
>PinzonRADtag-230
TGCAGGAAGGGTCAGAACAGGGATAGGAAGAAATGAGAGGGTGGACACTAAGACCCAGGGGGGGCCCAAATTTTTGAGTGCCTACGCATATGCCTAAATCTGCAGTCCATTCCTGGAAAGAGGGACTTGGCTTGGAGCTG
>PinzonRADtag-231
TGCAGGATACTGAGCTATTTCCAAAAGCTAGTGGGTACTCTCTTCATCATCATCTGTAGGCACTAATGAGAGGTGAGAGACCTCAGCACTTCCAGAATTACTTAGGGTATGTGTACACTAGAAAACTAGGTCTATTTTAT
>PinzonRADtag-232
TgcaggcaccgccccccaagtcccattggctagttcccagccaacgggagtgcagagtcagtgctcggggtgggagcagtgcatggagccctgttgtccccacacctagaagccagacctgctacttctgggaCACAGCA
>PinzonRADtag-233
TGCAGGGAGGAGAAGTGACTTACAGAAAGCAGGAGAGAAGGTTGGTAGTAATCAATCTGAGAGACAACCACAGCAGGTACAAAGGTTGCAGCAGCCAAGATTGCGTAGGAAGATCAGTTTGGGGGGATATTAAAGAGGCA
>PinzonRADtag-234
TGCAGGCTCAGGCAGGCAGGGAATTTGCCCCTATGCACCCTGGGCCTGGCTGGAGGGCCACTGTGGGTCAGCATCAGCATGAGCTGGACCTGCAAAGGGAAGGACAAAAAAAGGCAATTTGCTATTGCTTTCATCTGTGT
>PinzonRADtag-236
TGCAGGGGGCAGCATGGGTCGGCTTGATGGGAAAGTAATATTGCTGTCTGCAGCCGCACAAGGGATTGGACGAGCAGCTGCTATAGTAAGTCTGGAAAGCTTCATTCTTCTTTTTCCCCCTCTTAGTTCCTCGCTAGCTT
>PinzonRADtag-237
TGCAGGTAAGCTGCTgaagcctgcctgattgctgccctcatggcgaccagcacgccgcccccactggtttgctgccccaggcacgtgcttgctgtcctggtgcctggaaccgcccctAATTGGACTCCAAGTATAATTTT
>PinzonRADtag-238
TGCAGGCTGATTATGAACAATAAGGTGGCAATGCTGAGGCCAAGTGGCTCAAAGCCTCATGCAACAAGAAGCCAAGCTGCGTTTTAAAGCAACAGTTGCAAGCTAGTGTTCCCCTAGGATGAGCAAAGGGAAGGGTTTCA
>PinzonRADtag-239
TGCAGGTAAGAGTAAATGGGTTGTAAAAGCAGGTGAGGAGCTTATACATTTCAGCAACTATGGGGCTGGCAGAGTAAAGGCATATGTTAAAAGCGCTTAATGTGGCATTGCTGAAAGGGCAGTGTTAAGTTTTCATAGGC
>PinzonRADtag-240
TGCAGGTGCATGGTTCAGAAAACGTGCTGATGGATAACGTGGTGTCTTTATTACAGGCAGGACTGGCAGCTCCCCCTGTCATTAAGTATTTAGGCACCCAAATCCCTGGGCGTTAAGGATCTAACTATCTTTGTGAAGCA
>PinzonRADtag-241
TGCAGGATAAACCCCTCAGACTGAGCTGCTGCAGCAAATCAGTGCAATCTCCATCACAGGCCCACACCCACCCTCCCCGTGCTATCTTGCAGCTGCGCGCTTTCCCAGCAGTTGGCTGGCCTGTACTTTGCAGCACTCAA
>PinzonRADtag-242
TGCAGGTGGgtgggaaatgacgttaaaataataaagcagctactgaaaatggttgcagagtcagactctgagccatatttactactgctgaattacaggttggcatccatgcaatatggtttgtcacttgcagacatttt
>PinzonRADtag-243
TGCAGGAATTCCTTTGCATTTTTTCAGATTTACCCTGGAGTTTTAAATGACAGGTGGATGACAGGTCCCCCAACACTCATTAATGCCACTGCCAAACAGGAAGGAGTGACTGCTAGAGTCGGAGCATTTCAGGGAGGTCC
>PinzonRADtag-244
TGCAGGAATCTCCTAATCTCCAAGCACACAGCATTCATTGTGTGTGCCCAGGGTTGGGTTCTTGCTAAATTGCCAGGCTCCCCGGGGGGAGAATCCCTCCCCACACTAATGGCATCTTGTAGCAATCTGCCAAGACAGTT
>PinzonRADtag-245
TGCAGGTTATGCTCCACTGCATGTGCTGATAATCAAGTGTTCTGCATCTCCACTGACATCGCTGTGACTTTCTTCTAGGTGTGCAGCTATTGGATGAAGCGCAGGCAGGAATCCAGATGCTGAAAGACCTGCTGGGTAAT
>PinzonRADtag-246
TgcaggtgctggcccgacagctcctgttggttgcggttcctggccaatgggagctgtggagcagacactcgggggggagacagcaagtggagcttccctggccgccaatgtgccgaggggctgcagggacctggcagACG
>PinzonRADtag-247
TGCAGGGAGGGGAAGTCTGGAGTCGAGTACGCACAGGGACGATGCAGAGTCTAGAACCTGCAAGGAGGGGAACGCTGGAGTCGAGGACGCAGAGGAACGATGCAGAGTCTAGAATCTGTGGGGAGGGGAAGGCTGGAGTT
>PinzonRADtag-248
TGCAGGATTACTTAACAAATTTTAACTTTTCAGTAGGGCTATATTTTAAAATACATTTTAAAAAACCCACAGTAGCCCAAATTCTGCTCACTGGGGTCCCTCACAGGGATTACTGGTGGTACATAGGTAATTTAGAGCAG
>PinzonRADtag-249
TGCAGGGTTATGAGTTCCCTCCATGCCCATTGGTTGGAATGGAAGTGACGAACGCTCAGCACTTGGCAGGAACTGTTCGTGGAAGCCCCAACTCAGAAGGACATTTAAGCAAGTGCTTACATTTAAATAGATACATAAGT
>PinzonRADtag-251
TGCAGGTCCTCCTCCAACCCAATCTGTGTGCCTGGAGCATCACATAAAAGCTTCAGTGCCTTATGTCCTGGTTTGGGATAATAAAATCCACCTGGAAGCATGAGTCAGCAAAAGCATATCTGCATCTATATACTGGTCCA
>PinzonRADtag-252
TGCAGGCGCAGCCTACCAGGttagcctcttccaagctaccttaaccccttcaggtggggtgtggagagagcacctcatcaCAACTGGGTGTGTTCAAATCTGGGGGTTTGGTGTAGATCATTACAAAAATAATTATTTGC
>PinzonRADtag-253
TGCAGGCAAGAATATGGCTTCTTTTTCTCATGTAGCCAAAGATTTCCCAGAGGAGAGGAGAATAGAGGCAAATCTGGAGCCCTCTGCCATTACAGTTACCCCTTTTCTCCTTCTGCCTTCTATGTCCTCCATAAAGAACA
>PinzonRADtag-255
TGcaggaacagaaaatgctggcacccgcagcctgcggggcctggagttctctgtccccagcaggcgcagggacacggcttctctcccctcagggcactaggtggctgcacataaatgccccagcgggcgccatACACTGT
>PinzonRADtag-256
TGCAGGACAAAGCTGTGCCATTAAAACCATACAGCATAACTGTTACAACATTGGATTTCCTCTGCAATGTTCATTCACATGTTTCTCCTCATGTGAAAAATCAGCAAAACCCCATAAAAATCCACTCAAACTCATCAGCT
>PinzonRADtag-257
TGCAGGGCCCAGGGCCTGGGGCAAATTGCCCCCCCTCTGGGCGGCCCTACATGCTAAGCTTAGGCCTCATGTACGTATGCATAGAATTAGCCCCTTGCATGCATGTATATAGTCCCTCTTGCATGTCTGCAGGCCCTGTA
>PinzonRADtag-258
TGCAGGTTATTTCTCTGTAGCATGACTCATTTGCTGCTTTGAACTAGAGTAAAtgttgaagcctttgtaacttgaagtctttaaatcaagatttgaggacttcagtaactcaggaagaggttaTATGCCTTTTGGAGGAG
>PinzonRADtag-259
TGCAGGTTATGCTCCACTGCACGTGCTGATAATCAAGTGTTCTGCTTCTCCACTGACATCGCTGTGACTTTCTTCTAGGTGTGCAGCTATTGGATGAAGCGCAGGCAGGAGTCCGGATGCTGAAAGCCCAGCTGAACAAC
>PinzonRADtag-260
TGCAGGCAAATATAATATTTATACTTATTTATCCTCACAGCACACTCATAAGCCCCAAAACATGTCTAATGAGGTGGAATTGCAAAATGGCCATGAGTGCGACGTTCTTGGCTTCTCAGTGGTCTCTTAGCAGTCACATG
>PinzonRADtag-261
TGCAGGTTTCTAAGTGGAGGGTATGGAAACTGACAAGAATGAAATCAGTTTCAAAACTTGTGTGGCTTGAGAAAATTGAGCAGCAGCAGAGACTGACCCTGGAGCTGTTCACTTTGGAGAAGTATTGTAGCAATGACATG
>PinzonRADtag-262
Tgcaggcagatgttttggcaaccaggaatgaaaccttccaggacagaaggagagcagaaacccagagacttgaaaggaggccccatgagccacgacagcacaagattcaagtcccagggtgggacaggatcctggacatg
>PinzonRADtag-263
TGCAGGAACGGAAAGGACAAGTCAGCAGGGAGACAGACTCCTGCTGCTAGGCACAGGTCTTCAAGACACAGCATGAAATTTTCAGGCAGATGTTCCCCGTTGGGGATCTCAAAGCCTAATCCCAGACCTGTATCTCTGCC
>PinzonRADtag-264
TGCAGGCACGACTGCAGCAACTCCACCAGAGCCGCGGGAGCAGCCGACCGTCCGCAGCCACGACTGCGGCAGCTCCATCGGAGCCATGGGACCAGTGTGCGGGGCGGGGAAATTGCCGTGCGCCTAGAGCGCTAAAACCC
>PinzonRADtag-265
TGCAggagggattcaatctttcggcaggagtcccataaattaaagttgtaatggccaaagagtgcctgatggtttgccacctgaaactgcaaactggtgatgcaataaattatactcccaaacaaatccaatcatttggc
>PinzonRADtag-266
TGCAGGGTGTACAAGGGCCTTAGTGTAAATGAAAACCCAGTCCTAAAAATGCTATTAAATGAATACTTGAAGCCCCCACAAAAAGCCCAAACCAATCATGACACGTCACCCAGCCCCAATGCAGTTGTGAAGCTGGGAAC
>PinzonRADtag-267
TGCAGGATTGATTGCTGAGCATAAGCCTTGAAAGCACATTTGTTAAACAGTGCCATTTTACCACCGCTTTTGGAGTAATAGTGTATGATTCAGTACAACTCTCCAATTCTAAAAATGTCTAGAATAATTAATCTTTATAT
>PinzonRADtag-268
TGCAGGCAGTAACCCAGAAACAATGCCCACTTTAGAGCGAGCTTAAGAAAAAGAGATGGTACTTTCTTCCCTACCAAATTTTTCTTAACCCTCCCTACATCCATTCACTGCTCACTACTTCCCAAACATTCAGAACTTTA
>PinzonRADtag-270
TGCAGGAAAATCAGCATTTCCCAACAGGGGATTTTCAAAAGTGGATTTTTCCCACAACATTTCTTGGTGAGGGATAAAATACCAATTTTCCAGCCATTTCTAAAAAGGAGCCAATCAGAACATGTCTTGGAGGACTTCAA
>PinzonRADtag-272
TGCAGGAATCTCTCACACTCTTCAGCTGCCTGCCCCCCATCTGCTTCCTGCTGCTCTTTATAAGGAAATCACCTGATCCCTGTCACAGATGGTCATTCAGTAATCAGGGTTGGCCAGCCCCAGGCCCTCCAGCCCTTAGG
>PinzonRADtag-275
TGCAGGCTTGAAAGCATTGGCCTGTCTCAAAGGTGACCTTGGCATTTGTCGGTAACCTTTAATTTCATCCGTACTCCTGGAGACAGTAACTGAAGCATCAGGAGTAGAACTTCCTCTTCCCAATAACCTGCTGCCTCATT
>PinzonRADtag-276
TGCAGGCTGTTCAGCAGAGGTTCCCTGTGCTGTTCTGCTCGAACAGGGCAGGCAAAGATAAAATGGCTCAGAGGAGCTGGGGCAGGGCAGCAGCATATTCTGCCCCTTCTGGATGCTGACAGATCCAAAAGTATGGGGAA
>PinzonRADtag-277
Tgcaggagaacacttcaatctccctggccacacaacaacagatcttaaggtggccatcctgcatccgacaaagtgggtattcactcacgaaagctcatgctccaaaacgtctgttagtctgtaaggtgccacaggactct
>PinzonRADtag-280
TGCAGGGATGATGGGACATACAGTAGATGGTCAGACTTGTATCTTATCCTGCTACCACTCAGGGATAAAACTTCTTAATGGGAGTTCTGCTGGTCTTGTGCTAAAGAGCTAAGATCCAAGAATGAAAATCCTGACGGATC
>PinzonRADtag-281
TGCAGGCCAAACACGTTGTTTCAAAAAAAGATCAAGGGGCTGCAATCAGTATTTTAAGCCAGACTCTTTGCCTTGTGCCACTCTCTTTGCGCTACCCAGGTGGTGCAAAGGCGCACCTGCAAGTTTCCTTTTGGGGATTC
>PinzonRADtag-282
TGCAGGAGTAAAAGGGGAAGTTATAGTAGGATTGCCCTATCTCTAAAATATAAAAggtgaaatcctgaccctattaattcaatcagaactttgccattgacttcagtacggccagctttttactcAAACATCTTCTCAGT
>PinzonRADtag-283
TGCAGGACTCCTCCTAGCCGGCTCAGTGGCTGACTTCAGCCCCCCTCAAGTTTGACTGCACCAGTCTTCCTTTCAATGTCATGCTTTAGGGAATTCCTCTCTGCTCTCAACAGTAAAAGAGGAAAGTCCCCTGCTGATAT
>PinzonRADtag-284
TGCAGGAGGAAAATAATTGTGATGCCGCATTCTGACCTTGTTCTAGTCCCTATTGTATTTTCCGAGAAAGCCTCATCAGACAGCGGGTGTATTGCAGCTCCTGTTCTGTGCACGGCCGCTTCCACTCTATTCTTTGCTGC
>PinzonRADtag-285
Tgcaggtccagggtgaaaaccagttccccatgctcccgtgacggtattacgttgttaaggtgaccatcttgaaccactgctttcttgcagacttgttcagttgcctgagattgaagataggtctccatcccccatttttc
>PinzonRADtag-286
TGCAGGGAAGGTGAATAGGCCACGGCTCTCAGAGAATAGTGACAATCATTAATGCTGCAAGGTCAGTCATCAGTCATAGTTTTGGCATGTGCACTGTAGAAAGGGAGAATTGCCAGTTCTGGCCCCAGCTTCTGTTGTGT
>PinzonRADtag-287
TGCAGGAACTGGGCTGAGACGCACCAGACTTGTTCCACACAGGTCACCACAGAGCTAAGAATGGCAATGACTTTTGGCCACCAGCAAGCTTGGCCAGAAAGCCCCTTGCAGCAGCTCCGAGCCATCCAGCCCCGGCAGCT
>PinzonRADtag-288
TGCAGGTAGGAGGCAGCCCGGGTTGAGCAGGGGCTGGTGCAGGTTAATGACCTGGCACCTCCCCCTGCCCTGCGGTCACTGGATGTTCAGTGTTCGGTCTGTACAGCTGAGCGGATACTGCCTGGTCCCCTTTATGACTG
>PinzonRADtag-289
TGCAGGCTATTGGCTATTCCAGGTGGGTCTTTTTCTCTGGGTTTGACCAGAAATTCCATCCTCTTCACAAGTAACCTTCCTGGTCAAAGTTTAGTCGAAACAGACTAAATGTTTCTGTGAAAAGTTTGTTTCAGTAAATC
>PinzonRADtag-290
TGCAGGTGCCATACTGCTCTTGAGCCACACAACCATCCCATATCCCCTATGCATGATTCTATCTAAGCCTAATGTAAGCAGGACAGAGCAGAGACCAAGCTTTAATATACTGCTCAGCTCCTCCTTTGGAAAGTGGCACT
>PinzonRADtag-291
TGCAGGAccctcccagtttgacagtgaaccattgagctaactCCAGCTAGCATGCTAAAAATAGCAATACAGCTAGTGGTAGCCTAGGTGGCAAACCAGACTAGCTACCTGAGTACAAACCTGCTCAGACCCCTTGGATA
>PinzonRADtag-292
TGCAGGACCAAATTCTATTCTGAGGAGAGGTAATACATCCACATTGCTGGCTGTCTATTGCATGTCTCTCTTCAATTGAGCCCACCTGACTATTCAGTTATGTGCTGTTTGGAAGATCTGGAATATTATCACTTTGAATC
>PinzonRADtag-293
TGCAGGAATGTACATTCTGAAACAGATTAAAAATGTTTCTTTCTGAAATGTTGAAGAGACATGTTTAGTTTCATTTCAATTTAAAATATTTTGTGTCAGTGTTCAGAAACCCCCAAAATGTGTTTTTTGTTTTGTTTTTT
>PinzonRADtag-294
TGCAGGCACTAccccctgccgctctcattgggggctgtttggacatggtgccggccgcttccgggagtggcatagggcccacggcgccatgcaggtggcagtcttgcaggccagatccaaagccctgaggggccagatcT
>PinzonRADtag-295
TGCAGGTCTCCGCTTCAGTGCTCAATACTGTGGTCGCGTTATTATAGCTCACCAAGTACTTGAATTAACATTCCCTGATTTTACCTCACTTTCTCCTTGAAATTTTGCAGTTCAGAGTTTTGGAAACTTTTAAAAAGTCT
>PinzonRADtag-296
TGCAGGTATCTGTTTGGGGATTACTAATGCTTCACATGGTCATGCATCACAAGAAGTGGATGTGTAATTACATTAAATATGCTTCATCTCCTTAGATTCACTTATCCTGAATCATTGATATTGGCTCACCCAATGAAATT
>PinzonRADtag-297
TGCAGGAAACAAGTCTTTCCCCTATAAAGGCTCAAGATTATTCACTATGTAAGAAGGAAAAAACCTCAGGACAGGAGGAATATTAAAGGCTGAAAAGGTAACATTTTCAAAAGCATTTAAATGATTTAAGACTTATTAAA
>PinzonRADtag-298
Tgcaggttgagccaccactggagggagtcgaggaccgagtgaggcagagtcacgaccctgtccaaactgtcccaagcgggccaatacactgagactagccatgactggagaggccgcagtccgagcctggtatgttgcac
>PinzonRADtag-299
TGCAGGGGCTTTCTAGGTACGAAGGAGTCCTCCTTGGACACTCATTGGGTATAGTTAGTTCCTTCACCTCTTTCTCCCTACAGCCTCTGGTGCAACTGGTGTGTGTTCTTTGTGGGGAGGGATTATGGCTGGAGCAGGCT
>PinzonRADtag-300
Tgcaggaccccagtagatgcatcttcccagtctgacagtatgccatggaaaactaatcttagagtaatagtcttggaaccagttctgcacccactttatagtaatatcttctagactacatttcctagtttgcttaggag
>PinzonRADtag-301
TGCAGGGAAAAATACATCTGCAAATGGAATTTGCAGGTGCAAATCAGGAACTTGCATACCCAGATATTATATGCCATTTTGTACTTAGTTACTTGATGTGAAAATGTAGGTTCTGCGTGTGCAATTATAGGTGTGCTTGA
>PinzonRADtag-302
TGCAGGAGGTCCACAGGAGCCGTGGGACCGGCGACCAGCAGAGCACCCCCCGCGGCATGTCGCCATGCTTGGGGTGGCGAAATGGCTAGAGCCACCCCTAtctagatgatccacaactgtggacccacttgagcagcagc
>PinzonRADtag-303
TGCAGGCTTAGCAGTTTACATTCAATCTTTACTTCTAATAATACAAAATGCCAATAAGACATTTCCAGGATGGCTGTTGCTTCTAAAGACATTTATAATTTGTCAATAGTGCTCGAGACCAGAAACAGTGTGACAAAGTA
>PinzonRADtag-304
TGCAGGAACCATACACCCCTTTACTCCCAACCACGGTGAAGCACGACTGAGCCCTAAACGTGAAGCATTCATCACACAGGAGTGCCAGTGAAGGAAGTGAAGCAGAATTTCCTCCCAAGATGTTAGAATTGAACACAAAG
>PinzonRADtag-305
TGCAGGATGGAATAAACAGGATGGGACTAAACCTGGAGACCATAACTTAAGTATTGCAGGATGTGACTCACCACTCATTATGATGATTACTCCTGGGCAGTAGCTTTGGATTCATGTCTGAAAGAAATTCAGGGTGCTGG
>PinzonRADtag-306
TGCAGGTTCTTGTATTGCATGCTGTGCAGCGTGGAGCCCAAGGTTAGGCAAAGGCTATACATGGACTCAAGTAAAGTTAGTAAGCACCTAGggatgaaatcctaccccaacggaagtcaatgggaaaaattccattgact
>PinzonRADtag-307
TGCAGGTCACCTCTAGCCTCCACTGCCCAGTTACTGTTTGTAGAATGACCCAATACCCTGTCCAGTCCAGCATTTCCACAAAATTGTCTCCCTGCGCTGTCCTGTCTTCTCCTAGAACATTCACAGAAGTTATTAAATTG
>PinzonRADtag-308
TGCAGGGTTAGTGTAAACAGCCTGCGTGTAATTAAAATGAGTCCACAGGTGAAAGCGAGAATCAGCACACCGGTGGGAAAGCCTTGGCAGAAAGAGTCATAAAGCGTAACATTAGAAATACAGCATGGCTATCAGCCCAA
>PinzonRADtag-309
TGCAGGCTCAGACCTTCAAtccatcaagtctggaatcttttctgggcagtggccagtaccttatgcttcaatggaaggCAAACTCTCGATCTCCTGCCGCAGTGCACTTACCCAGCTGAACAGTGCTGTCTGGAGTAGGG
>PinzonRADtag-310
TGCAGGATCCCTCAATAGAGTCCATTgagtttgttccacagtctcagaccaatccccgaaacagctctgtctcctgcatgagtgagatttatccttaagatgaaattctttgtgccagagaagtgtagttgtcgatcaTA
>PinzonRADtag-311
TGCAGGGCAAATTCCTAAAAAAACAGACATTTCTTTCCTACAGGACAAGGGGAATTCTAATGGGCCAGGGCACCATATGTGTTGGAGTCAAATAAAAATCTAGAAACTTTGATACTAACTATTAATTACCTCACACTGAT
>PinzonRADtag-312
TGCAGGGATAGATTTTAGCTGTTAATATCTATTTTTCTACTGATCAGAAAATGTCTGTGAGATTTGGAAATGAATCACCTGAGCAAATGACAGCCACGTCCTCAGCAATTCCTGTCTGGGCTGTCTCAGACGTAGAGTTG
>PinzonRADtag-313
TGCAGGCATGTATCCTGCATATCTCCCTAAGGAAATGGTAGCTACCTTATGGCCTCCTGTGGAACACTGGAGGCTAGGAACGGAGAATAGGGAGGTCCATCTCACAGGAAAGGGGATCTGAATCACCATGCTCCCTGCTG
>PinzonRADtag-314
TGCAGGTGTTCTGGCATGCACAGAGGCACATAGCCAGCCAGCATGGCTCCTTTTGCTGCCACAAAATTGTATCTTAAGCTCTTGGAAGCTTTCTTTGCCCTACAGATATAACAATTTAGCTACAGCGTTAAGAATTTGCA
>PinzonRADtag-315
TGCAGGAGGTCACTCCTGAAGATATCTCCTTCCTAATCAGCAGCATGTTGCCTATGATTTGGGAAATACAATCTCTGTTGAGGTAGGGATGGAAAAATGGAAATGACATTTGTTTTCAGCTCGTCCCTGGAGGTGCTGCA
>PinzonRADtag-316
TGCAGGTATGGACAGCTGGACAGTCTGTCCAGCCTGCTTACTGTTCCCTAGCCCTACACATCCCAGTTTTATGTAATCACATACAGTGATGGGAATGAAGTGAGCAGAGGAAATGCATGGCCAGGGGTAGGCTGATTGAT
>PinzonRADtag-317
TGCAGGCGCCATGGCGCCCGCATCCTGGCCGGCAGTGGAGCATCTGCCAAAATGCCACCAAATTTCTGCGGCATTTCGGCGGCGACGCCTCTTGATGACACCACTTGTCACTGACAAGCGACGTCATCGAGAGGCATCGC
>PinzonRADtag-319
TGCAGGAAGGGTCAGAACAGGGATAGGAAAAGAAGAGGGTGGACACTAAGACCCagtggtgccccaaattttcaggtgccctatgcagctgcctatgttgcctatacctaaggacggccctgGTCATGAACCCTTCCCGG
>PinzonRADtag-320
TGCAGGGAGGATTCTACCTCTGCCAGGCCCCTCTGTGCTGTGCTGCAAGGGGCCAAGGAGACTTCTTACCCTGCTGACACAGTGTAGATCTTCCAAAAGGAACCACACTCTCCCCTTCAGAGCCCTGGGTCTATATGTGA
>PinzonRADtag-321
TGCAGGAAGGCAAAGGGGAAAGTCCACTGAAGCTGTAGCCCAGGGTGAGCTAAGGAACTATTTTTTGCTTTGCCTATGTTTGGGAAATAACTGGGCCTGGAAAGAGCTTCTGGGTGTGGCAGTGGGTACTTCATGGTCTA
>PinzonRADtag-322
TgcaggtgccacccctgcagctcctattggtcgcagtttccagccaatggaagctgcagagccagcactcagggtgcgggcagcgcacagagcctccctggctgcccattctcctagaggccgcgggaagctggcggcCA
>PinzonRADtag-323
TGCAGGCAGCAGCTTCATTCATTTGACAGAGTTACAAGATCTACCAGGAGTCTGCCTTAGTCAATACATGCAGGTCAGACTACCAGCCATTCTAGTCTGTGCTGAGGAATGTATTGTACTTCACCACGGGACCATAAGGA
>PinzonRADtag-324
TGCAGGCAACTTTCTATACTCCCTCCTCTGTTCTCAGGCAGCTCTCTCCTGATGCTCTCTCAGCCTGTCTATCTCACTTCTGGATGCCCAGATGAGATCTCTTAAGTCCAGTTAGGGGACAGATGATGAATCACAGGTGT
>PinzonRADtag-325
TGCAGGGCTTTGTGGATGGAAGGGCCTTGTGTTAGTAATCTGCAGTGGAGTGAATTACTTCCAGCCTGAACAGAGGAGTGAATTGCTTTCATTCCTTATGCAGTGTTGGTCTTAAAGGGACAAATTTTGCCCTCACGTAT
>PinzonRADtag-326
TGCAGGGTGCTGAGCACATGGTTTGCTCAGTACACACACAGCACAAACATGGCCTCGGCAGCCCTCTGAGAGATGCAAAACAGGTTGAAATCCTCCTTAAATCTTGATTTTTTTTTCCCCATTAGACTGTATGTACTGCT
>PinzonRADtag-327
TGCAGGATGTTTAAACTTTTCTGGCCATGCATCACATGTGCACCTTAACTTTTACATTAGTTTGTTCAGAAAAATTGATGAACAGAAGAAAAAAAGTCATCTCTTTAATGCTGATTTTAAATAAAGACACAGATATTGAG
>PinzonRADtag-328
TGCAGGTGACGGGAAAAACACTCAATATGGAAATGAATACAGGCCCCTGTCTCTCACTAAGGAAATTTTGAAAAATACCATATTGAAGGAGACACTGATGTTGCTAAAAACATATACAAGAGCATAGATAGTGCCAATTG
>PinzonRADtag-329
TgcaggtggaggggcgctactgcaggggcttcagatctgtgggaggggcaccactgctggaatcttcagcagcacatgctcattataacaggaaattgtgtcaccgtagcactgtgcagatctcatatgctgtgatctGC
>PinzonRADtag-330
TGCAGGATTAGAAAATGAGACTTTACACCACTTTAAAGGAGGCTACTCGGCTCCCAAGTGGGATACACAGTTCCTTCAAGGAATGGCCCCAGAAAACAAACTTAAAATCATGCCATATTTTGATGTAATTCCAACCCACT
>PinzonRADtag-331
TGCAGGAAATCAATGCTGATGGGAGGGCACTGGGAACAAGTCCCAGATTTTGAGATTGATGGATACTGAATGAAGCCACCGACTGCCTGGCTCTCTAGCAACTTGGACATGAGCTGACCCAATTTTCCTCCATTCCCAGG
>PinzonRADtag-333
TGCAGGCATAAGGTTATGCTCAGTCTAGTAGATACACAGGAAAATGAATGTCATAATAGATCAGATTTCAGTCTTTCATTACAAAATGTAGGGACCCTAGAAATAACGCTTCAGTAACAATTGAGCTGAATATTATTATT
>PinzonRADtag-334
TGCAGGACgcgaagaggtccatctggagacatccccacctccggaagagcgcaagagcgacgtccgggcgaagggaccacttgtgggagaagaaggacctgctcagacgatccgccagcgtgtttcgaacccccgggagA
>PinzonRADtag-335
TGCAGGCACGGCTGCAGCAGCTCCACCAGAGCCGCGGACCAACGGACCCTCCGCGGAAGCAACGCACAGGGCAACGAAATGGCCGTGTGCCTAGGGCATGAAAAACTCTAGCGCCGGTCCTGATTATTATTATCGTTAAG
>PinzonRADtag-336
TGCAGGTGGTTGCCATTTTGCATTCAGTTTGAGTGTAGCCTGCAAGAGAAGAGACACATGCACCGTGCTCTCACCTAGAGCCTTTACTTCTGTTCTCTCATAGTTTGTTGATTTCCACTAAATCGAAAGACAAGTAATTC
>PinzonRADtag-337
TGCAGGACTTGACCTGTCTGGATTCTCACTGCCGGGGGGGCCACGGGACTGCTCATCAGACTCTCAGCTCAGGTAAATGGAACCTAGGTCCTATCTCCTGAGGGGACTCAGGCCCTGGAGGCTCCCTCCTGGTTGGAATG
>PinzonRADtag-338
TGCAGGCCAATTCCATTTAGCTCCCCACTGCACACTGTAGAACAAAAAAGCATCCTCTGCACAGAATGACCTCACATGCCCCATACATACAAGGCCAAGCCACATGAAGGAAGCCATTTTGGACCACCACATGCATGCAA
>PinzonRADtag-339
TGCAGGGCTGCGTTAGACAAGGGCACTCTCCAGCCGTGTGTGTGTGAGGTGGACAGTACCTAGGGATGGGAGACAATATTTATTCCGAAGTGATTCCTTGAAACAGACCAGATCCCTGTGCAGTTGTCAGTGACTTTGTA
>PinzonRADtag-340
TGCAGGTGCTGGGAGTACCttacggaggcaaatatctaaggaagatgcagaaatggattcgacatgtaacattggcacttataccagctaggaacagaacgatgagggacatcaatggtcacgctgcagTGTGAGCTGAT
>PinzonRADtag-341
TgcaggaccccactcgttatgcctctccagcatgaatgtgaaccactaataacaactctcgggttggaaaatcgttcccagttatgcacccacactatagtagctccacctaggttgtatttctctagAAAGGCTTTTGA
>PinzonRADtag-342
TGCAGGCATTTGTTTTTCTCAATAAACTATCAACATTTTCTGTGAAAGCCAGACACTTTGCAGAGGTAAAAGAAAACACATTTTCTTGAAACCCCAATTTGTCAAATCTGTTTTGATGAAATAGGTTCCAATCAAACCAA
>PinzonRADtag-343
TGCAGGAGAAACATCTGCCCCAGGCTTTGGAAAGAACAATCCTTAATCACCATAGTATTTCTAGGGCACCCAGCACTGAATCATCTGGGACGCACCCACCTCCTTTCATCCATCCTTCTTCTGTGGATAAACTGAGGCAC
>PinzonRADtag-344
TGCAGGCTTCTGGGCAGAAGAGAGATAGACGCTCGTGGGAAAGTACGTGCATGTGGAGCAAGCTGAAAGCCTTGAGAAGTGAGGACATTATCAGGAGTAACCTGGGAACGAAAACAGCCCAACTGAAAGGACTCCTCCTT
>PinzonRADtag-345
TGCAGGATGTTGAGTCTGATAAGATATTAAATCTGCATGTAATATCTTTGGGGACCAAATTGTATTACGTGTATGAATGGTTTATATACGCAACTCTGGGATGGCAGGAAGAGTTGCCACAGCTCTACTAGGAACTATGA
>PinzonRADtag-346
TGCAGGTAAGCCACCAAACGCAGCCTGCCTGCCATGCTTGAGGCAGTGAAATGCCTAGAGCCACCCCTGATCCCAAAGCACAGCCTCCTACAAAATGAGTAAAAGGAAAGAAACGTTGCTAGCTATATACAGACTATGAC
>PinzonRADtag-347
TGCAGGCCATTGGCAATAATCACATAGAACAAAAGGTATGGACACAACTGTTGTATCCTGTGTACGAATAGACATGTTTGCAAAGCTCACCAGTGGAGACAGATGGCTTCCCCTCAAGGCATCTGCAGTGCTCTCAAGCA
>PinzonRADtag-348
TGCAGGATAGACAGGAAACCCTGCCCACCTATACACCCAGCATAGGGCCGGACAGAGTGGGAGGACCCAATAATCATCTCCCACTCACTCATCTGCCCATGACAGACAGCAGCGTGCAGGTTAGGGCAAAACAGCCTGGG
>PinzonRADtag-349
TGCAGGTTGACAACTGAAGGGACACGGGCTGGCATGTCTCTAAGTGTCCTCCTGTGGTGTCCAGCAGCTGAGTGGGTTCTGCATACCCACAGAAATCCCAGCTCCTCTGCTTGCAAAAGAAAAGAACAGTGTGCCTCACT
>PinzonRADtag-350
TGCAGGACAGGGTCAGCTGGAGCACCAAACTGGTTAAAATATGAAGGTAACAACCATGTTTTTAATGTGTGTAACTGATTTTTATTTTTTTTTTAAACTGAGGATTGGAGAAAAAAAAATCTAGATCCAGCCACCCTATG
>PinzonRADtag-351
Tgcaggttatctcaggtctgcagaatgattctttcccaccagtccacactggtttcccaagctcagaaacagcactgaatggggtgaagttgcaccacaaatctgtcctgtacgatcagttgatgggagtcctcctcttc
>PinzonRADtag-352
TGCAGGAGAAAAATTCCACTTTCTGTCCAACTCTGAGACTAGCCCATGGAATCAGCCCTTCTAAAATTTCCATTCCTGATCTAAGATTAAGAAAAACCCAATCATTTCCAGGTAAAATTGAATTTAGTGATAAACATCTA
>PinzonRADtag-353
Tgcaggaagagtgtcttgagctctctcaagaatctgacagtcgtgtcatgaaaaaacaccgcctgtcctaggatcagcgggggaaaagcagagatggcagcaagatgaattccaatggaagagtgtgccaggctctggtt
>PinzonRADtag-354
Tgcagggatcccagctggacagtcttttctaagggagccttcaagtcctgtgagcctgtgtggctctcttcccaagccccattagccactctttgacccctcccaactggtcctcagctttccatatacaaaggatggat
>PinzonRADtag-355
TGCAGGCAGGGTAATGTGCCTGTAAATTTCACCTGACAGAAAACGTATCACAGCCTCCAAAACTGACAAAACAACCAACCATGGAAGAGTGACAGCCATACAGCTCTAATGGCACACAGATTGCACTGGGAAAAAACAAG
>PinzonRADtag-357
TGCAGGAGAGGCCGTCTTCCTGGCCCTCTGAGCCCACAAAAGAGTTGTGGGGCATAGGAGGGAATCAGACAGCAAGGCGAAGTCTCTCCTGGCTTTCAGTGTACTCCAAAGAGAACGTAGTAGCGACTATATGTCCATTT
>PinzonRADtag-359
TGCAGGTCTGACATCGCCATTTCCAGGCGCACATGTAGCTCCGAGATGGCATCCTGCTGCTCCTGCAACTTATCACTCTGAAAAACGACGGAATATGGGATTCCCCCTGCGCGTCTCTCAGGCCTGCTGCTAGCACAGTA
>PinzonRADtag-360
TGCAGGGATATTACTGAGCTTATTTTGCAAACTCAACAGGTCCAGATACTCTAGTTTGAAAAAGGCATTGAGATAAGTATCCATGCTAGGGCTCCAAACCTTCTGAGATCAGCAGGTTAGTCTCTGGATAGTCGCCTTCC
>PinzonRADtag-361
TGCAGGAGAGCCAGGACTTCATAAAACCTAATGGAAGATGAAGTTCAGTTGTGAAGGAGCAGGTTGGGCCTGGACTCAGGGATAAACCTGAGAAAAGAAGGGACCTGGGCTGGGAACTCAGAGGCAGCTTGGGCTTGCAG
>PinzonRADtag-362
TGCAGGTCCCTGGTTCAGTCCCCTGTGCATCTACAGAGATGGTTGTCATtatatacatgcgtaccttcatacacgatagatacatacaATTTTAAAATATTTTATGGGCCACTTTACATCAGCTGTGGGTCTAACCCACT
>PinzonRADtag-363
TGCAGGTAGAGAGCAAGCGTAGAAACTATCATCCTGAAACAGCAGTTTGAGAACGTTATAAAGCCACCAAAGCAGGGGATCAGAATGAGAATTCTCATGCAACATTACTGATGGCATCACTACCACTTTTACTCTATTGA
>PinzonRADtag-364
TGCAGGCATAACAATCAATGCAAGTGTTCTCATCATTCTGAAACAGCAGAAGACCTTGACTGCAATATGCAAACACAGGTGACAAAGATGAAGTTGTTTTTTTTTTAAGAGTTGTGCCTTCAAATCAGAAATGGAAGACA
>PinzonRADtag-365
TGCAGGTAGCAAAGTAGTGAATAATGAgatgaggtgatggagcagcaatggcctgctaatccaatgtgctctgcacatctgggtttgaactccacctcTGGTGAATCTGGTTCTCAGATAAGATGATCTCATGGTCCCTT
>PinzonRADtag-366
TgcaggggttaatacccccaggcaaaaccatgggccatcatctcacccaaccagtaattaacctgaagaaatgccttgagctcccatcactagcccttaaAAAGAGCCTTTAGAATTCAAAATTAGTTTGGAGTGGGACT
>PinzonRADtag-367
TgcaggtgcacagagaatattttctttgtttcagtttattcaagtagttcatttagatgattagttcattcaaagctgagaaaccaattgggagtttccacttgttttcctcttccaaactatgaacaaaaatgaggtgA
>PinzonRADtag-368
TgcagggaccccctctatgagagttctccctccatggacccttcagtctatgacacctgtgatgacactgccaacaaTtccatcactgaccattttaaaatcaagattggatgtttttctaaaagatctgctctagTTCA
>PinzonRADtag-369
TGCAGGAACCGACCATTCCCACCAACCTGTTCCCTAAggacctgggaccctccaaggtggacccacatctacataagaacataagaacagcgctactgggtcagacaaaaggcccatctagcccaatatcctgtctgccg
>PinzonRADtag-372
TGCAGGTCTTGCTTCCTCCCAGGATTCCAACTACCCTCTTCCTCTCTGACACCTGAGATGAATTGCTCCCAGCTTGTGCTAATGTATTCTGGTGTCTCTAGCAATTTCAGGGATGCTGAATTCGCTAAGGCTAATCAACT
>PinzonRADtag-373
TGCAGGCCTGGGTAGCCAGCCTGCCCTATAAAGCTGGCTAAGAGACAGGAAGCCGGGGGAGATAGGAGAGGGAGGAGTGTGGGCTCTAGATCCCTGTTCACTGGGCAGTTTGCAGTCTCCCACAGTGTGGGTCTCTGTAA
>PinzonRADtag-375
TGCAGGAGACCCCAACAGAGAGAGTGAGCTGCCACACCTGGCCATGAGGAGGCACCAGCAAGTTAACCCCTTCATGCAGCCATGGAGCAGAGTCCTACCGCCCTTCACAGAGTTTGCTAAGGACAATGGACTACTGCACA
>PinzonRADtag-376
TGCAGGCATCTTTAGGACAGCCTATGGCCAGAAGGCTGAAATGAACATATTAATCTGTATCGCTAGCTGCCTGCTGGAGCACAGGTGCATCAACAAAGAGAGACCTACCATACAGCAAGCATTTGGATAACTGCAGGGAT
>PinzonRADtag-378
TGCAGGAATAGATTTATTGTTATTAATAATAGTGATTTGCCACATTTTGCTAGTTAAATTACAGGGCTGTATAGTTAGTTCCATAATAAAGGACTGGAAGAATGCCAACAGATTGCTCATAGCTGAGTGTAACAGCAGTT
>PinzonRADtag-379
TGCAGGGCATTCAGTGCAGAAGATGCATCCTGTGAAATGTACCCAAGTGACTCAGGACTTGTCACCATGACAAACGCAAGTAAAACACTGCAGTGATGTATTGGCTTGGGCTTGTTAAGAAATAGAAAGGGGAGGGGAAA
>PinzonRADtag-380
TGCAGGTAGGTTTTGAGGTTGAAGTCCATTCCCCAGACTACAGTCCGCTCCCCACTCAATTCCTGCTTCCTTGGGCTTTGTACAAAGCGTGGTAAATTGCACTTTTGATCAATAAGGAGACTTCACATTTTGTTCACAGG
>PinzonRADtag-381
TGCAGGAATTTTAATGATAGGTGGGAGGAGGGGCAGTATGACCTGGAGCACTGTCACTAATCACCATTATGTAACCCCTCCTCCCAAGAGAGGGGAGGGAACAGCAAATAGCAACATGAAGGGGCAGGTGGCTTGTAAAC
>PinzonRADtag-382
TGCAGGATGACATTATCTGGTCCTACGTCACACTCTGCCTCACCCAAAATCCACAATCATTTGAGCTGGTTAGTTTCCTTCAACACAAACAACCATGCCACCAGTACAGTTTGTGTTGAATTTTAGGGCACAGTCCTACA
>PinzonRADtag-383
TGCAGGCCTCGCAAAAGGAGAGCTTAGAGTTGTGACCCATGTTGATATTAACACTGCTGAACTGTGCGGGATCACCTATTGTTCTTTGGAAAGTCCATGGATATTCACTACTTCTGTTTGCTTGTTTGTGGCTGCTGTAC
>PinzonRADtag-384
TGCAGGAATGCTGCAAGCCGCCCAAGTTGTGGCCTCATTTGGTAAAATGGCTGTTAATAAAAATCTTTCTTACCTCTCAGCTCTGAGGGGCCTCTTCTCCATATACAGTGTCAATGAAACCAAAGGGGATTTATTTCCTG
>PinzonRADtag-385
TGCAGGCATTTGTCTTACATATCTTTAAGATCTGCAACACTCCTCCCCACTACACATGCTATACTCTCCCCCACCATATTTCTAGCCAGGGATTCCATCCACTGCCACATCACTCCTTAATTAGTTGGAGAAGTCCATTA
>PinzonRADtag-387
TGCAGGGCACCTTCTACACTGCGACAGGGCAGTTGACTGACTTTAAATCTAGCTAGCTCTGTTGGTAGAACATGATGCTCTTAATCCCACCATCATAAATTCAAGCCCCAAGGTGGGTGGTAGCGACAGCCCTTAGGTGT
>PinzonRADtag-388
TGCAGGCAGCCATCCTAATCTCAAAGTATTGCTCAGCTTTCAAATGCTCGAGATTTGTACTGCTTCTCAGTTGCCGCTGATGTCATCAATCCATGTGCTGACCTTGATTTGTTAGGTAAGGCACCAGCAGATTGTTGCTG
>PinzonRADtag-389
TGCAGGGAATGGTTTCCATTCCCAAGTAGAAGCAAACCAGTAGTGAAGGACTGCTGCACGCACCCGTCTGGGGAAAGCTGTGCCTGGGCTGTGTGCGACAAACCCTGGCAGCCCACTCTCGAAAGCAGTAGTGGGTTTGA
>PinzonRADtag-390
TgcaggtcttcatgccttgaacattgttgataagaacattgtggcttagcatgaccgccaaataaatttgcataggccaaataaataaCTCCCCTCCTGCACCCTGTTCCAGGAAACACCTAGTTTTGCTTCCCAAATCC
>PinzonRADtag-391
TGCAGGGTAAGATCAGACACCAAGCATTGTCCTGATGATGCAGTGTTTTTATATTTGTTTCATTTATTATGTTTTGTAACTATATAGGCAGAAGGGGAGTTTGTATGCATGGAGTTCTAGAGTAAGTCACAAATTTCACC
>PinzonRADtag-392
TGCAGGCTGAGTGATGACTGAGAAAAGGGTGTTCAGAATAATAGTGTATGCTCATGTAATATTAAAGCTACATATTAATGCATATGCACAAGGGGACAGAATTTAGGTAGGACATTAACTTTTGGCCTTTGACTTCTACA
>PinzonRADtag-393
TGCAGGGTGCTTGGTCGCTAGGTGTCAGTGTCCTGGCAATTGGGTTTTCCATTGTCTTCTTGGATTTTCCACAAGTATGGATCAGCCTAGCCAGTCCTTTTTAATTGCCCATTCAGTCTCCTTAGACAGCTACACAACAG
>PinzonRADtag-394
TGCAGGATGTTTTAATTATCAGGGGGCAGGATCCCCTGTATGGCTCCCACGGAAGTGAGAAGCGAGATGAGACTGTAGTCTGGGGCTAACAACTGGGCTGAGCAGAACTCTGCTCCTGTGTAAGGCTGGACGTTTGCTAC
>PinzonRADtag-395
TGCAGGAAAACAGCAAAGGAAAAGGACAGAGAAAAGCAAAGTCTAGCAACAAGACCATGCCTCTGTGTGCGTGCGTGCGTGTATGCATGTAAAAACATGCACACTTCTGTTTTTATCTGTAGCCAATGTCATATCAAACT
>PinzonRADtag-396
TGCAGGCCAACATACAGTTACCCAACACACCTCATGAGAGAAACATCACGCCTGGAACAGATTTTCAAAAAGGGTTTAATAAGAAAAAGCAAAAATTCACAATGAAGAAATATTAGGAACTAAAAAGCAGGGAAGTTCCA
>PinzonRADtag-397
TGCAGGCTGTATGCTATAATACAACTCAATATTCCTTTACAGAAATTACTCCAGATTCATGTTGATGTGAATGCAAAATTTGGCCCATATGATTTCCTAAACCGGATTAGGTCTCTCATACATCGACTCTAGTAATATGA
>PinzonRADtag-398
TGCAGGCACGGCTGCGGCAGCTCCACCGGAGCCATGGACCAGTGTGCAGGGTGGCGAAATGGCCGTGCGCCTAGGGCGCTAAAAACGCTAGTGCCGGTCCTGAAGATTTCTCATTTGTAGATTACCTTGCCCAACTGACA
>PinzonRADtag-399
TGCAGGCCAGACTCCCTTCATAGCCTGTCAGTGCTACTTCACAAACTGAACATGCTACCTCCACAGCATTCTTGGCCCTTTCTGACCGGAGCCCAAGAAATGGAAGTGGCTCTATTTCCTAAATTGCAGAAGAAGTTGGC
>PinzonRADtag-400
TGCagggagacacatctcaaagaactgcagttactgtacaaggtagtaacatctccttcatgtccactgaaggtaggataagaagtaataggcttaatccacagcaaggtaagtttaagttggatgttaggtaaaacttt
>PinzonRADtag-401
TGCAGGTATGACTGTTGGGAGCAGTTCCACGGTAGTGAATGGGGCTACTCATTTTAAGTAAAGACACCCATGTAAGCAAACCTTAATGTATTAAACTCGCAGTCCCCTCTTTGAATGGTCAGCATCACAGTGGGAGAAAC
>PinzonRADtag-403
TGCAGGATGGCCAGATATTTTTGATTTTTATAAAAATATCTTGGGTGGTTATCTTTTAAAATACCATCTTTTGTGCAAAACATGCATTTTTAAGATAGTCCTTTATTTAAGAGGACAGCAGCATCTTCCAATAGTTTTTA
>PinzonRADtag-405
Tgcaggaacccaccagcaactccccgataatccctacctgaacaggctcctctgcagccatttctcttccttctctcgtgggaggatgagatgagctggagcaaaacatggacgtcattctgcagcctgggagggggaga
>PinzonRADtag-406
TGCAGGCCGGCACCGTCCACCGGAACGCTGAGGCCAAGCCCCTGGCACTTCTCTACTAGGAAAATCGGCAGCCACAAAATCAATGCAGAAAAATGCCCAAAGTTGTGGACGTGATTTTAATTTACAAGGTCTCTGTCAGG
>PinzonRADtag-407
TGCAGGATGAGTTTCAGTGATTAACACTGAGTTGTTGTACAAATTTCTGCAGGAGACGTGGAAATATAAAACTCTAGGATGATGCTTAAAGTCTGTGTCCATTGGTATACTCCACCACAAAAGGTTGCTTTCCTTTGGGA
>PinzonRADtag-408
Tgcaggttcctcggcagagctgctttgtttcttgtcccattaatggtaacttttctacaccattgtgccatcatggggaggaccatagctgcacacaggcaagctgcatagaggccaggacagaagccacatgcttggag
>PinzonRADtag-409
TGCAGGTGCTGTTCAATGAAGATATCCCATCACAACTACCGTTATTTGCATGGGTCACAATAAGACTTCCAGTATGTATGATGTTATATATTGGGATATTTTCAATTGACCAGAAAATTCCAAGGGGAATTCACGCAGTG
>PinzonRADtag-410
TGCAGGACAAATAGAATTTTAAAGTGCTAGAATTGCAAGCTGGTCTAAAGTGGAGCTGACAAGTGTAAGTGAGATCAGAAGCAGAACCACAGTCTGTACACAGCCCTCAAAAATATGGCCAGAAAGGTTCATTTAAATGC
>PinzonRADtag-411
TGCAGGAGGTTGCTGCACCTGACTCCTCGCCTCTTCTCAGTCAGGCCAGACTGAGCAGAGTCACTCCCTTTTAAATGCACCCTCCACTGGAAGCATACCCAGCAGAGGTGAAGGGCCCAGAGCAGCTCTTTAACCGTCGC
>PinzonRADtag-412
TGCAGGTATTTGATCTTCTCTATCTATGGAATCAACAAATTCTGAGTAGCTCCCGACTGTTTAAAAATAAAAACAGTGGGTTTTGGGGGGAGGGTAGTGTCAGACAAAGAATCCACACTTATTTTCTATTGTGATAGTAC
>PinzonRADtag-413
TGCAGGGCTCAGTCCCTTCTCCTGTGTATGGGAAGATGCTAGGGAGATGCAGTGTTACCAATATGCTGATAACAGTCATGTCTTCATCTCCTTTTTGTCTGTTTGGTCCAGATACTGCAGTATCCTACGGCCTGACTGGG
>PinzonRADtag-414
TGCAGGATTTGGACTCTCAGCAGGGTTTCCTTACACTGCAGTTTGAAGACTTGGCCTCATTATTTATTTAAATCTGTGCAATTTTCTCTGCTTGAGTTTCGCGTATCTATTTGTGCTATGGGATCATGGCTGCAAGAGAT
>PinzonRADtag-415
TGcaggacagcagagatcaaaacattgagcagagcaattagggcagtctttgtggaatgctggcagaagccagttctgtcgacaaaacaatcagcagtgtctacCATAGGCACCAACTTATGCTGGCACCGGTGGGGGCT
>PinzonRADtag-416
TGCAGGTGCGGAGGATGATAGGATGTAATTATGTAGAAGAAAATCTGATTTGTACATAGCTGTTTCTAAATATTTTTCCCATCTACAATCATCTTaaattagcagagagtcctgtggcaccttatagactaacagatgta
>PinzonRADtag-417
TGCAGGAGGTTCACCGGAGCAGtctgccgcccttccaaatcctggcgccctaggcaaccgcctcagtcacctaaatggaagcgccggccctgGTCTTGATCCTTCTCATCATTCTTCTTTGCACTTCCTCCAGTTCTACA
>PinzonRADtag-418
TGCAGGGGGCCTTCAGTTGGGAGAGCTCCTGCTAGGGGAAGCATTCATCAGAAAATCTCTCTATTGAAAGGTCCCTGCTGGAGGGAACAGAGAGTTTCCCAGGACCGGCAGCACCAGCAATTGTGGATAGAGGAAGAGGC
>PinzonRADtag-419
TGCAGGCGAGAGATAGGTGAGCTCCAACGCCTGAGCCCTCTGAGTGTCCCCCTGCGGCGCCCAGCCCCTGGACGCTCACAGAATTACCAGAGCCATTGATCCCAAAGGAACACTACACCCCAGCTTACTAGCTACACCAC
>PinzonRADtag-420
TGCAGGAGAAGGAGGACTTATGAGACTCTCTCACTTTTCAGAGGACTTTTTCTGGGTTAAGGAGTCAATGAGTTGACAAGGTGACTTCTTGGAAAGAGGGATGATAGAGGAAATGGCCACCCAGTATCTTTCTAAGATCC
>PinzonRADtag-421
TGCAGGCTCCCACCACACCTGGCTGCTGCAGCCTGGTCAGTCTTCCACTGAAGCCGATCTAGTACTTAAAAGTGAAAAAGACTCCCAGACCACCAGCCCTATCAGCACAACATTAAAACTGTTAAAGAGCCATTCAAGCG
>PinzonRADtag-422
TGCAGGTGCATGGAAGAACAGATTTTTTATTGATGCAAAACACACACACAAAGTCTTTTTAATGTGGGTACTGGTACTTGGGGAAATGTTAATTTTTTGTAACACAACCTTCTCATGACATGCTGGTGAGCCTAGCTCTA
>PinzonRADtag-423
TGCAGGAAATTATGGTTCAATGCACAATTTATAAAAAGATACACAAAGACGCTATGCATCATCAAAACAACTTGCTTTAAAATGACTGAAAATAAGTTTCCTTTCTAAATGCCAGAAACAAAACAGTATTATTTGTGGTG
>PinzonRADtag-426
TgcaggccgcacagtgaggctctgcgggctgcatgttgtgcaggcctgCCATAAACTAATACCACATCTAAAAAACCCTATATATTATAATAATCCATTTTTTTCATAGAATCTTATTTTAAGCAGTTTGTTGATCCCAC
>PinzonRADtag-427
TGCAGGCTATCAATAATGTTTCCTTTGCTTATAATCTGGATGGGAACTTGCTTCAGAGAATATCTACAGATCAAGATATAGCTTACATAGAACAGAACTAACCTACAATACTCGGCAAATCAAGATCTTCAACTATAATT
>PinzonRADtag-428
TGCAGGACCTGGACAGAAAATGTCAAACCTCAAAATCTAGTGGCAAGCTGTGGAGCCCGAGTGAGTGAGTGATGTCACCATGTAGGAGTCTTAATTTCTCATTAAACTGCATGCAAATACACTTGAGCTCAGAGGAATCC
>PinzonRADtag-429
TGCAGGGCTGTTATGCGGTCTTCCAATCAGTAAAAATGCAATAACATTTTTCACATAGTCAATATTTAATTCTGTAAATGCAACTGGTAGTTGTAATCTAGGTTATTAACCAAACAGTGATTTATGATGGAGGGCAGAGA
>PinzonRADtag-430
TGCAGGTCCAACCTACTTTCAAATACCTGCATTTCCTCCTTTCAGGGATCTGTGACCAGTGATAGAGACCAACGAGACCCCAGAGTGGGGTGAGATGGGAGGAATTGAAACCAGCAAACGGCCTGTACGAATATTTAGTC
>PinzonRADtag-431
TGCAGGTAACCTTGGAAAAGTATATCAGCCTGGAAGTATGTTGTCCTTGGCCCCTACCAAAGGCTTGTTAAATGAGCCAGGACAAAACAGTTGCTTTCTAAACAGTGCTGTACAGGTAAGAAAAGATTGTCACCACTTTT
>PinzonRADtag-432
TGCAGGTGAGGAGAGAGACCCAGGGGAAAGGGCTGTGGTCAGGCAGtagaggagggggtggcaacctttcagaagtgctgagccgagtcttcatttattcactctattttaaggtttcgcgtgccagtaatacattttaa
>PinzonRADtag-433
TGCAGGAACAGGGGCACTCAGCTGTTAAGTGATGTCTACTCTAGCATGGCAGATATAACTCTAACTACCTTGGGAGTCTGTCTGGGGGAAAGGGAAATGACAGGGTCGCTCGCTTTGCCTCCTTAATAGATTCAGTAGTT
>PinzonRADtag-434
TGCAGGAGCCTGTGGAGTGCGCAATTACCTGGTGACTCTCTCAGAACTTCTCACACACACACAGGCAAGTACCAGGTGCAGAGACTGAAAGAGAACACACAGCCAGGCTAGATTATGGCAGGGTCAGTACTGGATTTATA
>PinzonRADtag-435
TGCAGGTCTTCCCTCTTTTGCCCGATGGGGTGAAATCTAGATCTGAGTGGAGAATGACAATTTGTCTCATAGCAATTGTTGAGGTTTCAGGTTTTTGTTAAGCATTGGAACAAAACCCCAACCTTTGGAACAGCATAACA
>PinzonRADtag-436
TGCAGGTTTATCTCTGCAGAGAGTTCTTAGCTCAGAACGGTTGACACGGAAGAGGGGTTGACACAGAGGTTTTAGCAGCTCTGCCTGTCTCCTTAAGAGAATCGGCTTGGGAGCGCCATGCATTCTGGAGCCTGTTCTCA
>PinzonRADtag-437
TGCAGGCTGCCAGTTGGACAATGCACATCCAGTCGGGCATGCAATGCATGCCCTGCATACACAGACAGCATGCCACTGCACATATTATGCACACTGTCTAGAAGCAGCTTGTAGGATAGTCAAAGAAGTCATTACCATTG
>PinzonRADtag-438
TGCAGGCAACACTGCGGCAGCTCCACCGGAGCCGCGGGAGCAGCCGACCATCCACAGGCAGGACTGCGGAGCCGGGGGACCAGCGGGCGGGGCGGCGAAATGGCCGTGCGCCTAGGGCGCTCAAACCCCTAGCGCCGGTC
>PinzonRADtag-439
TGCAGGGTTACAAATAGCAGCATAGATGTTTCTGCATGGTGTGGAGCCAGACTCTGAGATCATCTCCATTTACCAGGTTTCAGAGCCCAGGCTCCAACCCGAGTGGGAGCATCTGCACTGCAGTTTTATAGCCCCATGAG
>PinzonRADtag-440
TGCAGGATTCACTACCATAATAGCGTGAGTGGGTAAAATGTACTTTGTAGCAAGTGAGACTGAGTGGGCAAAAACATATACCATAAAAACCGTGGTAATTTCCGGAAAACACTAAATCACTCATCAGTTTGTCATAAATA
>PinzonRADtag-441
TGCAGGATGCAGCCCATTGTTTTCCCAGCTAGTGCTGGCAGTAAGTGATTTATTACTCATGGAGAAGGCAGTTACCCTATAGGCTGGGGTCCATCTAGTACAAATAGTCTTTGATGAATTGCACAGATTATGGACCCTAT
>PinzonRADtag-442
TGCAGGTATCTACAGTGAGAATGAATATAGGAATTGCCATAGAAACCAAACTAATGAAATATCTAGGGCAGCGATCCTCAAACTAGGGCTACCGCTTGTTCAGGCTGGGCTGGTTTGTTTACCTGCTACATCCGCAGGTT
>PinzonRADtag-443
TGCAGGAACTGGCTGCCAAGTACCCCCCGGTGAGGCTGATTCAGCTAGGTATGGAATGATCATCCTGCACTGCACACTCTGTGTGCTCAGCCTCAGTTAGTAAAGGGATTCCTCCTCTTGCTTCATACACCCAAGAAGTA
>PinzonRADtag-444
TGCAGGCTTCACGTTCTCCTCCCCATATCTCAAGGAGTGGGGTATGTATTCTTGAAAAAAgatcctccatctcagcgtgccctgggtggcagccggaggaggaggtggcagttcatgaatgaatgcagtagccatggcag
>PinzonRADtag-445
TGCagggagcagagcctacattcacttgatgttcgcagagcgctggcgttctacattaaccacaccagacctttccgaaagacctcccaactttttattgctgttgcggacaggatgaaaggtcaccctgtctcgtctca
>PinzonRADtag-446
TGCAGGAAGGAGGTCTGGAGCGAAACCCACAATGTGCTTTACAGGACCTGGGGAAGCCCTATGCCTTTGGCTGTGCCTCTCAGATGAGGAAAATGCAAAATATTACAAAAAGGGAAGAAGAAATGCTTGCAGAGGACAAC
>PinzonRADtag-447
TGCAGGACTCGGGCATATTGCAGATGGTTTGATGCACTGATGGTGCCAGGGGGCCGCAAGGCGGCCTCCTGGCGAAGTCTGTTTAGTATGTAGACCAGGCTCTTGGTATGATTTGGTGACGTCTGCCCAGGTTACGGGCC
>PinzonRADtag-448
TGCAGGACTCAGTTCTCTCTAAGTCTTAGCAGAACTATGATTCCATCAGTATGGCTTTCCTAGTATGTATTACACCAATGCAAAAAACCTTTTGAAAACAATACCTAAGAGGAAGTAGGCAGTAATTTTTTATTGTAAAT
>PinzonRADtag-449
TGCAGGAACTAAAATTACTGTATGGTGGCAGGGAGGCAGTAATTAATGCTGCTCCCTAGTTAAGTAGCAAGTCTGGAGGAGTATCACCCCCCTGAGGAAACTGAATATAATGGCTTGATATGGTTAAAGAAGGCTAGCAA
>PinzonRADtag-450
TGCAGGCAAGCCGTGGAACCAGTGGACCCTCTGCAGGCAAGTTGCCGAGGGCAGCCTGCCTGCCACTCTTGTGGCGCCAGCAGAGCACCCCCTGTGGCTTGTCACCCTAAGCACACACTTGGCGTCCTGGGGCCTGGAGC
>PinzonRADtag-451
TGCAGGTGCATTTAGCAATCAGTGCTTTCCATCCTCTAGTGGATAACGATATGATCTTTTGTACACCATCACAACTAGATTTTTTTAAGGGAATTCTCAGATCCTTTCCACCAGTGATGAAGTCCACACCGCAGTGGAAC
>PinzonRADtag-452
TGCAGGCtgcccccccgcggcttgccgcccaaggcacacacttgctgtgctggtgcctggagccgcccctgGTTAACTACCTCGGTACTCACTCCTGCATCTGTTCTTTTCAGTGGGAATAACGGATGCACAAAGAATAC
>PinzonRADtag-453
TGCAGGTCTGGGTTTTTTTCAGTCTCCAACCATGTAGCAACCAGAACCCAATATTCAGCAAGTAGATCTCATTTAGCACATacctctaccccgatataacacggcccgacaaaacatgaattcagatataacgcggtaaa
>PinzonRADtag-454
TgcaggacctaggttccccagggctgggttcttccaccccagaatcagacaaacacatgcacatgttaacaggacatgtctgagaggactgagttaatcagtactcccaagctcaccctcatatgaccctCCAAGCTGCC
>PinzonRADtag-455
TgcaggttcatgttgcatgctgccctacgcagatgaacacagagacctatacggggtggcccagagacagaagtgcctgtcacaacttcatcagCATTCTATATCTAAGCAGACTCCCGTTTTCTTTTAGGAATACCAAG
>PinzonRADtag-456
TGCAGGGGAGAGGGAGGAACCCAGCACCATTGAATGCCAGCCTTGTTCCCAGGCACAGGGAGACATAGCAGCTGTGGCCTGTCTTGGGAGGATGGAAGGAGAAGGCTCCCAGGAGCCATGGCCACATCCTGCCGCCAGGG
>PinzonRADtag-457
TGCAGGTCTCACTTGGGACACTTCTCCATCTCAGAAGTGAGACCTTCTCCCTTGCAAACCCCTTCATGACTTTTCTCAGGATCAGGCCACCAGAGCAGAGCATCATGTCCCCCTGACGGCAGCTCAGCTCTGATGCGGAA
>PinzonRADtag-458
TGCAGGAAGTGGCCAGCCCCCGCCCCCACGAACTCCTGGGGCGGAGCCCCACACAGCCCCCCCACAGAGGCCTGGGGCCAGAGGGGGCTGCATAGGGTACCAAAATAGCTAGGGAGGGCACTGCCATAGGCCTATGTGAA
>PinzonRADtag-459
TGCAGGACTTTATCAAAGAGGCTTCTCAGCTCGTTGGTCATTTTTCCTTGAGACTCCAAACGAGATCTCACTCTCAGGAGACTTTCAACACTCAGTGGGAGTGGGCAGGGTGGTCTGCTGAAAATCAAACCCATCTGGAT
>PinzonRADtag-460
TGCAGGTCTCTGTTCTGGCATTCAGTTCATGGCCAGTCCATGGTGGTTAAGAAGGTGGAACAGTGCTGCGGAGTGCTAGCACTATGGATGCCATTCAGGGAGGGAGGGGGGTTCAGCTATGAGACTCTGGGTTCCTCAAT
>PinzonRADtag-461
TGCAGGCCGTTGACCTTCTGATTGAATCCCAGAGGCTGGCAAGAAAGAGAGCAGTGAGCATGAACACAGCTTGGTCAGGGTTGAGAAGCAATTTAACAGACCTGCCAATTACTGACAAGCCTTTCTCTGCTCCAAGCTGT
>PinzonRADtag-462
Tgcaggtgtctgtcctagctccagtactaatcaacattttaattaatgaatttgataatggaacggaaagtatgcttataaaatttgctgatgtcaccaagctggaaggagttgcaacccatcttggaggacaagactag
>PinzonRADtag-463
TGCaggtatgctgcctgccaagggcaggtatgctgcctgccaagggcagcccactgactaccaccacatgctactcattcatgtgggcactaatcatattgccaggtatgaccctaagcagatcagaaatgactacaggg
>PinzonRADtag-464
TGCAGGCTGAAAGTAAAGATTGCTGTGTCTACCAGCTGGCGGCCATATGCTACAGTGAACAGAAATTAACAGAGGCCCCTATCTAGTGGCTGGGGTTGCTGTATGTGTCCTGGATATTATTACGATATCTGAGATTTAAG
>PinzonRADtag-465
TGCAGGACAGAAATCTGTAAATCCATAGTTTGCAATAAGGCCAGTATGAGTCTGATCTATCTTAATATTGGCTATAGGAATTACCGGGTGAGTGTTTTCTGGGCAAAGTAAGAAATGTGCATGGTTTGGTTTCAATTGTA
>PinzonRADtag-466
TGCAGGAACCATCCCTCTGCTGGTGATCAATCCACGAGAGACTCATCAGACACCAACACTATTGTTCAGGTGTGAGTAGAACTAGAGTTGTAACTTTTGCACAGGACTTTATAGAATGTCTATGTGCCTGGGTCGTCATA
>PinzonRADtag-468
TGCAGGCGTGCCTGCGGATGCTCCACCGGAGCTGCAAGCCGCCCTCGGCAACCAGCAGAGCACCTCCCACGGCAtgccgccccaagcacgcacttggcacgctggggcctggagccggccctgCTGGCACCACAGGGCCT
>PinzonRADtag-469
TGCAGGTTGAGAACCACTGCTCTGGAGTGACCACATTTTATATGAGAGAGGTGGTTCAGTCATTGGCCTCTGTGATACTTCCAAGAAGGCTACAAACTCTGGTGATAGCCTTTTGTAATGTAATTCTGAACAGCGATGAG
>PinzonRADtag-470
TGCAGGAGTCACTTTCCTATTCTGTACATACTTTGCAACCTGTACAGCTGTGGTGGCAGCAGGTACAGTCCCATGGAAGCCAGAGGAGCAGCTGCCTGTTACACGAATGGGCTTGGATTTGACTTGCTCTTATGCTCAAA
>PinzonRADtag-471
TGCAGGTAGAGGGTGCTGTAGGTGGGGATGCTATGTGTCACGTGTATAGAAAAGATACATTTTACTTCAGAAGTATTTACAAAATATTATGTCCTATTACACTTTGCTCATATGGGCATTGTCTGTACTAACAATTTTTG
>PinzonRADtag-472
TGCAGGGCAGTTGAGAATGATAGCGTTTGCTAAACAGAACTTGGTACACTGCAGAGTCTAAGGCTGGGGAGTTCATGTGTGACCCCTTATTCCATTTGTTGAACACCAAAATCCTCTTTTCCAAATTCCACTGTGTCCGA
>PinzonRADtag-473
TGCAGGAACCCACTTAATATGCTCTTCCAACTTCACTGTGAATCACCAACCTTTGGATGCCTTCTGCTTCCAAGCCAGCTGAGTCCAGGCACTGTTTCTAACTCTGCACTTCTAAGACACACTCCCCAATGCAAACCTGT
>PinzonRADtag-474
TGCAGGAGCCAGGATGTAGCCGCAGTGGGGCAGGGAGAGTTTCTGCTCTGGAACATCTTCTTGGGGGATGGGGGAGCTCTGGTTTCAGGGCTCCCTGAGGCTGCAGGTTTTGAAGCCACTGTGACCCAGCCCATATGCAT
>PinzonRADtag-475
TGCAGGCAAGCCGCCAAAGGCTGCCTGACTGCCATGCTTGGGGCGGCAAAAAAGCTAAAGCTACGCCTGAAAATATCCACTTATAGAATGAAAGAGAATATGTTTTTTCTTCAGGCCCAATATATTAGAGTGAGAATATT
>PinzonRADtag-476
TGCAGGAGTTTCCCATAGGGAGCTCCATTTTCCCGCTCTGGCACCCCCCTTTTTATAATGTGATTCTGATTATACCTCATTAGCACTGACGCACAACCTGTATCCTCTGGCTAAGGCACATTTGGAAACACAGGTGCTGT
>PinzonRADtag-477
TGCAGGAAGCTGGAGGGGCTGACATCAGTAAAAAGGGGTGGGCAAAATAACAGAGTGCTGAGATCATCTAAAACAAAGACAGATAAAATCAAATTCCCTATATCATGAAGAGATGGCCATAACCCCTCATGATTACTTTC
>PinzonRADtag-478
TGCAGGAAGATAGGCAgcagtcgctccctgggaaaagagaggaggattctgggagccagtactgagaatgggaaccgggggtggtaggaacagtccaggaaaggagccgtgagggctaagagaaagctcaaaactactgA
>PinzonRADtag-479
TGCAGGTACATGGTAGCATCTCAGTTTCAGAAAGTGACTAATAAAGAGGTGGAAAATAATACCATGGGGATTTGGAATATAACTTGCCTTTGTACCAGGTTTCCTTTTGCATTCTCAAATTATTTCTAATCGGTGTGTGT
>PinzonRADtag-480
TGCAGGTATGCCTGCGGAAGGTCCGCTGGTCCCATGGCTCCAGTGGAGCATCCAAAGGCACGCCGTGCTTGGGGCAGCGAAATTGCTAAAGTCGCCCCGCTACTACTAGATCCAAACTACACAATGTCATCAGGAGATGC
>PinzonRADtag-481
TGCAGGTGAATTTGGTGAAGTGTGCAGTGGACGTCTCAAAGTACCAGGCAAGAGAGAGATCTATGTTGCTATCAAGACTCTGAAAGCCGGGTACACCGACAAACAGAGGAGGGACTTTTTAAGTGAAGCCAGCATCATGG
>PinzonRADtag-482
TGCAGGGAGCCAGGTTTGCCTCTGATTGCTATGTGCCTACTAAAATTCTTTGATTCTTTACTCCTCTCTGGTGTTTCTTACAGCTTATTTGAGATCTGCCAATATGTACTGATTTATATTTAGCTGGATCAGAGCCAAAC
>PinzonRADtag-483
TGCAGGCAGAACAACCACCTTGGCTGCAGCTGTTTCTCTCACCCACATTTAAACGAGCAGCTATCAGAGGAGCAGAAACCCATAAGGCTGAAATCCCACCTTTCTGAGGGGAGAGGCCAGGTGAAGCCATCATGGGGAGT
>PinzonRADtag-484
TGCAGGCTTGTGGTTTGGGGTTTTTCCATGTGCGTCTTTTGCCAGCAGCTTACCAGACATACTTAATGTCAGACAGAGCCAGCCCCTCCATAATTAACACCACATTTTTCAAACGGCTCATACATGGCAAAGTCTCCCTG
>PinzonRADtag-485
Tgcaggcgcttcacctcacagcatggctgctgcgtggctaaaccagtcaggttacgttgctctgcatcagtacaacaagttctcctgggtagcaggaagctttccaccaggtcaacgtatctggtcaagtggaagcgttt
>PinzonRADtag-486
TGCAGGATCCTAGAGCCCATGCTGTAGCCCAAGCCCAAACATTTACACCACAAGTAAACAGCCCCTTAGTCTGAGCCCCGTGAGCCTGAGTCAGCCAGCACAGCCCAGCCACAGATTTTAAACTGCAGCATAGACATATC
>PinzonRADtag-487
TGCAGGATCAAACCCTGATTTCTCTTGCTTAACAGAATTCACTGGCTGATGGGTGGGCTCTCTGTGCTAATAGCTATTAGCAAGTCTGTCTTCTCCCTGCCAGCCAGGTAATTTGCATCAAAACAAACACTAGCTTTTAA
>PinzonRADtag-488
TgcaggacctgggtcaaattgcctcacttgctccccacctctgagtggccctaaATTCAGCTGAACAACGCTGTTCCCTAGCCATCCTCAAAACTCAATGCTTATCACTTGTAAAGCAATGACAACTTCATATAGAAAGG
>PinzonRADtag-489
TGcaggtattgggagctcagccaagaatgcaaatagttttcggagactgctgtggactgtgggatagctggaggcctcagtaccccctccgtccctccatgagcgtccgtTTGAGTCTCTGGCTTCCCGTTACGCTTGTC
>PinzonRADtag-490
TGCAGGAGGTCCCCGGTCCCGCAGATTCGGCAGCACACCTGCGGGAGGTCCGCCGAAGCCGCGGGACAAGCTGACCCTCCGCAGGCATGCTGCCGAAGGCAATCTGCCTGACGCCCTTGCGGCAACCGGCAGAGTGCCCC
>PinzonRADtag-491
TGCAGGAAGCGCTGAAGCAGGACGGACTGAGAGGTAAAAGGTTAAATCCCCTGGAGCTGAAGCCCAGGGTGGGCTGAGGAACTGGTTTTGTTCATTTTGCCTACATTGGGAAAAGAAAGCCACCTGAAAAGTTGATCCTT
>PinzonRADtag-492
TGCAGGATCACCATGGCAGGTTCTTTTAGTGCCAGGGAAAGGACAGGAGAAGTTCAGTGCCACTCACTCTCTGAGGCAGAGGAGAAATGCAGAGCTGCCCTTTCATCCCAGAATAACTCCTCAAATATCCGCCGTCAACG
>PinzonRADtag-493
TGCAGGTCTGACTGAGTTTTGGGCATCGGCGTTTCCTCCTTTCATACCTTTGACCAGTGATAGTCACCAACAGCCTCCTTAAAACAAAAATTGGACACGAAAGAAACAAGCGAACTAAACATCATGAATACAGCAGCTGA
>PinzonRADtag-494
TGCAGGAGGTCCGTCAAAGCTGGGGGACCAGCGGACCCTCCTCAGTGATGCCACCGAAGGTGATCTGCCTGCCACCCTCACGGTGACCAGCAGAGTGCCCCCCCACAGCTTGCCACCCCAAGCACGCACTTGGCATGCTG
>PinzonRADtag-495
TGCAGGTAAGACCTTGGAAAAAGCCAAGCTTAGGAAAAAGATTAAGCTGATGTGTTATTGCTGATTGTTACACACTCTGTTACCCCCTTTGACCCAAGCAGTTAGACAATATTCAGGGTTTAGTGGGTTGTTTCTGTCAG
>PinzonRADtag-496
TGCAGGTTGGTAATGAAGGAGTGGTGGCAGACAGGAAAATGTGCTAACTTCACTAAGCTAGTTTAATATCAAGTTCACTTTAGAGTTTACAGAGCTGTAGAGGATCCAAAATGCATGACTAAGCAACAAACTTTCATTTA
>PinzonRADtag-497
TGCAGGACCGTACTGATAAAACTCATATTTGTGTGGAATCCCAAACACTGCAGATGCAAAGTGTCTCAGCATTGAGAAGCTGGAACTTTGAAGGTCAATATGAACAGGGGTGTTGATGAAGACAGAGAAGGTTTAATGAG
>PinzonRADtag-498
TGCAGGGCCTGGGCCACAACTGCTTTGGGAGCCCAGTGCCTGGGTATCCTGCTTAGTTAACAGTCATTTACTAGGGAATCCTCTTCCCAGACCGTTAAAAAAAATACTGACCTAACGACCTGAACAACAGAGGCATTGGG
>PinzonRADtag-499
TGCAGGCTAGCCATCGAAGGCAGCCTGCCTGCCAtgcttggggcggcaaaatacctagagccgcccctgTGTCCAAGATCACACAAGAAGTCTATGAAAGGACAGGGAATTGAATAGAGTCCTAATCACTGTACCATCTT
>PinzonRADtag-501
TGCAGGAAATGCTGAGATTTTTAAATGTGCTTTCATCCTGAATCAGAATAAAAAGTCAAAATCTAAAGACACTTTTGCAAAATGAAATATTTAGTTTTATAAAGTTAAAATGTTTTGTTTAAACATTGTATTTTAAAGTC
>PinzonRADtag-502
TGCAGGAAGTTACTGTTGCACCTAATTACATAGCATGCTTACATTCCTCTTCTTCCATCTCTACATGGTGAGTCTCCAACCCGCGCTGCACATGCACAGGTCCTCTGCTGTGCTAGTTAGCTCTTATGTGAGATTCCTAA
>PinzonRADtag-503
Tgcaggacctaggttccctagggctgggattctccaaacctggatgaacgaacacacactcctctctctctctctctctttctctctaacagagcaagtctgagcagatgggtcaatcagtactttcaagctgacccctt
>PinzonRADtag-504
TGCAGGTGTTTTGAGTCAGTCCTTCTCCTGAACTTTGTTCAACCCCTGCTTCTGACTTGCTATTGGTCAATTTAATCTATGTCCTCCATCTTGGGAATTCTGAATAGAAAATAATAGGGGTAGCCATGTTGGATTTTTAA
>PinzonRADtag-505
TGCAGGCTTTTACAGGATTTCTGCCAACTGCAAACAAGGAGGTTACGGGACCACACACCAAGACCCTTGTCCTGGAGCAGACACACAACCAAGCCTAGATACACGAGCAAACTGGAACGCTGCCAAGGAGATGTGCGGTC
>PinzonRADtag-506
TGCAggaaatctatacaaaacaggtgggtgccgttgggcttgggcaccaagaccaccaggctacgccactcactctgagatggcttgatgactcctaaggccagcatggcctgcacctcttcctccacctcttggcacat
>PinzonRADtag-507
TGCAGGGAGTGGTAGCTAGAATGCTCCCTAAGTGGCTATATTGCCTCAGTATCATGTGGTCCAAATATCTGTTGGTGAGGTGACATTAAGTGATCAATATACTAGTGTCTTGAGACCACTTAATTGTCTTGAATACAATA
>PinzonRADtag-508
TGCAGGTTTTATAGTCTCTCTGTATCAGCTTGCATGATGCACAAGAACAGTATATTGTAACAGAATTGACCTGCCTGTCTTGACACGTCATTAAGCATCTTTGGGCTTTTTGGCTTCTTTTCATTATTTTATATTTAATC
>PinzonRADtag-509
TGCAGGAAAATGGAATACTTGTGTAATCAAAGTTTAGTGGATTACAtatacatctagcaacaaggaatgcaggtcataccaactcaatgggtggcggggggggatgtacactggaaagcagtgactctgaaaaggatttC
>PinzonRADtag-510
TGCAGGTTAAGATGCTTCCTTGAAGTTCAGTTAGGACTCAGTCCTGTTCCTACTGAAACCATTCACAAAACCCCCACTGATTTCAGCACAGTAGTAGGGCTTCTTTGTATTTTTCAAACCATCTGTCATCCATCTTTAAA
>PinzonRADtag-511
TGCAGGTGAGCACAGAGACATGCCTGGGCAGAGTCCTGTGCAGTAGGTGATTCAAAAGCACATGAGGCTTATGACTCATGCCCAGGATCTTAAAAACACAATAGGTCTTGCAGCTCTGGACATTGCCTACCCTACACCAA
>PinzonRADtag-512
TGCAGGGTTTGTCTGTAGGTTTGCAGTTTAGGGGCTGGCTTCTTTTGCAGGCTGCATAGTGACATTTTATGCAGATGGGCATCACAACAGAACTCTGATTGCTTTTTGGCTGCAGCGTCTTTGAGAGCCCCAGGGAGGGA
>PinzonRADtag-514
TGCAGGGCAGCATTGTGCAATAAAGATGCCATCATGAATCAAATTTTTCTACCAAGTACAAGCAAGCAAATAACTTTCCCTTTTTCTTCCACCTTCCCTTCAGTCTCTTAATAACTATATTAAATGCTTTTTATATATTG
>PinzonRADtag-516
TGCAGGAAGCAGGGAGAGATCTCTTCCTTCTCTCAAGAGGTGAAAGGAATTTTTGGGTAGGGAAGAGGCAGTTGTCAAAACCGTTCTCCCAAGGAGTGCGACAATGCTGTTCTGGCAGAACCCAAATGAGAGCGCCAATT
>PinzonRADtag-517
TGCAGGTTTACACTGGACTGTCATTATAAGGAATGGGATTGTTAAAAAGCTTGATTAGACCAGATTAGTTCAGAAAAGGTATTGTCTCAGATTTAACTTTAAGCTAAAAAACATGCTATGTCTCTGCTTGTGCTTGGATC
>PinzonRADtag-518
TGCAGGACCCAATCCTACACCACCAATTTCAGTGGGAACAGTGCAATACAATGCTCTGTATCAAGGGACAGGAGATTTGGGGGTAAGGAAGTGGCAGAATAGCACAAGAGCAGGAGGTGGGCGTAGGTCTGTCATTATTC
>PinzonRADtag-519
TGCAGGATGGGATTTCTGTGTTCTGAAATCCCATCCTGGGATTATAGAAATCCCAGGATGGGATCTATAGCATTATAGAAATATAtggtgttgtagccatatgagtccccattggagagacaaagtgggtgaggtaatat
>PinzonRADtag-520
TGCAGGACAAATGAGAAGCACATATTGATGTGATACGGGCTTGTGCTCTGTTTTGATTTGGGGGGAGGGTTTCTATTTTGGTTTCACACTGAGCAGAGCCTGAAAGGTTCAAAAATCTTAGTAAAGCTTCCTCCTACCCC
>PinzonRADtag-521
TGCAGGCGAATATAGTAGAGGTCTCCCCAGGCAGAAAGAGGAATGGATCCAGTAACAATGTCCAAAGAGGAGGCATTATATTTCTTTTGCATTTTTAGGCAGATTATTTGCAGAGGCTCTTACCATAGAAAAACATAGGC
>PinzonRADtag-522
TGCAGGAATCCTTTACTTCATTTTCAGTATTAGGCCAATAGAAGTTTCTCTTTCGTATGTCCTTTTTGTTCCCAAGTGGCCAGCAAAAGGACAATCAGAGGCTAGTAACATTAATTCTACACCATGCTTTGAAGGCACAT
>PinzonRADtag-523
TGCAGGACTAGCTGGGTGTTAATGTGGAATGATGCTAATCTCTTGCCCATTAGGGATCTTTGAGTTTAAATCACAAAGATTCAAATTAAGGCGATCTTGTGAGTTAATGTATACTTCTTTGGCTACGTCTACACTAAAGA
>PinzonRADtag-524
TGCAGGAGGTCCGCCGAAGCCGCGGGACCAGAGGACCCTCCGCAGGCATGCCGCCGAAGGCAACCTGCCTGCTGCCCTTGCGGCGACCGGCAAAGCGCCCCCCCGCGTGGCTTGCTGCGCCAAGCACGCGCTTGCCATGC
>PinzonRADtag-525
TGCAGGAATCCAGGCTACATATCAAACTTCTTGAGCTTCGGGCAGTACATGAAGTGTGCAAGACATTCCTATTCCTATTTGGTCCTGGCATGTTCAAGTCAGATCAGATAACATGACCAGCGTCTATTATATAAACAATC
>PinzonRADtag-526
TGCAGGATTTGTTTGGtttgatttttttttaaatccctatttgctataatcctgtgattaagtgtggctcagttttcatttttaaaagtttctagctcttacaattgtggagaaaaatgttgacaatgttatcagaatgc
>PinzonRADtag-527
TGCAGGAGTTTACTATCTCAGTAGTCAAGTCAGACATTAAGAATgggagttgaagtaacatgccaaaggtcacagagcaggtcactggccaagccaggaacacaaaccaggtctcctgattttcaatccaatgccttatc
>PinzonRADtag-528
TGCAGGCAATGGTGGTACTGGGCGGTAAGGGTCTGATTCCTCATCTACACACCATTCCTCAGACTCCAGCAGGGCTCATTTTGATGCAATGTATATGGAACATTATGTATGTTACTTGTGATTCTGAAGTTCTTGTCAAG
>PinzonRADtag-529
TGCAGGTTTTTCTTCTCAGTTAGATTTTATGTGAGCTCATGCTGTCTGTCCTAAACTTGCATAATTGAGTACAAAAGGGTGTGTATATATATATGTGTATTGCTGCAGTGATCAATATGGGCTCCAAATGCAGTATTGTC
>PinzonRADtag-530
TGCAGGAGTTGCGGGAGCTTCTGTCCTATGTGGCACCACCTGAGGAGAAGATGGGATTCTGGGACTATGTGCCATGCCAGTTCAGGGGTGGGAGTGGAACTTTTACAAAGGATAGTGTTACGCAATGTAAATATATGGTT
>PinzonRADtag-531
TGCAGGAGACCTCAGGCcaggtgtgtctccagtgaggttccacaaggaatggttcttcgttctgcactataacatttttatcaatgacctggaagaaaacatgaagttgctgacagtttgttcatgacacaaaacttggg
>PinzonRADtag-532
TGCAGGCCGGTGCGATTGGCCAGCACTGGGTGCAGTCGATCCTGGAAGTGACGGATTCGTCACTTCCACCCTGGGCCCCGCTCCGCCCCACGGACAGCCCTGACTATGATAACTTGCTTTTTCTTTGTTTATTTCTGTAA
>PinzonRADtag-533
TGCAGGTTTGTACAATGCAGGGGTGAGGGTGATGGGGGTGTTTAGTGGGGTTGGACAGGATTCAAATAATAAACATGTTGGCATCATTTCGCCCCTCACCTAccctccttcccccgtccatccatccatccCTGAAACGG
>PinzonRADtag-534
TGCAGGGGTACTGGGGGGTGTGTGTGTGTGTAAAAACAAGCATAAAGACCATTAATTTCTTATTTAAAAGTTTAAATCAATATTGCATAAAACAAAACCCCTTCTCCTCAAAAAAATCTTACCTCATTGTTGATTCCTGG
>PinzonRADtag-535
TGCAGGCGTGCTTGCGGGAGCTCCACCGAAGCTGCGGGACCAGCGGACCCTCCGCAGGCATGCCGCTGAAGGCATCCTACCTGCCACCCTCCTGCTTGGCATGCTGGGGCCTGGAGATGCCCCTGTAAGTATATACTGTG
>PinzonRADtag-536
TGCAGGGAGCTGGCTGGTTACATGGTGCTGGATCCTTCTCCTACTTTCCAGCCGCTTCTACAAGTCTCCAGGCTCTCCAAAGACTAGAAGGAGGGGCCAGTCTAGTTGCCTTTGATAAAGTCCACTGCTCTATAAAAGGA
>PinzonRADtag-537
TGCAGGGTAAGAAGGAAAATGGCATGGAAATCTTCCATCCCCAATTCTGGCTTACTCTGAGGGGTGTTAAGAGAGCATTCTGCTAACCTACCACCCAGGAGTATTCTGAGGTCAAAAAGAGTTCTGTGATAAAGCTGAAT
>PinzonRADtag-538
TGCAGGCCATAGTTTGCCCACCTCTGCCTTATAGGAAAGGCAAACAGGTCCAcctcagccactggttaaccctggtccctcctgttctctgcctgtggcacacgatagtttagtctcctgagggctgtaatactttggtc
>PinzonRADtag-539
TgcaggtgacaggaaaatatgtaaaagacagcttgttcttgatcgaccatggtgaatttgcccagggctatatgctgtacgccctcaatctgaccccagatcaggagtgcaccaatcacaattctctgaataaaactggA
>PinzonRADtag-540
TGCAGGATCAAAGCACCATGTTCCACTATGCACTAAATAACTTATGGAGAGACTGCTGGGGAAAAAAACCAAAGCCACTAGCTTTCTATATGAAAGTTTTGCCTGTGAGTTAATAGTTCCCATAGCTCAAAACAGCAGAT
>PinzonRADtag-541
TGCAGGAGGTCTGCTGAAGCTGCGGGACCAGCAGACCCTCTGCAGGCATGCCACCGAAGGCAACCAGCCTGCCGCTCTTGTGGCAACCGGCAGAGTGACTGCCGTGGCTTGCCGCCCCAGGCACACGCTTAGCATGCTGG
>PinzonRADtag-542
TGCAGGCTGCAGCAGACACCAAACAGAGCTCAGTGTCTCTTTGGATGCTCAGGGGATTTTGAAAACAGCTTGTTAGTTGTGTTCAAGTCCCACCCCAGAACCCTCAGGGCTGCACAGGAGAGCCTGGGGCCTGGCCACCT
>PinzonRADtag-543
TGCAGGAAAGTTCTGTTCTTCTGGAAGCTGGCTGCAATAGTTGGAACATTTCAAGGATCTTTCCTTGTCTTTTCAGCCACCGTCTTCTCTGATGCCCTGGTCAACTCCTCTACTGCCTTCTTCAGTGCTTTCATTGCCTC
>PinzonRADtag-544
TGCAGGTATATGGGACCCTAGGGAGCAATTACCACACAGGTGGGGTGCCAATTAATTTCTTTATTAAAGGAAAAAAGGAAGTGGTGGGAATTTAACAATGAAATACGATGGGATGGGGTGTATAGGGGGTTTACAATAGA
>PinzonRADtag-545
TGCAGGCAAGCCGCCAAAGGCTGCCTGACTGCCAtgcttggggcggcaaaaaagctagagccacccctgTCTGGGAGGAAGAGAGTCTGATGGAGTGAGGAAAGGAAAGATGGGAGGAAAACTGTTTAAATGGAGTGAAG
>PinzonRADtag-547
TGCAGGAAGGACTCAGCAAAGACTTCCAAGCTTTTGAGTAGAAGTCACAGTGAAGGCCAAATGGAAAACAGCAGTCTTGGGTTCTGGGCCATCCCAGAAGTCCATAAATCCTGTCTGAGACGTCATAAATCCTGTCTGAG
>PinzonRADtag-548
TGCAGGTGTTTTTCCTTAAGCCTTTTGGCAAGCCACACCCAGCCAGTACCAATTAATACTCCTTAACTGGAGCTGGACTAAGAGGGGCCTGGCCAGAACGTGTTTAGCTAGCATCTTCAGCTAGAGCCCTCACCCCTTCC
>PinzonRADtag-549
TGCAGGATTTCCACTCCCAAATGCAACACAAATTAATCGCTTAGAACAAAATCATTAGCCACAATGAAGAAAGTGATAGATTATTTTAGTGATGCTGAGACAGTACAAGGTGCTTTTAGGGACTCACAAAGCCCTGGCAT
>PinzonRADtag-550
TGCAGGACACGGGGAAGGAATCTGTCCCCTCGCCTTTGTATAACGGGGTGCACAGGGTGGCAAATAACAGTCTCATGAAAATGTCACAATGTGTAAGGGAGAATAGATGCAGAGAAACAGGATAGTGAGATGTAAAACAG
>PinzonRADtag-552
TGCAGGAGCTGTGAGTCCAAGAGTGGAGGTTGGAAAGTAAAGTCCACAGTGCCTCCAGGATGACTTCTGTTTCATTGTGTTAGTGGGCTCCTTTCTCTATGGTTTCTTAAAATCAGTGGGATAGAGAGAGAGATATGCCT
>PinzonRADtag-553
TGCAGGCATAGAAGGGGGCCAGCCTTGCCCTAATGGAGATACTAGGAGTGGTGGCCTCAGAGGTGAATGAGCGCTCAGTCCAGCAGCTTTGCCAGGGAATGTGGGATGGACAGTACAGTCGTGTGTGGGAGGATGTGCTC
>PinzonRADtag-554
Tgcaggacttgaaggctccctctggaaaagactgtccaccagggatcccaccaggactgatagtccctcgagcagaggtcactgtgaagatcgaagagacagaatataaagcaatgctcaagtgactattatatttcagt
>PinzonRADtag-555
TGCAGGCGTCGTCTGCTAGACTGAGGTCTCGATCAGGCAGAGAATCTTCCCAGTCTAAAATGGTGTCTATTAACTTTCCTCTGGAAAAAAAAAAATCCAACAGGAAACAGGGTTAACTTTGCTCTCAGACAAGGGAAAAA
>PinzonRADtag-556
TGCAGGTGAAATTGTTAAAAGAGAAATAAATCAAGGGATTTTTTTAGAAGAGAATTTTATTCTATTGAACATTTATGAACATCCAtcccattgacttcagtgggagcagaactgggcTGTGATTCAGCCTGGGGTGAAGT
>PinzonRADtag-557
TGCAGGGACACACGAGTGATCATATTGGTGGATTTCATCCTAGCCTGTATATTCTCCCTGCCTCCATTTCTATTACCCTTGATGTCCTACGTTTGGATCATTGTCACCATCCTGAGAATCCCTTCCACCATCGGGTGCAA
>PinzonRADtag-558
Tgcagggaagtttgcgcgaccttctttccctcatcaaggatagcggcgagctcttgatgagcgtcctgcgggagcaactccttaaatttatctgccaccacccaggtgttataggtgtagcgactgagcagagcttgttg
>PinzonRADtag-559
TGCAGGCATTGGAGCAGAGGCTATCCAGGAGGGTATGGCATTACCAGACCTCTGATTTTACTAGTAGTGGACATGTGACTGCTAAATTGATGCTATACATTGATATTGGGTGGAGGGTAGCATTTCCCTTACCTCTAATA
>PinzonRADtag-560
TGCAGGAATCAATTATTCTAATGGTGTATCTCTTACCTAAAATGGGCACAAACATAATCTAGTTTAAAAACAAGTCCACAGTCATGACAACATTCAATTTCAAGAGTATGAGGGATAAATATTTATAGGTGTTTTTTTAA
>PinzonRADtag-561
TGCAGGGACCCAGTCTGTCAGGAAGCTCTCTCTTGCCACTCCTCTGCCTCCTCTTAATCCCCTTGAAATGTTTGATTATTCATACTGAAAATATCCACGGCTGTAATACTTGGTCCATTTGATGCAAAGATGATCATATG
>PinzonRADtag-562
TGcaggacgatgtgatcccaccactcagtgcttgtttcccaagcccaaaggcggcattccacggtgctgagcatgtccattactgccataagcaatttattgtcacgcgcatcaggcaaatcaatatcattgtcggactc
>PinzonRADtag-563
TGCAGGTTTCCAAACAATTAGGTCACTGAGGTGACTTaaaagcagcagagaatcctgtggcaccttatagactaacagacgttttggagcgtgagctttcgtgggtgaatacccacttcgtcagacacaggtagtggaaa
>PinzonRADtag-564
TGcaggccggatgtggtccgcaggttggggtttgcccacctctgTTCTAGACTTATCTTTACATGGCATTTTGAAGAAGACTTCAGAACCAGCCATACAGTAGACTAGATAAGGAGCAAAAGACTAAACTATTTTTGAAT
>PinzonRADtag-565
TgcagggaaagagcttggggggaattggggtgtgaaatggactaacacaccccttatggaccctgccccatcgcccttctccccctgactggctgcagaattgcatccacgtttcgttccagatcaGGAGACGAGGCAGG
>PinzonRADtag-566
TGCAGGAATAAAAAGCTTGGGAAGCATAccagccaggtcagagctcattgtgctaggcactgtacaaacgtatagtaactgatattcccagccccaaagggctttctattaaTATTCAGTATTCACTTAAAACTGGGTGT
>PinzonRADtag-567
Tgcaggccaaatttaggctgctagggaagagattaaagcccaggatctccagggtagcattctgtgaaatgcttccagtttcacatgaaaggctggttagataggcagaacaacagtttctcaatatgtggatgagtcga
>PinzonRADtag-569
TgcaggatttctcctgctctgttctggaacagagtgattcaaggccacaaggcctccaacaggggacctccagacctagtccaccctgccacaTATAGAGAATTGTTTCATTTTCTTTGGTTCAACAGAATTCTTGTATT
>PinzonRADtag-570
TGCAGGGTGAGCACCTTGGGCAGAGAATTTAGGCCTCAACACTGCTTCGCAGTTGGTTCCTGAACCTCCTCCTTTATGGAAGTATCCAAAAGGTAAGTCCCATTGAGTCTGTGTTGTGCATTTCCCTGACAAGCTGCAGC
>PinzonRADtag-571
TGCAGGATGCTCAGGCCTGGAAGTAAATATGGAAAGCTACAGCGCTACGAACAGACAAAATGAACCAGCAGACAGACTCCAGCACACTGCAAGAGTGCAAGTAAACTGCAAGGAAAAGAAGTGTTGAACTTGAGGCTGAG
>PinzonRADtag-572
TGCAGGGCAACTTCCACTCAGTGACATCAATAGTTTACACAGCAGTTGAACTAAGAATAACCTTAAAGAGCTGACCCACATCAACCTCATAACAATGTAAACAGCTTGTAGCTCACAACACTTTTCTCTTTGCATAATTG
>PinzonRADtag-573
TGCAGGTTacaccctgagtgtctgtgttctagacagccatggttcagcagttatgacccccagcagcctgTCTACAGCCTCACAGCCCTTCTCTTGTTTCCACCAGCCTTGGTTACTACTTGCAGGGGGAATCCAGCCCA
>PinzonRADtag-574
TGCAGGCACATGGCTACAGAATCAATGCCAGGaaaagcagcagagaatcctgtggcaccttatagactaacagatgttttggagcgtgagctGCGTCTGACAAAGTGGGTATTCACCCACAAAAGCTCACGCTCCAAAAC
>PinzonRADtag-575
TGCAGGTCACCAGAGGGGCCAAATTTTTGTGAATTCTGGGACATGCAATGCATGCACTGCATATATAGCCACTGGCTGTAGTGCTATAGAGTAGATACTTACTGCTGTGATAGAAGGGATTCTTTCACTGCTGTAGAGCA
>PinzonRADtag-576
TGCAggaccctagggatcttcagcatttggccaatctgcagttgtagataagtaatctacccctcacatgctgcttgacctgtactgggatctagagcaggaccaggagttggagcaggctggtcatcagtaaaatctcc
>PinzonRADtag-577
TGCAGGACTATCAGTTTTCACTGGGTAGGTACCCTTGTGAAAAGCTGATAGTTGCAATTAAACACTGATATTCAGAGGAGAGGCTGTTATGGGGTTTATAAAACAGTCTGGAAAGTCTTGAAAAAACCCTAATCATTGTG
>PinzonRADtag-578
TGCAGGCACCGCACGGACAACCCGGCGGAGGGGGCCTCGCCCGCAAGCGCTGACGGGAGATGGAGTCCTGCCAGCGGGAGGTGCCCGGATGGGGGCTGGCGGCCTAGCCCCGGGGGCTGCTGGGAGGTGTAGTTGAAATA
>PinzonRADtag-579
TGCAGGATGAATTCTACTGAATAACCCAGTTCCAGAGTTGCTCTTCCTGCGGAACAGGAAGCTGTTTAAAGAGACAGGACAGCATACCAGTATATGCTGCAAAGTGTTCTGCAGCCCAAGGTCTGCAGAGAAGGATTTAT
>PinzonRADtag-580
TGCAGGGACTGTGTAGAACTACAGAGACGGTTTGAAGAGCATTTTGCAGGCCCCATGGTGCAATTTCCTGAAAATTGAGTGAGTTTGCCCCACTCTTTCTTCAAGCTCTTTGCACTCTTAATCCTGAGAAAAGTTGCAGA
>PinzonRADtag-581
TGCAGGGAAGATTTCCCTGTGAGAAATGTTCTTGGTTCACTGAGGTTTAAACATTGCCTCATGTAGAGAGGACATTGCTGCCTGAGACACTTTCATGTCCCTCAGAAGTGTAACTTCTGTTTAGCCCTCAAATCCAGGGC
>PinzonRADtag-582
TGCAGGAGCTCCATTAGGTATCAGATAATGTGACACAATTGGAACTAGCAAGCACTGTTGCCTTGGCTATTGTGTGCACTATTCTGTATTTTATATAATTTCAGTTCTGCCTTGTAAAGATAAGGAAAATGTCAGACAAC
>PinzonRADtag-583
TGCAGGGAGGGAGAGTTTTTGTTTTAAAAAAAGATCTCGCTTTATTCAAGGCTCTTGGCAGGAAGTCCCCTGAAGGACAGGAGAAGTCCGGGATTATACAAAGGACTAACTGAGCAAAAGAACAGACTCCACCATTAACA
>PinzonRADtag-584
TGcaggcactgctctcctgcagctcccattggctgagaactgcagccaatgggagcttcaggggtggtagccgtggggggcggcagcacacagcagagctgcctgttccatcccacccccaggagccactgccagaCATG
>PinzonRADtag-585
TGCAGGCAAAGCATTTTATGGGGGACCACTGGAGATAACATTCTCTGATGTCAAGACAATATCCCCTTGCTGTTCCCCTGCCATGTGGGTGTCTGTATTCCGCTCCATCTCTTCTAACACTTTAACCTCCATTGTCTCCA
>PinzonRADtag-586
TGCAGGCGTCAGTCCTTCAAATCCCACCCAAGCTTTTTCCGGTGGTTATAAGTTCATAATGGCCTCAGCTCAGAACAAGCAGCCCCATGCTTGTCCGTCTTTCCTTTACACAGTGTGGACCGTTGAGCTTCAGATTCCGG
>PinzonRADtag-587
TGCAGGCTTGTGCTGGTGATTAAAATTTCAAGGAGAGATGTGGGAGTTTGAAGTTCTCTACTTACTGATCCATTAGAAAAATGCAGCACTAGGAAAATAAGTTACAGATCCAGATAAAACAAACATATATGTTCCCAGCC
>PinzonRADtag-588
TGCAGGTTACAACTCTCCTAGTGGTGTAGAATTGCTGTACTGTTAGAAATAGCATCCTTGGCTGAATTGAAATCTGAAGGCCTAGCTTCTTAGGATCATTGAGGACTTCTTTCCAAAAGCCCAGGGATGTGAATTGTGGT
>PinzonRADtag-589
Tgcaggttgttgaaccataacgtacgtacatgtaatatgctggagtatttagactgtcccccacccattttccacttacacacacagggagggggccctatccgcaccagcggctcataaactaaggacttttcctacag
>PinzonRADtag-590
TGCAGGATATTATAATGTACCTCCCTCTCAATGTTTAAGGAAGACTTTCTTTATCAGACCACATTCTTATTTTCAGTTTCCCTTCTGGTAATAAAGCCTTCAGTCAGGGTATCATATGCTACATGTTTCTTCTAAATTTC
>PinzonRADtag-592
TGCAGGATCTTTGGGGACCAATGCGTTAAACCTAGAAATGGCTTTGGGATTATGGTATTCTACTCTCAGTTAAGGGGAGTCACTAAAACTGAACCATTCTAAAGAGGCACCTGCCCCTGGACAGGTTTTCATGCACTGGT
>PinzonRADtag-593
TGCAGGTTTCTTCCAGTGAATCTAAAAGCAAAACCTGACTGCATATGCTACATCAATATTGAATGCGTTTCTGTTTCTAGATACATATTATGGAGAAAGCGGAAGAGAGAAATCAAATGACCATCCTGGAATTCCTCCTC
>PinzonRADtag-594
TGCAGGAGCAGGACCTTACCTTGTATCGTTGGACTCTTACCACCTCTCTGCACATTCATTACCTCATCTAGAAAAAAATAAAACTTTGTAAATCTCTTTGAAGATAGAAAGGAAATAATTAGCACACAAAGTATCATCAT
>PinzonRADtag-595
TGCAGGACAAAAATTCTGAGTTTCAACCACCTCTGTTCAATAAGTGCTCATGAGCAAAGCTAGGAATAGCCAAAGAACACACTAGTGAGATATCCATGATTATGTTACTGGGTTGCCATTGTCAGGAAGGGGATAGACTC
>PinzonRADtag-596
TGCAGGGCTAGTATTGCCACTTGCCCATATGCGCATTCCTCTGTGCCCCGTTTGGGGAGCACACCCCACTTTTTTGGCAAAAAAATGGGACAAACTTTTTTGGCAAGAGCAAGTGGGACAAATGCACACTTTCACCAAAA
>PinzonRADtag-597
TGCAGGTAAGGGTCAGTTATGGCATACTGGGCCCAGCATAGCAGAAAGAGAGAGGAAGAGAGAAACTCAGACTGGGATAGCAGGGGGGCTGTGGATATCAACAGAGCTGTGTGGGGAACCCAGGACAAGAATAGCAGAAA
>PinzonRADtag-598
TGCAGGAAAAGGAGGAGATTTTATTTTATTTTTCCGCCCCAAGGATCGGAGAAGAAAATATCTCTCCTGAAAAAGTGCCTTTTTTTGTTACTAGTCTGTTTGCTTTCTGACTAGATCAGTTATTATTGTTGGGGTTTTTG
>PinzonRADtag-600
TGCAGGAGTGGGTTACTAGGGCCTGCAACTGCCTCGCCGGGGATGACAAGAAGGTGGCCTGTGCCAGAGGATGGGCTCCCTCCTACTCATCCACCTTCCACCAGAGCCATTGGGGCCATTTACCGGGGTCGGTACTGAAA
>PinzonRADtag-601
TGCAGGTTGAAGGGCCATAAAGGCTGGCTGACAGCCAGAGAACGAGGGGAATGGTCAGATAAAGGGCAGTCTCCAGGCTTGGGTAGACTCCCTATAAAAGAGGAGACAGTAAGACTTGTAAAGCTCTGTAAATAGTATCA
>PinzonRADtag-602
TGCAGGGGACTGGACGCTCCCCTGCTGTGAGGCAGGCCAGGTGTCTCAGTATCCCTTACTGCTTCCCCCCCACACAGGCTGCAAGCCTGGGCTGCTgtcggggataggggcactaggttaataatactgcatagggtccc
>PinzonRADtag-603
TGCAGGCCCCCAAAAATGTCAACTATTTATACAAAATTAAGGTTATCTGGCAAACTGagaaaaatctcaggatttcaaagatgcaatcatagtttcactatacaaaaataaacgcaacagctctgatagtggcaactacC
>PinzonRADtag-604
TGCAGGATCAAACTTCCTTGTTAAATGTATTCAGAAGAAGACTTAATTACTGCAAAACAAAAAGTATTGAAGCTCTTTTACAACTGAGAGATAACGTAGACTCCTAACTGAGGAGCTCTCTGAACGTTGGCTAAATATAT
>PinzonRADtag-605
TGCAGGAGGTCCCTGGTCCTGCGAATTTGGTGGCAGCCTGCGAGAGGTCCGCCAAAGCCACGGGACCAGTGGATCCTCTGCAGGCATGCCACCGAAGGCAGCCTGCCTGCAGCCCTCGCGACAACCAGCAGAGCACCCCC
>PinzonRADtag-606
TGCAGGCTGATAAACAGTTGGTTTATACAGGGCAGTGCACCCAGTCCCAGCCTCAGAGGGAAGGAATTATGAAATTCCACCTTGAGACAAATAAGTGCACAAGGCCCCACTGTGGTGGGTGCTCAGACCAAAGAGGGAAC
>PinzonRADtag-607
TGCAGGATTCTCACTCTTGGGTCTTGGCTCCCTAACGTAAACTCTGTAGTTGTGCAGGTTTTTTGGTCTCTTATGAAAGTGGTAATGCGTGATATATGTTGCACCAACCTCCCCTTTGGCTGGTGTTCATCAACCATCCT
>PinzonRADtag-608
TgcaggctgtgatactttggtctcagttcaggtgttgggttgaatgtgcgggtgctgaatggtgtcggtggcctgggatatacaggatatcagactacacgatctgatggtcccttctggccttaaactctatgactcTT
>PinzonRADtag-609
TGCAGGCACTGCTGGGCTACATGATAATAGTATATTTGATGGATATGAGCATTTATGCTGTTATGCTCCTTTGAACAACTCATATTTTCTTCTTGTCCTTTTCATATCATGGGGCCTAATTGTAAAGATCATTGTTTTAT
>PinzonRADtag-610
TGCAGGTGGGAGTGAGCCTTCCACCCCAGGGAGACAGATTAGTGTGAGTGGGACTTGCTCTGGCATGCTAAAAATAGCTGTGTGACAATGTGCCATTGGGAGAGCTAGCCCATGCCACCACTGGTGCTGCAACATGCACA
>PinzonRADtag-611
TGCAGGTGTGTAGTCCTCATCTTACCCTATAGTCCTGACAGAATGGAATCCAAAATGACTAAATATCTTAAGAGAAATCTTTGTTCCACTGAAATACAGATCTTCCTTTTTCTTCTAAATATGACTTTGGCAAAACAAGC
>PinzonRADtag-612
TGCAGGAAATCCTCTCTCATCCTCTGGGATGTCACcttcttcttcttcttctttttATAACTATGAAGGAAGAGGAATGATTTAGGAAGCAATATTTGCTTCCCCTAGATGACCATTCTTTCCTTTCTATTGCCCCATTT
>PinzonRADtag-613
TGCAGGATTTCACAGATTCTGCAGGCCCCATATATCACTATACTTTTTGGTTGTCTCCAGTATAATCCATTTTAGCACATGTAACTGTCACTCCTTGGTGTAAAACACAAACCAAATACATTGGAGAAAGAGAGGTTTAC
>PinzonRADtag-614
TgcaggattccattggaaacacacacacacacactcaatgagaattccctgcttacaattacattttgagacttatcagagagagagtttttattccactcagtgGATTAACAGAAATCAGTGATTTGTAACTAGTACTC
>PinzonRADtag-615
TGCAGGAGGTCCACGGGACCAGTGATTGGCAGAGCACCCCCCACAGCATGCTGCCCCAAGCACGCACTTGGCGTGCTAGGGCCTGGAGCCGTCCCGGACCTGTGTGGTGCTGGGGGAGGGAGGGAAAATGTCTCCCCCAC
>PinzonRADtag-616
TGCAGGATTTCTATAGAAATCTTGCAATTTCTTTTGATGAATTTAAAAGATATACCTAGATACTACTGCAATGGTGAACTTATAAATAATATAAGCAGGATATTTACTAGTATAGGCTTCATCCATCGCTGCCTCCCACA
>PinzonRADtag-617
TGCAGGTAATCAAAATGACTCATTGCCTCTTGCCATATCCTAGGGAACCTGCATCCGATTTCAGTGCGCAAATGCAGGAAGTTGTAGTCTGAACTCAGTGGGAATTGCTGAGAGCTTAACACTTTGGAAAGTCATACCAC
>PinzonRADtag-620
Tgcaggaccccactaaacacacacccaattgatgatgattcactatttataattactttgagagctctcaggcaggcagcttttattccatttgtgctccatgataattttatataattatagcttttaatcaaaacgcc
>PinzonRADtag-621
TGCAGGTGAGGCTTTTCCTGACAGCGAGGACCTGGTCTGGTCTTGGTCTTTtgaagtcaattcaagtttttccattgatttcagtttgggtcaaacTGGGGTCTAGTTCAAGAATGCTCCACTCCTCAGCCAGTTGCTGA
>PinzonRADtag-622
TGCAGGGACAAACATTCCTCCTCTCTGCTAATGACCGTATCCATCTGCATAACACAGCCCGTTTCCTGCTCCTATGAGGGATGAGTCGCCATTTGCTTTCCCATTCAAACCCATTCCCACCATTTGCCCGGCTCTCGCCT
>PinzonRADtag-623
TGCAGGACTGCATTTTGATCTCAAAGTGATGCAATCTGAGGcctggtctacactacgctgttaaaccgattttaacagcgttaaatcgatttaacgctgcacctgtccacactacactgctctttatatcgatttaaagg
>PinzonRADtag-625
TGCAGGTGTTTATTTTCACATTGCAAAGCAGTCTGCAGACCAGTAGGCAATGGAGCAAATCTTTATGGGAACCTGAATGAATATAAAGTAGTATATTTTATATTTTTTATGAAAAAGAAAATCACAGTTTCATACGTCTT
>PinzonRADtag-626
TGCAGGCTCCCCTTGAGCTTTTGCTCCTGCCTTCCTTTTCTGTCAGGGCCTGACCTCTGTGCACCATTTCCAGGTGCACAGCCCATGCCCCAACTTCTGGCGGTGGTGACGTGCTATCCGCACTGTGCTTTTCTGCGGCT
>PinzonRADtag-627
TGCAGGAACATCTTCCAGCAGCCACAGGGTTAACCCAGTAATGCTGAGTGCTCTGGTTATTGATAAGGAGGGAAGGCTTCTTTCATCAGTCATTGGGATTTTGTACATTTTGAAGCCAGGCCCATTAACTACACTAGTTC
>PinzonRADtag-628
TGCAGGAAGCTTTAGGAGGTAGACACAACCCCTCCTGGAGTTCATTGCGGCTTCACATCCCCACCAATGAGCTCCTACACCTATATGGCACAATCTAACCCCCTCAGGTCGCCCCTGGTAGAAAAGATCTTTTCATAAGT
>PinzonRADtag-629
TGCAGGGGCAGACCGGCTTTGAGAACCATGGGTCTACATAGTAATCACACTTAAAATTTTGATACACTATTTCTAAAACTAGTGAATATTTCCCCTCACAGAACCATTTGCTATTATTATTTTGGGAGGGCCAGGGGAGG
>PinzonRADtag-630
TGCAGGAGCAGGTTAGTTGCCACCTCCTCTGAATTGCCTTTCAAAGTAGATATCACATCCCATACTTTAGACACATGATCCATACCTCCATTATTACTCATCCACCAGTAACTGTATCATCATAGTTATTAATTTAGGTC
>PinzonRADtag-631
TGCAGGCATGCTGAAGGCAGCCTTCCTGCCCtgcttggggcggcaaaatgcctagagccacccctgCTAGCAAAAGAGTTATTTTGCCAGTATAGTTTAAATTAATTGTCCAAATAGAATAAGCTATCCTAGCAAGATAC
>PinzonRADtag-632
TGCAGGAAGTTTAATTTATTAGCAATTAAAACTGATGTAGAAGAAACAGGAGAAACCACTTAAAAGTCCAGCCTTCAAAAATCATGCAGTGACTGAATGGTTTGTGGACAGTCAATCTCAGCTAAAAGCACTACAATGTT
>PinzonRADtag-633
TGCAGGTTGCAGCTATCAGTGCAAGATATGACCAAGCTAGAATACAAGGATAATTCCATATTATCTCCTGGTTAAATAGGTCCAGTGGTGTCTCATGTGAGACTGAGTTAGCTCTGGGGAATGAGGGCTGACACCATCCC
>PinzonRADtag-635
TGCAGGAGGAACAGTAGCTTAGTCTGCTCAATATCACTACAGGCTTTGGAATTCTCTCCTGCCTGATGGTGGCAACAAGCTCCTCAAGCCTCACCTGGCTCCAGCCTTGCTCACTCCAACCTTGGTGTGGACTCTCCATT
>PinzonRADtag-636
TGCAGGGATAGAGTCCTCTCAGCTGCTGGCGCTATAGACTGGTCGCATTGGGTTGGTATTGGCTTTGTACACTGCACCTTAGCCCAATTGAGGAACCACTTGTGAGGAATTAGGGTAACCTACATTGTGGTACGGTAGGC
>PinzonRADtag-637
TGCAGGAGTGAACCTCCATTCTATTTTTAAGTTGGAGATAGACCTGGAGCTCAGGCTCTGATGCCTACCCATTTCACTAGGATGCAGAGCCTGATTTCCAGCCCAAGCAGCAACTTGTACATGGCTATTTTTAGAGCGCT
>PinzonRADtag-639
TGCAGGTAGGGACAGCAATCTTTCTTAGCGTCATCTTGCCTGCTGCATGACAAGTAATTTAAGAGCTCCTAGTCAGATTCTCTGCTGGGGGAATCCTGGCAAGGCTACCCACAAAGGAGCAAAGCAGTATAATAATGGGG
>PinzonRADtag-640
TGCAGGTTGTTTTTGTTAAAAAGAGAAATTGTTATTGAGGACTGTTACTTCTTAATGTTCTTTTTTGCACTCTATCACGTCTTCCCTTTGTTCTTTAAAATAACACCTAAATATGTTTCCCAGCTATTCAAGTGCATGGG
>PinzonRADtag-641
TGCAGGTGAAGCGGCACATGGCACCTTGGAAGTTACCCATTTTTCCCTTATGGGCCCCAATCTAGATGGCTGCCCAACCTCCTCGTCTTCTCCTGTGAAAGTCAGCTCACTTTGGCTTTGGACCTACAATACATTCACTC
>PinzonRADtag-642
TGCAGGAATGACTGTGGCAGCTCCACCGGAGCCGCAGGATCAGCACGAGGGGCAGCAAAATGGCCATGCGCCTAGGACGCAAGAAACCCTAGCACCGGTCCTGCCTGCCACTCAGTGACACCATGGAGATGTTAGCTGCC
>PinzonRADtag-643
TGCAGGAGGTCCACCAAAGCTGCGGGACCAGCGGACCCTCCGCAGGCACCTGCGGAAGGTCCACCGGAGCCGCCTGCCACCCTCCCGGCGACCGGCAGAACGCCCCCTGTGGCATGCCACCCTGCTTGGGGGGGCGAAAT
>PinzonRADtag-644
TGCAGGATTCAGCAGTATTCCCACGCCTGAAAAGGTTACCCTGTTATGCTCATACAAAGCACATGGGATCTTTATAGAGGAAGGTAAATATGCAGCATTTATTGAGAATACAACAGTTAGCATATGCTTTTCACACACTC
>PinzonRADtag-645
TGCAGGCGTTCCTGAATGTCATACCCACCGGTGACTCTCCTCACAGCTGGGCTTGTACCTCCGGTGCTCTCGCAGTTTGCTCGGCACTGGGGGGGACAAGCTGGCTGGGTGAGACAGGGTAGCAGAGGATCAGCACTGAG
>PinzonRADtag-646
TGCAGGGCACTGGATGTAATTAGAGTAAGAGGGAGATAGGTATCTGATTAGGTTTGGAAGGTTAGCGGGGATCACTTGCACTTGTAGGGAGTCTGGTGAGCTAGTGAGGTAATTAGCTCACCAGCTGGATAGCTCAGAGA
>PinzonRADtag-647
TGCAGGCTTCGGTGCATATTTGCTCTTTTCAGTTTTCCTCTGTCATATGGTATGTTACTGAAGTGATTTCCATGATTTGGTAGACAGATGTGGAGCATAGCTATTGAATTCCCATCACCACTATATTTTTTTAGCACATA
>PinzonRADtag-649
TGCAGGTTGACAATAGATGCACTCCAGCCCCTGAGACCTTTCAAAAAGTCCCTGGGCTACTGCATGTCCAACCCCTGACCACTGGATATCCACAGAAATCCCAGCTTCTCTTTTTGCAGGACTTACTAGTTAAACTCCTG
>PinzonRADtag-650
TGCAGGTGATTCACTGCCTGAATTTTCAACTGGTGCATAAATCACAGTATTACTGGCATCTAATAAATGTGCCATGACTCGGATGAACCCAGATGGTGGAGACATTTGTCCTTTTAACATAAAACTTCAAACCTTTGTTT
>PinzonRADtag-651
TGCAGGTTTGTTTGTTCCCCTCCATTTGCTGCTCCAGCTGTCCCGCAGGTTTGTTTGTCCTCCCTTCCCCGCTTCGCTGCTCCGGCCCGCCCACAGGTGtttctttgcttggggcggcaaaaatgccagagctggccctg
>PinzonRADtag-652
TGCAGGTACTAAAATTCTTATTTTTGTCAGAAATTCAGCAGAGCACTTCTCTTCATATACAACTGATTATTAATATGAAATAAACCAAAAAGAGAAAGCTAAATCTATTATTAATACGTTTTAAGTCAATAGCATATTGA
>PinzonRADtag-653
TGCAGGCAGCTACCGCCCTCCTTCTGACTCCCTTTGCTCTCTCAAATATCCTTACAGATATAAAATTATGTATAATTTTgaacataagaacatgagactggccatactgggtcagaccaaagatccatctagctcagtat
>PinzonRADtag-654
TGCAGGCTCACTCACTTCTCTCCCTTGAAAACCACACTGTTTGGTTTCCCCTGTGCCCACCTCTGAATATTTCTCCCTTGCTCAGAAAGCAGCAGCAAAGCCCTACTGGAACATTTATGAAATGAAAACCATTTAAACAT
>PinzonRADtag-655
TGCAGGACTTCCTTCTGTAAATTCTGGGGGTATCTTCTGAAATTACATCATACAGTCACTTGAAAATCCTGCCCTTCAGCACCCATAATCTTTGGAGAGGGAGTGGCTCAATTTCCTCTCCCTCAGATCATCAGTGGGGG
>PinzonRADtag-656
TGCAGGTTTGGTGTTTCCCTGAGTCATATGAAGGAACAGGCTGTAAATTTGCTGCTCTTCCAATAAGCATCATCATTTTTTTTGTCCTACACAATCCCGTTAGGGCTGTTTGTGTTTTGCAGATGGCAGGATCTGCCTCC
>PinzonRADtag-657
TGCAGGCAAGTAGCTGCATATGATGAGTTAATTTCACTCAGACTCCAAGAAAATAGATGCATGCACCAGCCCTACCCTCCTTTCTCCTGCAGCAACAAACGTGCTCCGAGATCATAGCTCAGCTTTAGGGGACATTCAAT
>PinzonRADtag-658
TGCAGGACCAGAGAACGGTGTTCAGATAGCAGAAGGAAATGCTGTCAGGTTTGTTTCTGGCTGTGAGCATTTTCGTCCCTATGTTTATAGACAGAAACTGGTCAAGGTCGAAATTGTTGGAAGCCACAGGACAGCAACTA
>PinzonRADtag-659
TGCAGGTTccaaatgattccatccacattagacatgctggagcccaggactgtgcaggactttgcaattgcagctctgggctgctgtgagctgggcggggtccaggcacctgaacttagagtagagaacatgtctgtcAT
>PinzonRADtag-660
TGCAGGTATCTCAGCAGAAGTGAGTCTGAgggtatgtctacactgcattgtaaacccaagcgtgggacctgcgcttgtccgagtttccaagcctatgcttgagcgtccacactgcattgtaaaccTGGGTTTACAGTTGC
>PinzonRADtag-661
TGCAGGAATCTGGCTGTTAAATGAACTTCCAGAGGAGATCTAATTAGAGGCATTCAGATACATTGGTGACAGATGCTACTACATGCCAGATAAAAGTGGCATGGAGATGAAATTTCTATCTCACTTCTAAAGGGGGTGCT
>PinzonRADtag-662
TGCAGGAGGAATTGGATGCATTAATTCCTGTTCCGTTTTCAGCCACATGAGTAAGAAGTGTCAGCATGCTGACACCTATGTGACAAGATAAAAGCATAACATTAATCTGGTAGGGCTGCTCCCCCACCCCACCAAGTAAG
>PinzonRADtag-663
TGCAGGAATTTATTACAAAGAGCAAAGATTGGTATTGGGATGATATGATTATAGAGTGATATGTGTGCACGAACACAGAGAAGGATATGGCCCAACAATCTTACAATACAAACCAGAGAAAGCACAATGCAACAATTCAA
>PinzonRADtag-664
TGCAGGGGGAAAAACCCCCAAATTTTAAATTGCAGAGCCTGGTTTTAGCTGCTGATTTAGCTATGCACTTACTTGGTTGAAGCAGAAGAGTCCTTCAGATCCAACAGGACATTTACTTTAGAGAGTAACTTGTTCTGCCA
>PinzonRADtag-665
TGCAGGTCCCTCTAACTTAaatgaaagttgaaggagcttagcacctttgaaaatcaggttgcttatttacgtgccctaataggTGTGTTTAAATGCCTAAAAAGCACCCAAATTCAAAGCTTTTGGTCAGTGTTCCTACT
>PinzonRADtag-666
TGCAGGGTTTCAACATCTTCTGAGAGGGCTGGGGAACAGAATTAATATGCCACCATAATTTAAGGGTTATTGCTGCATCATTTAGTCCATATTAATTTCCTGTGCCTTAAATGATGTTTCCAAATATTGGGGAAGGAGGC
>PinzonRADtag-668
TGCAGGTTCCATGGCATAGGGATTTTCTACCACAGTATTTGTCCTTTACCCCATGCTGAAATTGTTTTTTAAAAGTAAGACTTAATGTTATGAAGCCAAATTTAAAACTGGGTATGTATAATAGGAAACCTACATATCCC
>PinzonRADtag-669
TGCAGGCCGCAGATTGCCCACCACTGcccaaagtagacacagtattccagcagaagttgcaccaatgccaaatatagaggagaaaataactctctgctcctaacttgagatttcccatttatacatccaaggaCAGAGAA
>PinzonRADtag-670
TGCAGGATGTTTGGGGCAGGAAAAAGCAAGGTCCTGCTGCTTCCAATTCTCCCTTCACTCCATCATAGGAGGTGTAGTCAGCCTAGCATGCCCGCCTCAGGAGTATGTGAGCATGAGACGTCAGAACTCCAACTCCCAGG
>PinzonRADtag-671
Tgcaggttggggaggtttctgggggtgcgtctgacacagccccagccactccttgcaggggaagaggaagccccatcctttcctgcctccagctcagccgggtctagcagatgattctggcaaaggatagaagccaccag
>PinzonRADtag-672
TGCAGGCACGAGTGTGTGTGTCTGTAGGAAAGTGAGCATGTGGACATAGAAGTGTGCCTATATGTAGGGTGCACTGGGTGTGTGCTCACAGTCATTGGCGATCGTGAGTGTGCTTGGGTGGCTGTGAGTTTAGGCACATG
>PinzonRADtag-673
TGCAGGAATGCACAGTCCAACGGACACCATTTCACAGGTGCCTCTTGCCGTCCCATTGCTTACCTGCATTTCTCATTTTAATTGTCCCAACATTGTTTTAACAGATGTAGTGCATGTTAAAGCCTCATCCAGGACTCTTT
>PinzonRADtag-674
TGCAGGCAGAAAGTGAAACTGACTTCTGGGCAAGCCGCTGGGAAGCTGCAAAATTCTGTTTCAGTTCTTCTGAGACATTTTTTTTTTAATCTCTTCCCATGAAAACTTTAGTGGTTTTGAATTTTTATCTCGTTTTTCCC
>PinzonRADtag-677
TGCAGGTCATCCAGCCTGTCTGCGTTAGGGGCAGCACAACCAAAAATATCTGGGGGGGCCGCATGATCCCCTATGGCCCTCCATGCATCGCCTTGGTTCAGAGTCATACACAAGAAAGAAAATTCTGGCAGAGGCATTTT
>PinzonRADtag-678
TGCAGGCACACAATAGGACAAAACATCTGTAAACCACTTGTGAGTGTGCCACAGAGGATGTCAGTTGTTGCAAAGGCTTGGCCTTTTAGCTCCAGCCGTTGTAGCTTGTGCTCCTCTTGCAGCAGGAGGTCTCTGGCTGT
>PinzonRADtag-679
TGCAGGGGATGGGCGTCCTGTGAGAGAAATTGTGCAGCCTCTCTGGGTTTTATTCAATGCTTGTGGGTGATGAAGAAGCTGAGTTGACAGTCTTGTCTATTTCTCCTCAGCCAGGGGGGGGCTGCTTATCACATGGGACT
>PinzonRADtag-680
TGCAGGTATCCCGCAAGTACCCCACTACTTCCTTAGATGTCTGTTCAACTCATAAGGAAGCAACTTTTTTTTAAAAAAAAAAAAATTACAATGCTTTTGGAAATCCTTCCCCTAGAAAGACGCGCTTTATATAATTATAT
>PinzonRADtag-681
TGCAGGATGAACACTGCTGAGTCCTGTTATGCATTTAGTTTTTATGTCAGTCTAAACGTAACAGCATTAAAAGGTATTTTTCAGTGGGTAAAAGGGATGGAAATAAAGTTCTCTCTGATATAGAGGGTTCAGGAAGATGT
>PinzonRADtag-682
TGCAGGCTATTCTATCTTTCACTAGCTGCCAGCCATTCCAACAGGTAGAGATGAGCAGGAAGCAGGGGTGCCCTGGCCACTCTCCATTTTCCACAGCCCCGTCTCCGACACCAGCGGCTCTGCACCACTCAAAGATCAGC
>PinzonRADtag-683
Tgcaggtctgggtggcgaagacggccgtggtcctgcgttatgaggtctggaaggagtggcaaggtaaatgggctggccatgaacaggtcgagtagggtagtgtaccagtgctgtctgggccacgctggcgcaatcaggat
>PinzonRADtag-684
TGCAGGATCCCATAATAGCTCTTTTTGAGGGTCTTCCTATTGATTTTCCTCTTGGGAAATTTAACTCTATCGTTCTAAAGTAGATTGTGGCATCAGGAGGTATAATGTGAAGGAGGAACATTTAGGTCATCATAAGTAGC
>PinzonRADtag-685
TGCAGGCTATGTtgctgtataccatggaaagaagaaattcaaggttgttgttggcattcatggagcaactgcatatggtggacaaccatttctgggcctgagaaacaagcactgaaaggtgggatcccattgttatgcaG
>PinzonRADtag-686
TGCAGGACAGGAGCAGCTGTTCCTGTGGAGTGAGTGAGGttttatttttatttttattttatgttttaatcttaataataatGATGTGTGTTCTATTGTACGGTATTTTGCATTTGCGAAAACGTGAGGCTGTACTAAGT
>PinzonRADtag-687
TGCAGGAGGTCTGCCAGTGTTGCACCATTGGTATCTCCACTGCTGAATTGCCGCTGAAGCTGCACGACTGGCAGACCTCCCGCAGGCACGCCGCTGAAAGCCACCTGCCTGCCTTCTCACAGCGCAAGCCAGGCCACTCC
>PinzonRADtag-688
TGCAGGTGGGCTTACTTCTTCTGGCTTTAATGAGCTAGTTCCTAATTGATCCCTATGGGGACAGTGTTTGCCTCTGTGGTACAAATTCTCGCCCAATAATTCCCTGCATCATACTCTTGGTTTCTTGGGTAAAAGACATC
>PinzonRADtag-689
TGCAGGAAACCCTGTACTCTCTGTCCTTAACTCCCCAGGAAGTGGACAATGAAGTGGTTTCAGAAAGTGGATAGAAAGTAGCCTAAGAAAGTGTAGCATAAGTGAGAAGAACAACCACATCATCTGCTTTCTGGTGGCCT
>PinzonRADtag-691
TGCAGGAGGAAGTTAATAGGATATTCTCTGCCTCTTTTGGTAAACTCACGGGGGTTTGGGGTGGAAGGTTAATATCAGAGTGTGATACTGTATGAAATTTAACAGCAGGTGGAGCTCCGTAGAGTATATTTGTAGAAAGT
>PinzonRADtag-692
TGCAGGAATCCCTATTTGTATAATTATATTTTCAAAATATTTCAGGTAGCACATAGAGTGAAAGACTGGCCTGCCATTTTGTGGAACATATGTAGAAATTAAAAATAATTAAGAAATTTCAGAAATATTAAATTAATATT
>PinzonRADtag-693
TGCAGGCAAGATAGGTGGACGAGCACCTAGCTTCCCCTGCTTTGTGAATTGCAcaggcacctagagtgaggcagtagtcagcatgcccagaggcagaaacttaggggcccagaaaagttttacagcagaaatgtaggtgA
>PinzonRADtag-694
TGCAGGCAGTACTTTCCAATTAATTGCTGCCATTGATTTATGTTAGCCTCTCTCAGGCCAGGATCCAATCCCAAAGCCATGAACTGGCCATGAACCCCCAAGCACTGGGACCTGAATTTTCACACATGCTGCTGGCAGGG
>PinzonRADtag-695
TGCAGGTTTACACAGGATTTACCTTAATTATGAATGGGATAAACTTTGAGCAACTCACTGCAAACCCTTATGCATCCTTGTCTAAACGTAACTATCTACACCAGTGCAGCTACAAGGATTGTTGAAGCAGGGCTATTTCC
>PinzonRADtag-696
TGCAGGCAAAATGGAGGTGAATGTCTGACCATAGCCTCTGGGCATCAGTGTCATAGAAGCTAGTCTACAAGCTCATGAATTTGTTACCCATATCTACAGCCACAATTTTTATGACCTGTAATACTACTTTTGTTAAAACT
>PinzonRADtag-698
TgcagggatcagttcttggtccggtttggataatgcatagagagcacacctataaagcttgcggataattgaggataattccaagctgagaggggttgcaagtgcattggaggataggattataattcaaaatgatctgA
>PinzonRADtag-700
TGCAGGACCCCTGGGATTCCAGTCCTGCTGCAGGGCTCTGTCTCAGGGGTGTTCACTGCTACAAATATAGTGGGAGTTGGGAGCACATAAGCTTATAGAAGTGTCCCACTTGGGTTTACAGTTAGTGACTGGCAGATGTG
>PinzonRADtag-702
TGCAGGTTTAAACTAAACTACTGTAAACGGTCgattctctgtaccttaaagtctttaaaacatgagctgaggtcttcagtaactcagccagaggttagggggctagtacagaagtgggtgcgtgaggttctgtggcctgc
>PinzonRADtag-703
TGCAGGACAAGTAGTCCTGGAGAGCCACAAAGTCCCAGTGCAACATTCCGGCATTCTGTTGCAATGTGTGTCATTACATTGCCAAACTGCAATCAGTCACCATGTATACAGGCTATAAAGCAAATGTCAGTGCAACGTCA
>PinzonRADtag-704
Tgcagggatcagttcttggtccagttctgttcaatagcttcacagtacacttataaagtttgcagatgatactaaactggagaggttgcaagtgctttggaggataggattaaaattcaaaatgattgggacaaactgga
>PinzonRADtag-705
TGCAGGCAAGGGCAATGCAGAGCCCTTGGGCCCCACCCGCAAGGGACGTGGGGCCCATGGCACTGCGGGGGTGGCAATCCGATGGGCCATAGTTTGCCCACCCTTGATCTTGCATGGTGGCAGCATTTGGTTTTTGCCCA
>PinzonRADtag-706
TGCAGGAACTGGTGCAGGTTAATGACCCAGCACCTCCCACAGCCCCACAGTaaccagacttttggtgtccggttagaacatctgaccggacactgccaggtcccctttttgattgaattttctggtaaaaaaccAAGCAC
>PinzonRADtag-707
TGCAGGTGTGGGGCTGCTGAGTATGGTAGCAATTGCTGGCAGTGGTGCTAAAGATCCTTGCTTCTCTAGCTTCTTCTTCTTCCCTTAATATTTAACCCACTGGGTGACTTAACACAGTTATTCTACTCTCTAAGGTAAAA
>PinzonRADtag-708
TGCAGGGTAGGTGCAGCGCTGGCTGTGTGCCTTGCTCCTGCTGGCTGCCGCCACAGCCACCTTGCTCTTATGGTCAGCGCCATCGCTCCTCAAGGCGCACGCAGCCAGCGAGGTGGTGGTAATGACAGGAGTCCAGTTCT
>PinzonRADtag-709
TGCAGGAGCATCCAGGGAACAATGATCATTAATTAAAGAGGAGGCTCAGATGGACAGAAGCAGGAGGGACCTGCATAAAGCCCAGTAGCTCAGAGCAGAAGGGGGATGCAGAGAGGGAGGCTACAGTTGCTCTCAGGGTG
>PinzonRADtag-710
TGCAGGCATGCCTGCGGACAGTGACCGCGGGAGGTCCGCCGAAACTGCGGGACCAGCGGACCCTCTGCAGGCACCATCAAAGCACCCCCCACGGTTTGCCACCCAGtgcttagggcggcaaaattcctagagctgccctt
>PinzonRADtag-711
TGCAGGCAAGCTGCAGAAGGCAGCCTGCCTGCCGtgcttggggctgcaaaattcctagagccacccctgacctcAGTCTTCCAACTTGATTTTCTAATCATGCTATTATGAAGGTGGATTTAAGGGCTGACTTTTCAAAG
>PinzonRADtag-712
TGCAGGTTTCAGCCAGGTTTCTTTCAAGCAGGATGTAACAGATGCTTCTCTCTCTGTCTGGTTTTCTGCACATACTGAGCCAAATGTTAATCAAGAGATTGAAAAATTTTTCAAGAGAGGAAGTTTACAGGAAGAAATAA
>PinzonRADtag-713
Tgcaggaagtactgcaacaacagtgaacatgatgatttctccaagcaatttgctgaggtacaattcaagggatgttggtggcattcatggagcagctgcagatggtgaagcctgcttcttgggaccaagaaatgaacact
>PinzonRADtag-714
TGCAGGAACCTGCTTTATGAGGCTCTCTCTGCACCAGCTGGGGCAAGGAGCTTTCTTCAGCCCTTCTGGGGTTACGAGGTGTGTTCCTACTTGACCCTTTAGGGTGCTCCATGATGGGCACGATGAAAGAAGCAAAACCC
>PinzonRADtag-715
TGCAGGGCTTGATCTGGTAGGTGTGCTCAGAAAAagcagagacagacgcctctctgcagcttggaattggatgcataactccatgggaagagtgggggttaagacacgttgctcttgttggtatctcctattggctagct
>PinzonRADtag-716
TgcagggaggctgccttgtcccattgcgccaccgactggacttttaaaagtccagccaagcagtgcggaccagagcggctaaggtcccttttcaactgggtattctggtcgaaaactggatacccggcaccctaGATGCT
>PinzonRADtag-717
TGCAGGGCttggggacagggcgcaaggtagcagtttcgcctcgggcatgaaacttccttgcactggccctgATCACAGCTGGTGGTGGCATTGCCTTTCGAACTGGGCAGCAGAGAGCAGCTGCTACTCTATAGCCATCC
>PinzonRADtag-718
TGCAGGCAGGGCAGGTAAAGAAATCAGCCCAGCCCACCAGGGGCTTTCCCTATGCAAGCGGCGTCCCAAGTTTGGAAAACACTATCCTATTGCACAGTACAAACATCTTCATGCTATTTTTGCAGCTTTCCAAAGACTAT
>PinzonRADtag-719
TGCAGGGCCTGATAACCTCAGCAAAGTTTGTGCAGCACCAGCTGTTGTGTGAACTAAATTTAGAGGCTTACACACAACCTCCAAATGCTTATGGTGCATCTATTCCCTTCTCTAAACAGAAACCGTGTCTTAGTCCAGGT
>PinzonRADtag-721
TGCAGGCAAGCTGCTGAAGGCTGCCTGACTGCCGtgtttggggcagcaaaaaagctagagccgcccctgCAAATGTGAACTTTTCTCACTGACCTTGCCATCATTTCCTATGCTTTTCTCACGTGATTATGTTGCTGCAG
>PinzonRADtag-722
TGCAGGCAAGCTGCTGAATCCGCTGGACCGGGGACCTTCCGGAGGCAAGCCGCCAAAGGCTGCCTGCCTGCTGTGCTTGGGGGAGCAAAAAAGCTAGAGCCCCCcctggttgtaagctcctcggggcagggactgtcttG
>PinzonRADtag-723
TGCAGGCAGCCGTTTCTCACACCTCTCTCACCCCAGCATCTGCAGCAGCATCCCATGCCGAAAGCTGACACAGAGGGGGGCACCGTTTATAATATAGCGGTGAGCAATCCCAGGGGGGTTTGCTCTGTCTCTAGGGGAGA
>PinzonRADtag-724
TGCAGGTCTCTCTCATGGGGGGTCCAGCAGAGAGACAATGGTAAAACAATTGCAGAGTATGTTTCCTGACTCATGGGAGCAGATCTGTTTTAGCAAAGACGGCTAGCATTTCAAGGATCCTTTTGGCTAATTAATCAATC
>PinzonRADtag-725
TGCAGGCTTTGAGCAGAATAAATAAATCTCCTAGTAGACCCCTAATCAGATAGAGACAGGATCTGCAGTCCCCTAGGGAATACCAGGAAGAATGTCCCTGTGAGTTTTTACATTAAGTTCTCAGCACAGATCTTGGCAGT
>PinzonRADtag-726
TGCAGGTTACTAAGCATTCTGGCCCAATCTAGCAAAATATTAGCACATTGTGACTGAATGAATGCCTATATTCACACTCTACTGTAATAACTGTGCAACATAAACCCTGTGAAGTATCATTTGAAAACCAATAACTTGCT
>PinzonRADtag-727
TGCAGGAAACAGGCTGTCCAGCTCTCGCGCTGGACCTGGAAACTCAGCGTGTCCCATAAATACACCATGTACCATAAGGGGCTGCCCGACCTGCCACATTAATAACTAGACACTAGCTAACAGGTGGGTTGTAAAAGACC
>PinzonRADtag-728
TGCAGGACTTGCTGCCATAATAGTGGAAATGAGATAAAAAGTCAAGAAACAATGTGGGAGCAGGTGGGAGTGGGCATTGCGGGATGGGATAGGAGCAGGATTAAAAAAGAAGTCTTCCTGTGCCACAAATAAATGAATGC
>PinzonRADtag-729
TGCAGGaggagttgctcatgagaggggtccctgaagagggacagggaggaggaagggcgggagagaggcagagaggagaattggagacggtatccaagttccatcgtacgcaggacccaacgatccgtagttagctggga
>PinzonRADtag-730
TGCAGGTCAATGTAGGTTAAACAGATGCAAGTGAGAGTCAAATCTGGCCCTTAATCTTTCTGGTTTCTTCCCTGGATCTTCTGATTCAGACTTTGGAGGGAGAGGGTGTTGATCTTAGCAAGGAGGCTCCATCATTTCAA
>PinzonRADtag-731
TGCAGGCACCGTGTTGGGGACCCCTGTTGTATGTGCTCTCAGCCTTGTCCTTCTTTAATCTCTTGTATTTCCATACAGTCTTACTCCAGAGGCTCTCACAGTGCTTTATGGTTCACTGCTGTCTTGTGAGAAAGCGAAGT
>PinzonRADtag-732
TGCAGGTTTAACCGTgacttaattaaccataaggtcccttccagacctgcatttctatgattctgtgactcgtttacataacgctgaACTCAGTCAATCTTTGCATACACTGACCCATCAGTCATGGTCTTTAAAAAAAT
>PinzonRADtag-733
TGCAGGTTTGTTGGAACTTTCCAGTCCTTTGTAACATTCAGTTTCTGGGACAGGGGTTCAAACCCCTTCTCACTGACTCTACATAATAAGAGGGTGATGTAACTCCTCACAAACTGACATTTGCTTCCTTCAAGTTTAAA
>PinzonRADtag-734
TGCAGGTGGCTGCTGGATTCAGCTTTCACACCAGGGAGCAGCTTCAGTTCATTCCCAAATTTGCTTGGGAAAAAAAAACCCCAATTAGTTTTGAGCACTAACCCTTTCCATGCCATAACAGCTTTTTTCGATGTTTTTAT
>PinzonRADtag-735
TGCAGGAGTCAGTTCATGGCCCTATGCTATTTaggaacttaatttatttagcttaacaaagagaaggttaaggggtgacttgatcactgtcagtaagtatctacctgggaaaaaaatatGTGGATAAGAATCTATATTTG
>PinzonRADtag-736
TGCAGGTGTCTGTCGCGGTCACGCTTTTCCTGAACGTACACGGCGCAGCCGAGCTGCCCTGGGCGGGGTTCCGGCGATCGCTGCTCGCTGCCTCCCCGCCTAGAGCGGGGCGGTGTGCGCCGTTATCTTTGGTTCCTATC
>PinzonRADtag-737
TGCAGGTTCAAGGTACAAACACTGATGACACATGATGAGGGGTGCCACAGTTGTTCATAACAGagtttgtttaaaaaaggacaaaagtacgcacaagagactatgttaagtgaacaccactaaaatggcaaagtcaagta
>PinzonRADtag-738
TGCAGGATGCTTAATGCTTTCTGGTTATGCATCACAttccctaaaaacatctgttcaaagtacaacagccatcaaaaaagtgaacagaatgtttggaaccaataggaaagttatagataataagacagtaaataCGATAA
>PinzonRADtag-740
TGCAGGGTTTCTTGTGTcttccactaaagcgatcagtgctggctgcggttggggacaggatacttgactggatgaacAGCAGCTCGAACTGTACATACCAATTCCTACGCTCTTTGGCTGGACCTTTCAAAGGAGCCTAA
>PinzonRADtag-741
TGCAGGAGCTTAGCTTGCCTGCCCTAAGGCTGCTCTTTCCCATGGCTTCCAATGAGCCCTTGGGAAGCAGACTAGTCATAGTGCAGCATGCTCTGGCCATGCTTCCAGTCAAACTCCTGCAGTGGTGGCTGGAAACAAGG
>PinzonRADtag-742
TGCAGGAGGTCAATCAAAGCTGCAGGACCAGTGGACCCTCTGCAGGCAAGTCACCGAAAGCAACCTGCCTGCCGCCCTCACGGTGACCGGCAGAGTGCCCCCCGCGGCTTGCCGCCCCAAGCACGCGCTTGGTGTGCTGA
>PinzonRADtag-743
TGCAGGAGGATTCCTGCTGTCTGCCTCAAAGGAGAGCTCTCACCTGCTTTGTGCAAGGCAAGCTACAGAGAGCGCGAGAATAAAATAGTGTTTCTTAGATCATAGCAGGGGTACTCAAGGAAAGACACAGGCCAAAGCAA
>PinzonRADtag-744
TGCAGGCCCTACTGCCCGGTGGCCGGGAGCTGTGGGGAACCCCCACTGCCATGAGAAGCTGGGAGTTCTTGAGAACCTCGCTGTCCACAGAGCCCGGGAGCTCTGAGTCTCTCTGCCGCCTGGGAGCTCTGGGCACCCCT
>PinzonRADtag-745
TGCAGGCAGAGCTTTTGCTCAGGGCGGCTTTTCAAGGGGTGATGCTTCCTCTGTGAGGCAAACAGGGCAGCAAAAGACCTCAGAACCCTTAGAGTTCGCTCAGGGCACATGGCAAAGCCTGAGACCCTGGATGGAGGGCG
>PinzonRADtag-746
TGCAGGAGGTCCACAGGAGccgcctgctgccctcccggcaaccggcagagtgccccctgcggcatgccgccccaagcacgcgcttggcacgctggggcctggagccggctctgcatgtgGATGAAAAGCTGAGCAGTGGA
>PinzonRADtag-747
TGCAGGAACAGAAACCAGGGGTCCTTACTGATAAGAACTTGCTGATACTGACGGGAGCAAGGAATAAGTTCAGTGAATTTAGCCACTGGCACTGGAAAGGTTAAACTAAAAACTGTTCTCGGAGTCAGGAGAGAATACTG
>PinzonRADtag-748
TGCAGGATTGGGACCTCAAACGATAATGCAGTACAATAACCCAAATTGAGCAGTGGTATCTTTTCAGACCTGTTTATTGATCCAGATCTGTGCAGTGCACACCAGTGGATCTAAAAGAAGCAAAAACCACTATTTTACAG
>PinzonRADtag-749
TGCAGGCCAAATTCATGCAGGTGGTTTCTGAAATCAATGGGACTACTCACCCAACTTTGATTCTGTAAACATTTGAGCACTTGCTTTACTTAGCTACCATGAGTAGGGACTATGCACATATATAAGTGTTTGCAGGATCA
>PinzonRADtag-750
TGCAGGTATAATAATTTAATACTTAGAGGATTAGTAGAATATTTTACAGATCACTTTACATTCTCCCTCATGGCCCATCAAAATAGGTGTCTGAAGAAGTTAATTTTTTGCCCTGCTAATGATTAATTCATAAGGCTTCA
>PinzonRADtag-752
TGCAGGTCCCATCCTGGGTCGTGTGCAGTGAACCGCCGTATGCTGGAATCCCTGGATAAACGCAGGTGTTCACACAAGATACCAACAACATAACAGACAGCGATTGGTTACACAGACATGATACAAGCTACCCAGGCATG
>PinzonRADtag-753
TGCAGGTCTGGCTTCTACCCTCAGGACTTCATCCCAGAATCCTTTCCCAAATCAGATTCTCCCCAGGCTGGAGCCTTATTCCAAGTCTATTTCCAGGCTGTCTGTCTGAGTGATTGTCTTTTTTCAGCTCTGCCACAAAA
>PinzonRADtag-754
TGCAGGTTTCTTTAGCAAACAAATGGAGGGGAAGGAAGGAATGGGATTCTGCAAACATTTGAACAGCATTTAAATTCCTCTGCTCTATGGCAGAAGGGACGAGTTGTTTACCCTTCCAGAAGGGATGGGAAAGCTCTGAC
>PinzonRADtag-755
TGCAGGCATGCATACCCTCAACTAGGAGGTGCTCATGCAAGGTGAGTGCACCTGATTACAGCATttttcatcactgccatttagccagtcatgccacattttgtagttgtgctttggctttttccttcctaagtgaagta
>PinzonRADtag-756
TGCAGGACTCAGAGAAGAGAGTCTGTGAGCTGGAAGAGAAGACTGAAGCAAGGGAGAGGGGATCTGAGACCCGTGAAGGTACTGACTAAAACCCAGAGAATGCTTATGAGTAGTGAGGAATCCGAGCGAGGGAATTACAT
>PinzonRADtag-757
TGCAGGCTCCTCCCAGGAGAAGCTTCTCATCTCCCTTTAGAGTTTCCCATCTGACTGAGTTTGAGTAACCTTATTAGATCTAGGGGCTCATTTACTGATTAGTCACCTGGGGAAGTCAGGGTATGTCTATATTGCAGTGT
>PinzonRADtag-758
Tgcaggaccccactggaaacagacccattttatgatgattctccacttacagttacattttgagacctctcaattattaaatggatttaaagctggctctgtgccatgttaattatatattgttctagtgttttaaccaa
>PinzonRADtag-759
TGCAGGCTTGAAGGGGAGCTAGAATTGGGGAGGAACCGCTCTGCTTTATGGTTTCCCTTCCTTTCATGGCTCTTCTAGTGTATGCATAGCTCAAATCCATAATTGGGGCGCAAGATGATGGGGATTAAGGACAGCAGTGC
>PinzonRADtag-760
TGCAGGAACTACCAAGCTTAGGTGTTGATTAAGCAGGATTCTTGAGCCAAAGGCATCAGAAAGGAAAGGGTCAGGGGGCCATGGCCCCCCACTTTTTCCCAGCCGTAAGGGGGAGTAAGGGGAAAAGGGGGAAGAAAAGA
>PinzonRADtag-761
TGCAGGaaaatagtacgtggtcatgtaattaatgactgaatcgtaacacatacatgtgcaggggacgaattaaggttgcactggcaaacttttgaggacttgactttggaaccttcataagatccttttaatatagtgtt
>PinzonRADtag-762
TGCAGGGGCATGTGCAGGATTTTAAATTTGACTGTTTTTGAAATGGGATTCTCTGCCCCTGGTAAGGTCCCAGGGCCAGAGGAAGTTGTCCTCCACGGCCTTGGGGCCAGAGGAGCTCACACTCCCAAGTGAAGCCCCTG
>PinzonRADtag-763
Tgcagggactttctttccagaccagaaaattccaataagggatgtgtaaatgcccatagtgatcctgggagacccaacttaccacttactctggtatattgtggctcatgaagccttataccagaaaccttgaaagcagc
>PinzonRADtag-766
TGCAGGAGAGTGCGCCGACATGGAGGCGGCACCTAACCCTCATCGCCTCCTGTACTGGCACCTCTGCCTCCTGTGTTTCATCAGGGAGTATCAGATGTGAAACAGCATGAAGGTATTTAAAAAGCCAGCTCAAAGAGTTC
>PinzonRADtag-767
TGCAGGAGAGTGCTAAGTGAGGTCGGGAAGAAAAATTCTTTAGTGTCTCTTTGGCAGTTTTCCACATGTTAGTATTATGTAATGCCTAGATGCCTCAAACAGGAGGCCAGTCACTGGGCAAAAACAAGAAACAGGCCATT
>PinzonRADtag-768
TgcaggtcccactcaatctgcccttccagcttgactgtgaaccattgataactattctgaatgctgtttttcaaccagttgtgcacccctcttctactagATGCTGATTGGCTCAGTGGTCTAAATTCAGATATGCAAAA
>PinzonRADtag-769
TGCAGGCAATAAACATTTAGAATATCGCAAATAATTGCAATAAAGGTTTCTGCAGTGTGTGTGAAACATGTATCTCTTGGGAACATATGTTGGTATTATATAAAGATCATTCAAAATAATGTACAATGAAAAGGAGTTTG
>PinzonRADtag-771
TGCAGGATTGCACCCCTGACTGGGAAATGTATTTTGTAATATTTCTACCCAGTCCAGCTGAAAGGGGAAAAGTAAGATTTCTTCCACCCTCCCCTTTTAAAAACTGGTATTCTGCACAGTGTCCTCATCCCTTGCCTGGA
>PinzonRADtag-772
TGCAGGCAGTTACATGTGCAATGTGTATGATATTTTCATTCTGAATGGCCTTCAGTGTAGACTGAGAGACTGCAAAACAAAAAGGAACAAAAGTAAAGTCTCTCCATAATGGCAAGCAGTGACTTCTTAGTCAGATGCTG
>PinzonRADtag-773
TgcaggacaccagccgctttgctatagggcctactagttggaaggtatgtacagaatgatgtaagggactgtgagaagtaagaggatagtaaaagcaattgaatgctttccaggacaacttggtttcatctcCAGTTCTC
>PinzonRADtag-774
TGCAGGGATGGAGCCATAGACTTTGTCATCCTTGGGCAGAGGGAAGAATCTGGTAGCTGCATAGCTACTATACAGCTGATCCTGAGGGGGCTGTGGAGCTAGGCATGGTTGTGGAGTTCTGGCCGGCTCGGTGCTGAAGG
>PinzonRADtag-775
TGCAGGCACGGAGGAAGCTCCAGTTCCTTCCATGGACTCAGAGGTTCCTCCTGATCCAGCTGATGctcctccagttcaagacccacctcaggaccctttagtcctgggcctatcctcctcttccttgcctgacgaggcAG
>PinzonRADtag-776
TGCAGGAGGTCCACAGGACCGGTGACGAGGAGAGTGCCCTCCCGCGGCATGCCGCCATGCTTGGGGTGGCGAAATGTCTAGAGCCGCCCCTTGATGCACACTAACAAGCCATGCATCATGAGTCAGATCCTCAGTGTAAA
>PinzonRADtag-777
TGCAGGGAAGGTCTCACAGAGCCTTCAGTGTGAACCTCTATCCTGACTGGATAAAGAACTAAGAAGAAGTCCAGGGGGGCAGGAGGAAAGGCCTACATCTCTCCCACAATATCCTTGTACAAGTTCCTGTAGGAAACATG
>PinzonRADtag-779
TGCAGGAGGTCTGCCAGTCCTGCAGATTTGGTGGCTGAAGCATATGACGGGGAAGGAGTGGGCTGGGGAATAAATGCAATAACCTTTTGTACTGTTAGTCTATTTGCACCTTCTACTAGTTGAGTATAAGAGAAGGAATC
>PinzonRADtag-780
TGCAGGGCCGACTGGTAATATCAATCTTCCACCAGGTTTTAATTGGTCTATGAGCTAGAACATAACATACAAAGATAATTAGAATacatatttcagagtagtagccctgttagtctgtatcagcaaaaacaatgagtcct
>PinzonRADtag-781
TGCAGGCTCCCCTTGCTGAAAGCCGGCTGGAGTGAGGAGGTGTTCATCACAACCAGCTAGACAATGCCGATTTCTAACCTCCCACACAGCAGGGGTTGCAGCACACCTCGGGTTCATCCTCGCTGTGTTTGCAAAATGCA
>PinzonRADtag-782
TGCAGGCATGCTGCCGAAAGCTGCCTGACTGCCGTGGTTGGGGCAGCAAAATACATATAGCCGCCCCTGCTGCTAATTGACCCAAATTTTGAGAGTTGGAGAATGCTGACCATTCACATCCTTCTCCCCAGCTGGTCATT
>PinzonRADtag-783
TGCAGGAGTGCAATTGTGATCTGATATTCCTAGGTGCCATGATCAGTCAAATAAAAGGCAGAATTGAGGTAACATCACCTGAGTTCAGAAAGGGTTCACTAGGAAGAAAAAAGCAGCACAGGAAAGAAGAAGGTTTGGTC
>PinzonRADtag-784
TGCAGGTGTGCCGCCAAAGGCTGCCTGACTAATGtgcttggggtggcaaaaaagctagagcaacccctgGGTGTTCTACAGAACAAAAAAATAAAGACTTCTACTTTTGAACATTATGAACATCACAGTGTCTTGCCAAG
>PinzonRADtag-785
TGCAGGAGCCATAATTCATGGACTTTCATCGTTGCCAGCAGTGTTGAAATTATACAAAGGCAGAGCCATACAGGTCATTTAACAAAGGAGCCTTTGGAATTCTAGGAAGTCAAGCTAAATGAAAGTTTAGTCCCCTGCTT
>PinzonRADtag-786
TGCAGGTTTTAAACCTTACAGTGTTCCTCAGCCAAATCTCAATCAGGCTGATGCAGGGACCGCTATCAGTTCACAAAGCCTGCACTTTAAATATTAAGAATAAATCTGATACTTCAGGCTATAAATTTCTCCTTCATTTG
>PinzonRADtag-787
TGCAGGAGTTGGCATTGACACAAGGTTTGCCTTCACATTCATTCGCATCTGAAAGACAGATGGAACAGCAAAATGTTGAGCTGAAGGTACAGTGCATGTGGGGGGGTGGAAGGGAGGAATCTGTATCTTGTTTTCATAGC
>PinzonRADtag-788
TGCAGGCATGACTGCGGCAGCTGCACCGGAGCCACGGACCAACGGACCCTCCGCAGGAATGCCTGCGGCAACTCCACCAGAGCCGCTGGATCAGCGCGGGGGGCGGCGAAATGGCTGGGCGCCTAGGGCGCAAGAAACCC
>PinzonRADtag-789
TGCAGGTGTGATGGTCTGAGAGTGACTGATTACCAAATATGCAAATTCTACAGCTTGATTGTGTCCCGGCAGAGGTTGTCTGTTCTGGCTCTTCCCTGCGCGTTCACATACCAATAGCACTACAGTGGTTTTCTAAGTAC
>PinzonRADtag-790
TGCAGGGAGTCGTGGGACATAGTCAGAGTGCTGAAACCACGTTCCATCAGAGGAATGTCTTCTACCACCCGGGCAAAGCGCTCAAAATTGACGTAGGTGTTATTTGGTGGCATACTTGAATGGCACTTGATAGTGTACTC
>PinzonRADtag-792
TGCAGGGAATATTCTAGGGAAAGTTTGGGAAGAAAGTTTAGGCTGAGATTTGTTGGATTATCTGAGTTATCAATAAATCAAACTCCAGGAAAGATATACATTTAGACTAATTACAGTGTGTGTATATGTAGTGTTCAGAG
>PinzonRADtag-793
TGCAGGAGAGGTTTGAACACTAGCTCTGTAAACAGGCTGTTCTGTTTACACTGTACAGGGTATTCTGTAACAGTTTATAGGAGGGAAAATGCCCCTTGCCCTCAAGCTTGCTTTTAAACTAATAAAACAAACCTTACTGT
>PinzonRADtag-794
TGCAGGAGTCATTGGTTGCCTGAACTCACTCAGGTGGTGAGAGAGAGAGAGTAAGGAAGAAGCCAAAATTCCTGAACAGCCTATTCAGTCCTGTTGTAAAAGACCATGGGACTTAATAGAGAATGGTAACTTTTTCCATT
>PinzonRADtag-795
TGCAGGCATGCCTGCGGGTGCTCCACCGGAGCCACGGGACCAGCAGACCCTCCGCAGGCACACCTGCGGGAGCTCCACTGGAGCCACCTGCCGCCCTCCCATCAACCAGCAGAGCACCCCCACGGCTTGCCGCTCCAAGC
>PinzonRADtag-796
TGCAGGAGTGGCGAGGGACTGACAGCCCAAGTTCTGGCCCCTGCCTCTGCTGCGGGGGCTGATGCCAAAGAAGGCAGAGTTTCCTTAAAGTCACGGAAGCCTTGACCTCTGTGACTAAATTGTATCCTTAATCATGAGCT
>PinzonRADtag-798
TGCAGGAGTTCCAAAGAAAAGGACAATTCAAAAAAACCCACAGCCAGGGGTAACTTTCATCACACATGCCTTCTGTCATACgtgtgtgtgtgtgtgtgtgcgtgcgtgCGGGGGAAAGGGGGAAGATGTAGAGGGGAACT
>PinzonRADtag-799
TGCAGGCCAGACTTGGAGGGGGATCATAACCCCAATGGGTCAGGGGCGATGCTGAGAAGAAGGGTTCTGCCACCATAAGCCTGAGGGCATGTAGCCACTGCCAGAGCAAGTGTCTGACCCACAGCATCCCTGCAGCACAA
>PinzonRADtag-800
TGCAGGAGGTCCACCGAAGGCAACCAGCAGACACTCCGCAGGCTTGCCACCGAAGGCAACCTGCCTGCTGCCCTCACAGCGACCGGCAGAGCACTCCTCGTGGCTTGCCACCCAAGGCACGTGCTTGGCGGGCTGGTGCC
>PinzonRADtag-801
TGCAGGAACCATAAAAGATACTGGTGCCCAACAGCCCTACTCAACTTGAAAGCCCCTTCTGGGCGCTGAAGAATGAGAATTCTGACCCAGACAAGGGTCCTAACTAAGCAGCATCAAAAAGAATAAAATATTAGCTCATA
>PinzonRADtag-802
TGCAGGTGCTACTCATGGGTAAGGCTGTCATTTAGTAATGGAGGTCACGGAAGTCACAGAATCTTCCAAAGACCTCCGCGACTTCAGCCAGCGCTGGCTGGGAGCTGCAGCGTCCCCGGCTACCGCGGGAGGCAGGGAGG
>PinzonRADtag-803
TGCAGGCCCATGTACTCTTGCTTGGACTCCTCCAAGCTCTGGAGATCGCAGTGCAGTGCTGAGTAGGACCTACACCCAGAGTTCTGCTAGCTGAGGAGCTGGGAACCTAAGGAGCAACTGGGTTTGTTTGCAGTGCTCAC
>PinzonRADtag-804
TGCAGGTATGCCCAGGGAGGCTGCGGTTTTCTCCCAATATCAGACCTTCCGGTGAGAGAATATAAATGCAAGGCGGCAAGGCCAGGAAGGTAGAAGATCACTCCCTGCCCAAACATAACAAATGCTAATAATAGCAATAC
>PinzonRADtag-805
TGCAGGATGGTTGATTTTGTTATTAGAGGTATTGTTTTTGTTTTCAAAACCAGAGCTTAATGTTATTCAGAGGAATTTTTCTGATGGATCAGGTGGACTTTTAAGGTGGAGAGACTATATGCTCCATCCGGGTATATCTT
>PinzonRADtag-806
TGCAGGGCAGAAACCGCACGCACCCCATGGGGCAGAAGCCCTAAGCCCAGGTACACACACAGCCCTGCCAGGGCTAACACCCTGAGACCCCACCCCACAGCTGAAGCCAGGAGCCCCAAATGGAGCGGGGCGGGGCTCCA
>PinzonRADtag-809
TGCAGGCAACATTGGTGTTGTACAACCAAGTAGTTACTGCCTCTCTGTGTAGCTTCCTCTGCTGACCCAACCTTCTCTTCTCCTCAGTCTTGACCCAGCTTTTCTCCTTGACAATCTGCATGTTTCTCAATTCACTAGGA
>PinzonRADtag-810
TGCAGGTGGGAGCATTCACATACGTTTGTTTGACCAGACAAACGGAATGCCTTTTCTGGCATCTGAAACTTTATTTtcataagtcacctttcatggacccctttaaacaccatatggggaccccccaggaccacaggttg
>PinzonRADtag-811
TGCAGGGAGCAGGATGACTACAGCTTAATCAGGGACTACCCTGTCAGACAAGCAGAGAGATCTTCTCTCAGCAGAACCAGTTGTATGGCAGAAAGAGTGAAGTACCCCTGGAGTGAAACGGTGGAAGAGGCTTAGTGGGA
>PinzonRADtag-812
TGCAGGATGAATGACTCGAATTCAGCCCTTAGACATATGTAGAGATAAGGTTTGTGTATTTACATATAcacctctacctcgatataacaccacccgatataacactaattcagatataacacagtaaagcagcgctctgA
>PinzonRADtag-813
TGCAGGAGCCTAAGTTGGTATTAACCCCTTGTTTGTCAAGGCAGGGAATCTAAACCGCCCTCAGGGAATTACTCATCCTGAGACAGGAAGATCAGGCCCCTTGTTTACAAATGTTTCTCCAATCATCCACTTAATTATTT
>PinzonRADtag-814
TGCAGGAGGTCCGCTGAAGCCGCGGGACCAGCGGACCCTCCGCAGGCAAGCAGCCGAGGGCAGCCTGCCTACCGTCCTTGCGGCGCCAGCAGAGCGTCCCCCGCAGCATGCCGCCCCAAGCATGCGCTTGGTGTGCTGGG
>PinzonRADtag-816
TgcaggtggccaactgaaaccctgaagcatgagcttctaggaatgtaggatgtaaatcaggagtaagccctgccccctatcatcacaagaatagaactgcagtcataaatttgtccagctctctcttaaaatgaattaCA
>PinzonRADtag-817
TGCAGGGAAGACCATGAGACGAGGCAAGCTGTGTCAGCCAGGGAGAGACCATGACCAAAAAGGGGAGAGACTGCAAAGCTCTCCAGGAAGGGATGGTGGGGAGGAAGAGGAGAAACCTGGTGTTGTATGGAGTTAAGAAT
>PinzonRADtag-818
TGCAGGACTTGTGACCCTATGTACTCTCAATACCAGTAGGGACTTGCTGTAGTAGACCTCAGTGGAACTTTGTCCAAAACCCCAAAGGAAAAGAGGTAAGTGTGCattgattaatctaattagaattaattgaattaatt
>PinzonRADtag-819
TGCAGGTCACCTTGGAGTAATGAACATCTGCGAGAGACTGGGGGAGTGAGATTGGGCATTGCTGAAGGAAATCACATTAGGAATCTGACTGAGGGATAAGAGATCTTTGAAACCTCACACTGTATCTGTTAGGCGGGGGC
>PinzonRADtag-820
TGCAGGGAATTTTACTTCTTAGCCAGAGTAGAATGCTTTTTTGAAAGGTAGTTTATTAAATTGATTCTGCAGAAAGCTTTAGTGAAAGTTGGGTTTTCTTGGTGATTATTTAATGAAAAGTCTTATATAAGTGCCTATCC
>PinzonRADtag-822
TGCAGGCTTGAGTCATGCCGGAATGCTCTAGAACACCATGCTAGCTTCTTCCTCAGACTTCTAGTACTACCAATTCTGAGTGATGAGGAATGGAAATGCATTCTGGCACTTTTTTTTTCATGACTTGGTCACGGCTTATC
>PinzonRADtag-823
TGCAGGACCAGATTGGTAAAGGTATAACATGCCTGAGGATGCTTTTGGACACCTAATGGGATTTTCAGACGTGCCTAAGCACCTAATTCACATTGATTTCCACAGCCATTATTGCCTAGCATAACTCCTATCTCAGCCTA
>PinzonRADtag-824
TGCAGGAGGTCCACTGGAGCAACGGGACCGGCGAGCGGCAGAGCGCCCCCCGCGGCGTGCCACCATGCTTGGGGTGGGGAAATTGCTAGAGCTGGCCCTGAATGCTGCACATGTGGCCACACTGCAGCGCTTTCCCTACA
>PinzonRADtag-825
TGCAGGTTTCTGTCATGCTGAAATCCAATAGAAGAGAATGTGTATTGCTTAGAGATAATAGTCTGCCCTAGAAGTGAGAGAGGGTTTCATGCAGCAAAGAGACAAGTAGGAAGATTGGTACCGGCATGACTGTCAATTTG
>PinzonRADtag-826
TGCAGGAGGTTCACCGGAGCTGCCTGCGGCACTCCCAGCGACCAACACAGCGCCTCCCGCGTCATGCCGCTGTGCTTTGGGCAGCAAATGTCTAGAGCCGCCCCTGagactaacacggctacccctctgatacttaaGCA
>PinzonRADtag-827
TGCAGGtctctctcgggctctgtctttctctctctGCCACCAGGTTTTGTCTTCTATTGCAAAACTACTAAGAACTCTCTCACTGTTTATTCCAGAAGTTCATCGGCCTCCCTTCTGCTCTCCTTTAGTCCTTTCTTCCA
>PinzonRADtag-828
TGCAGGTAAATAAGATTCACAATTCTTATTTAAAGCTCATGGCCATAGACAGACACTAATGTTCTGCCTGGCTCTGTAGCTCCAAGGCTAAATAAACACAGCCTTTGCAGCCAAGCACCACCACACAGGATTGCTCTAAG
>PinzonRADtag-829
TGcaggaggtccacaagcttctctcaatcggagccatacaggagataccggaggtgctcaagggcaaggggttctattcccgttatttcctgatccccaaggcaaaaggaggtctttggcccatcctagacctacgcgAG
>PinzonRADtag-830
TGCAGGTTTGTCTGTGCACAATGTCTAGCACCTTGGGGCGCTGATCCTGACTGAGGCATGATATGCTGGGGATGACAGCAATGCAAATAATGTAAATAACAAAGTCTGTAATATGTTGTTTTCTTTAGAATATCTTTCAA
>PinzonRADtag-831
Tgcaggaccccactagatataccctctccatttgacaactactctttgagtgtggttgctcaatcatctgtgcactcatctcatagtaatttcatctagaccccatttcactagtttgtttatgagaatgtcaagtggga
>PinzonRADtag-832
TgcaggaggactccacagtgatgacatttttgttcacacattctcagaagttactgaacaggaccagatcatcagtggaggccagatctggtattcattgtTGGACTGAGATTGATTTACTCAGCAGATGGGTCTAACAA
>PinzonRADtag-833
TGCAGGTCTGCACTGAACCAAAGCTCTGGAGAGCAGGCAGAGCTCAGCAGCAGCTCACAGGCGGCCGGCTAGAGAAGCAATCACTGCCCAAGGGACAGCCCCAGCCTCTGGCTACGTGATAAATGACCAGGAAAGAGACA
>PinzonRADtag-834
TGCAGGAGGATAGCTCAGCAGCCTCTTTAAGGGTCTGAGCCCAGCAAGGCTCTTCTGCATCTCTTTGCCACAATCCAGGGAGATCCTTCCACTGCATCAGGGTATCTTGTCCCATCCAAGATGATTATTTGGATGATGTC
>PinzonRADtag-835
TGCAGGTACAATGTGCATGTATGTGAAAGAGAGTTTGAATCACGTGAGAGTGATGAGACATGCAATATTGTCAACCTTATCTATATGTATTATCTCTCTACATACTATAAGTGGTGGTTGCGGAGTTGCCTTGTGGAGGG
>PinzonRADtag-836
TGCAGGATCCTCCGTCCTCTCCTGGAGCTTTTTAAATCTACTTGCATTTCTCCTGCTTGAGAGGCAAGACACCTCCGTTCTCGCCCTATCAGCAGCAAGGCCCTTCCCTCCCAGACAAAACACAGACTCACTGCAGAGAC
>PinzonRADtag-837
TGCAGGACATTGATTCTCTCCTTCCATTGATAAACTGATACAATGTGACTGAAATTAAACCAATTCCCAGCAGAGAAAACATTACATCCActagaaatcaaaccccagtcaattgcttggaaggcagtcgtgctcaccac
>PinzonRADtag-838
TgcaggcgccatggcgcccgccggggcatctatgtgtgcctgcgtactgtccagcagACGAATATCCGCCAAAATGCAGATGAGAAGCAGCGTCATCCAGAGGCGTCATCGCTGAAATGCTGCTGAGAAGCAGTGTCATC
>PinzonRADtag-840
TGCAGGTGTGCCCAAGGATGCTCCACTGGAACTGCAAGACCAGTGGACCCTCCGCAGGCATGCCTGCGGGAGGGTCATCGGAGCCACCTGCCGCCCTCCTGGCAACCGGCAGAGCGCCCCCCGCGGCATGCCACCCCAAG
>PinzonRADtag-841
TGCAGGATCTCCAGTGTACTTTACAAACTTTACAGACCTATTTGCCAACTAAAGAACTGCTGCACCTGCCATGGAAACCAGGCATCTCTGGGGTGACAGGCAGCAGCAGCTGCTCCCATTAAAGTCAATAGCAAAACTCC
>PinzonRADtag-842
TGCAGGAGGAGCAGTTGATGCTCGTAGCCTACTGGAGGCATTGCCTAGGGCCATGTGAAAATACCATGAGGCCAGGCTGGGAGAGCCCCTCACATGGAGGTGCTGCAGGCCAGAGGAGTCCTGGGGTCTCAATCTGTGAC
>PinzonRADtag-843
TGCAGGTATAATAAAAGAGTTTATGCCTTATTAGCGTCTGTGTAACTTACCTGCATACTCTTGGCAGTAGCCTCCTGATAGCCTTGCCCTTCCTTTTTCCTAGAGTAAATTTAATAAATTAGGTTATTTTCATCTTGTAA
>PinzonRADtag-844
TGCAGGATTGGGGCCCTACACTGTAACAACTGCATCCATTTTTTAAAGTTTACTGTTAAATATTGCAGACTATGCTACGTTGTCCTGTTTGGGGCAGAGGAGGGGTCATGTTTACATATTAACCAGATTACTTATTAAAT
>PinzonRADtag-845
Tgcaggacactactagataagccctcgcagtttaacagtgaaccattgataactactctggttgaaagactgtactcacaattgtgcactcactgtatagtaatttaatctagtctgcatttccctagtttgcttgtgag
>PinzonRADtag-846
TGCAGGGGGCAAGAAGGCAAAAAGCCATGATCAATTATGGTCTGAACCTGTGAATGTGATGTCCATTGCTCACCATGGCATCCACTGATCCTGCTCCCAACACCCTATTGTCTATCTCCAAACCCCATAAAGCAGCTCAC
>PinzonRADtag-847
TGCAGGTGGCGTCGATGGGGGTCTCCTGAGAGGTGTCTCCTGTATGGTTTCCTGTGCTAGGGATCATAGCTTCCCCGAGCAGAAGCGCCGCGGAGCGAAATTGACTCGGTTCTGGTCAGTTTCGCGGTTGCTCGACAGGC
>PinzonRADtag-848
TGCAGGTTACTTATCAGTCCACAGCGACAAAGGCTCCGATTGGCATCACACAAACCAACGTCAGTCATCCTTCAGAACCTGTAAAAATAGAAGCAGATAAAGGATGACTAACACATTACAGCATTAGGCCTCAGCAAATC
>PinzonRADtag-849
TGCAGGGGGGATTTGGGTTTGTAATAATCCAAGGCAGAATTTTGGTTATCAGGAGACCCAGGCTAATATCTTTACCAAAAATCCCAAGTGAAAAGCATAGAGTGGTGAGTTAAGCATTTCAAAGACTGTTGATGTTACTC
>PinzonRADtag-850
TGCAGGCAGGGACATGGGCGTACAGTGCTGTTTGGGACCATCGTTGCCCATTGTTTTGCCTTATCTGTCTCTTTATACATCTGCAAGTCCCTGTTGTTCCAATCATTAATTATCCTCCCTGTTCAAACACTGAACTTATT
>PinzonRADtag-851
TGCAGGAATCTAAGTATTCCTGAGCTGTTAAGCAGTACTTAGATGAAAAGTAATCTAATTTTTCTGTGTGCAGTTTTAATATCAGCATCCCTACACCAAATATGAACCATTAATCTTCACTTTTAAGCCCATCATGGCCT
>PinzonRADtag-852
Tgcaggcactacccctgcagctcccattggctgtggttcctagccagtgggagctgcagagccgatgctcggggggggggcagcatgcagagcccctgttcctgcccctgtgccttggggcagcagggaaataccagccg
>PinzonRADtag-853
TGCAGGATTATGAATCTATTCCTCTAAGGTACATTTCCCCAATTGTTGTAAAATGTTGCAAATATGTTAAAGGCTCAAATTAACATTAATGAAGGAAGCAGTAAGGAGAGAATTGACACCTGGCAGAGAGATACATCGGG
>PinzonRADtag-854
TGCAGGCAAGCCGCGGAAGGCAGCCTGCCTGCTGCCCTCGCAGTGCCGGCAGAGTGCCCACCGCGGCTTGCCACCCCAAGCACGTGCCATAGAGATGGGCAAAAGAATGAATTTTAAGATCTACATCTCCTCCCTTTTCC
>PinzonRADtag-855
TGCAGGCAAATTTTTAAAATGCTGACACCCTAACATTCAGAAATACTGCTCTGCCCAGTTTCAACAGCTATATATATtagggctgtgaagtgattcaaaaaattaaatgtgattaactgagcaatgaaaaaaattagtcA
>PinzonRADtag-856
TGCAGGACATACAACGAACATTAAGCTAAAATTGTAAATCAAATTTTGAATAATTGATTTTTATTTAAAAATGTATGGAAGTGCTTACTACAAGAGATCAAGAGAAAAAAATACAAAACAAAATAATTAAAAAATTAGAA
>PinzonRADtag-857
TGCAGGGAACTTACATGCTCAAGGTCACACATTCCTCAGGAGAAAACAAAGGGGGAAAAAAACAAAAGCCACCAAACCGTTGCTGTTTCTACCCAAATGATCAATGAGACCAGAAAGGGAGACTGTGCAATTAACTGTCT
>PinzonRADtag-858
TGCAGGTCACATTCTGTATGGTGAAGTTAGCATACGTATGTTTGGAATCTTTCACCCAGATAGATGGTGATGAACTAAAGCATAAGGTCCATATATGGCTGCGACCTTTAACAAAGAAGATGTGTTAAGCAGGTTGGCAT
>PinzonRADtag-859
TGCAGGGTCTGCAAACCACAGGTTGTAAACCACCAGTGTCTCTGAAATTAACTGAAAATGGTATACCAGTTTCACTATTATCGCAGTTTGATGTTGCAAACAAATGCAATGGATAACATTATACTAACACCAGACTTTGG
>PinzonRADtag-860
TGCAGGAGGAGGACTCTTGTAGGCAGAATCTCCTTTATACAGTTTGGCTCCCTTCCTCCTAACAGAAGGTGAAACACCAAGCATCTGGTTTACAACATCCCAGAAAGCTGTTTAAGAAAAACATATTTTAGCCTTATTCT
>PinzonRADtag-861
TGCAGGAAGAGCTGATAACAAATGTCTCTGATAATTGGATGGCTCAGAGAACATAGCTGTCACTGTTTGGGATATACATGGAATGGGAAGAAAGGTGATGTTACTGAGACTAGAGAAGCAGCAAAGTATTGAGACTGCTC
>PinzonRADtag-862
TGCAGGAATGGGAAGGTAATCCAGTTACCATGCCACTTTAAAGCAACCCTACCAAGCTGAAATCTAGTCAATTTTTTAAAAATAAGTTAAAGGTCATTTCAGGTGCTAGACCTGCCTTGGAGTCCTGCCATCCATTTTTT
>PinzonRADtag-863
TGCAGGAGATGATTATCATCAGTTTCTCTTCATTGCTTCAAGACACAGGTCATTTACAAAACAAAACTTGACAGATTCTTAGGAGACTTTCTTAAAATCCTCTAATAGGGATTATTTTTCTGGAGAAAATAGACCAAAAT
>PinzonRADtag-864
TgcaggagttggttcttggccctactagatttaacatttttatcaataacttggaaaaaccataaaatcattgcagataaagtttgcaggtgacacaaagattgggacaatagtaaataagtgaagTACTGGGAACAGAC
>PinzonRADtag-865
TGCAGGAATGGCCTTGCAAAAACTTAACTTTTCTGAAGTTTGGAAATACCTATTAAGTTTAAATTTATTAGCAATCTGTTCTTTAGGGATGAAGTAAGGTTCTTTTATGTGGGAGAACATAATATGGTAGGCACATAATG
>PinzonRADtag-866
Tgcaggttcaacagtcctggccttgccttcctctgcagcccattgagaactcaatattgggacctacctatactcccctcattctacatggcatcaagggtcactgcactatccctagcgctccggtctgtgggacatta
>PinzonRADtag-867
TGCAGGAACTGGAGCTTTAAGAAAAACATATTTTAAGATAGTCATGAGACTTGGCAACATGGATTCTAGAATGGGTGGTAGATTCCTCTGATGAAAGGAATTGTTGACAACTTGTCTCTAGAAATTACATTTCTTTTATT
>PinzonRADtag-868
TGCAGGTGGTGTGTGGGTCACGCAGCTGAGCTACCCATTTTGCCATGGATATTTTTAGTAAATGTCATGGATGGGTCATGGGCTTCCATGAGCTTTTCTTTGTTGTCCGGGACCTGTCCAGGTCTTACACTAGAAATATT
>PinzonRADtag-869
TGCAGGACTCTATGCAAGTTGCTTAAACTCTTAGGGTATATTTACACTGCAAAAAAAGGTGTGTTCTTAATTCGGCAACTTGGGTTGGTAGCATGAGATAAAACCTATACGGAGCCGAAGTTTGAATTCAAGCTGCTAAC
>PinzonRADtag-871
TGCAGGAAGAGGATCTGGAGCAAGAAGACTGCAGAAATTTCAGAGAGATTTCCCTAACTTATTCCATTGAGAGAAGAGATTCTCCTCCCTGCTCTGTTATGATAGTGCTCTGCACACAGGTACAGAGTTAACAGAAAATG
>PinzonRADtag-872
TGCAGGACCACTTCCTCTTGAGGGGAAAAAAAAAATTGCAGATTATAGCTCATTAAATGTTTTTGGAGATGGGGCAATGGGTAAAGCATTTATTTCATTTAATGCCATGAAATAAATATATATTTATATTTGATCCCAGG
>PinzonRADtag-873
TGCAGGCAGCTCTAAGCATAGAACGTATCATGTCTGCTTCGTAATCTGTCTCCTTCTTAATCTCTTGACTGTTGCGTTGCTGAATGTCTGGGTTCCTCTCAGAGATCCTGTTCCTCAATAACCTTTTTCTAGGTATCTGA
>PinzonRADtag-874
Tgcaggccaaatttaggctgttaagtaaatgattaaagtccagaatctccatggtagcattcactgaaacacttccagatccacatgccagttagacaggcagaactgcagagtctcgatgagatgatggtgtagggagg
>PinzonRADtag-875
TGCAGGAAAGGAATCTTTTTTCCTTTGGAGCCTGGTGTTATTTACAGCAAGCGGAAAAACAGGGGATGCCAAGAGGAGGCATTTTGTGGATATTTTTGCTAATTTCTTCTCTTTTCCTTAAAATTTCAAAAGTTGAAAAC
>PinzonRADtag-876
TGCAGGCCCTGGGAGACCATCCAGCCCCTTAAAATACAAAATAAAGGTAGGTTTGACCTCATGGTTCCCATGTTCCAAAGGAATATTAcagtacagacccatttacacatggatgtcaggagtcaagtgtcacaaccgcg
>PinzonRADtag-877
TGCAGGCATGCCGCCGAAAGCAGCTTGACTGCCATGCTTGGGGCGACAAAATACATAGAACCGCCCCTGgcaatcgacatactacactgactatggcgagagactgtgccacacgctctcaaagaaactgaggaaccacT
>PinzonRADtag-878
TGCAGGTGGAAAGAAGGAAAGCATAACAACATCAGCAGCATTAATATTCCCCTTCTGCTTCTGCCATCTCTGTGTCAAAATGAAGTACATAAGTTATATAGGGCTTGTAGTGAATTAGGATTGTACCTGGCACTTAACTG
>PinzonRADtag-879
TGCAGGTCAAAATCAATATTCTGATCAGCTTTAATTTCCTTATTACCACAGTCATGGTCTAATACTATGTTCTACAGCAGTGCTGGTGCATTGGTTTTTAGGGGATTTCTCTTGAGTACTATAGTATGATTGTTGTTGGA
>PinzonRADtag-880
TGCAGGTCCTTCTTATCATCTGTGGTTAGCGCGTGGTGTTGTACATACAATTATTGTCTTTATCTCCTATTTGTATATAGTATTTAGAGGTACTCAGTTTTCAGGATGGGATCTGACACTTGTGATAGGATTAACCTGAT
>PinzonRADtag-881
TGCAGGGCCAAATCTTTGTGGATCTCCCTTCCTCCCTCTTCAGAAATAATTTACTCACTCTCCTCACCTGAGAAGTGTTACTTGAAACTTGACAGCCCTGGTTCTAGGGAATTTTGAAATATGTTTTTAAAAAACTTAAT
>PinzonRADtag-882
TGCAGGATgtacaacttggtctacatctgggaaggtgacaagtggaagacagccttctgcttctgtaccacacgtggccactacgagtgcctggttatgcccttcggcttctctgactccccaaccacatttcagtGCTT
>PinzonRADtag-884
TGCAGGAAAGTACAGCTGTTGTTTAGCTGCCTCTGCTTGGCCAGCACAGATTTACAGTCTCTCCTACTTCTTCTCCCTCTTGTTCTCCCTAGTAGGTACACTTGGAAATCTTGGGTAATGGTGGAATAATGCTCCCTTTT
>PinzonRADtag-885
TGCAGGTAGGCGCATATGTCTGCgagaaatccacaagcctgcagatgataggtgctcctctacctaatgtctgtgtggtacccaatctgttaggcatgctcagaggctgccACAATCTACCCAAAATCAGGGCGGGGGGG
>PinzonRADtag-886
TgcaggcatcgctcccacagctcccgtttgttgtgattcctggccagtgggagtgcagatccagccctcggggcagggacagcatATCATAAACAGATGAGAAAAGTTAATAACACAGAAGTACTTTATATCTCTTTGAC
>PinzonRADtag-887
TGCAGGGAAGCCACCGAAGGCAGCCTGCCTGCCCCCCTCACAGCGACCAGCAGGGCGCCCCCCACAGCTTGCTGCCCCCAGGCACATGCGTGGCATGTTGATGCCTGGAGCTGCCCCTGCCACTGACTATTATGGAACCA
>PinzonRADtag-888
TGCAGGTGCACCGCCAAAAGCCGCCTGCCTGCCATGCTTGGGGTGGGAAAAAACATAGAGCCGCCCCTGGTCACAAGGGAAAATCAGGTTGGTGGCATCACCTTAATCCTTAGTGGATATATATTGATATTGCAAACCAT
>PinzonRADtag-889
TGCAGGTACAAAGCGATTGTCTGGCAAATATGACACTGGATCTGGCTGCACCCCTGTAGCCAGTGTCAGTTCCACAGTGAACTTGTCCAAGTTCACCCTGAGACCCAGTCTTTTGAACACACCCAGGAGTGTGACCAGAC
>PinzonRADtag-890
TGCAGGAGAGTTGAGATGTTTGCATACACTAGTCTGTAAAGCACGTGCTGTGCAGCCACATATTGGAATCCATATAATGAATGCTGTAATAAGGTCAGCAGTAAAATATCATACCGAGATCTTATTTATTTAGTGCCTCC
>PinzonRADtag-892
TgcagggcccaggggcaaattgccccacttgcccctcccctctgggcagccctgCCAGTCACTGTAGATTCATTCCCTTTATCTGCAAGCAAGAGAGAGAGACAATATTCCAAGTGTATGTGTTGTCTCATATTAAACTA
>PinzonRADtag-893
TGCAGGATCTACACCCCGAGATGGAGCTGAGCCTCTATGTACCCCAGGTAAACCAGGATAGTGGAGTCCTGCCCTTCCAGGGGGGTGTGAGACTCTTTCACTGCCTCCCCTCTCCCCTATTGTGTGAACCAGGATCTAAG
>PinzonRADtag-894
TGCagggacgacactcaaagaagaggttactcactttgagcagtaagtgcggttctttgagaggtatcaccctgtgggtgcaccctcctttccctcttcttcagactgttccttagtggacatttgagtggagaaggaac
>PinzonRADtag-895
TgcaggttgatatttaaagcaacttgccggagaagatcctggtgggctcggagatcgatcggggacgggcccgatgctgaagtaccggctactgccttgtctggtgaaggaggaggaTGACAGACCCGGCATGACTGGCT
>PinzonRADtag-896
TGCAGGGCAGAAGGCAGTTATCAAAACAGGTCCTGAGTGCTTAGCTTTCTGCTCCTATATTTGCCTCTGCAGAGCTGTGAGCTGCAAGCCCATTCTGGTGGCCTTTTGATATGTCACTGAGAGGAACAGATTATGGGGCT
>PinzonRADtag-897
TGCAGGATACACAGCAAAATGTCTGGGAAGGAGGCCGGACAAGGAATCGGATGAGAGGCCTGCGTGCTTTTTACATGCCTATGGTACTGCGCAGTATCCTGGGTGAAAACCACTATTGGAGGCCCCTCCGTTTGTTTGCC
>PinzonRADtag-898
TGCAGGGGCATTTTGTAGCCCAAAACCCTTTTCTCCCTACATTTTGCTTGCCCTCCAAAGCCCTTCTTGCCTCATCTGCCATAACTCCCCAGAGCCCCAGCTCTGCAGGGCCCAGCAGCCCCAGAAACTTGCTTTCTTCT
>PinzonRADtag-899
TGCAGGTGCTTCCTACCCTGTCTCTATCTCTTATTTCCCATCGCAACAGTGGAATCATTAACATTTTTTGCTGTGTATTTTACAAGCTTATTCAAACTGATTTAAAGAGCAAGTGGTCTCTTGTCTGTTTGATAACACTA
>PinzonRADtag-901
TGCAGGAAAAAATAATGGATCACTTAGCCTCCAAGATGTGCACTGTAGGTCAGCACCTCTCCTTCTTGTCAAGGTAGTGCAGAGGCAGCATATGGCTCCACCACCCAGTGGTTCCAGCACCTAGTTCTGGAGATCAGATG
>PinzonRADtag-902
Tgcaggaccccacacaagcttgatgatggttctccatttacaattacacctagacacttgtcagcgaattttgaatccatttactgtgtaccatgttaattttatatcgttctggttttgtgatcaaaatgttatgcaat
>PinzonRADtag-903
TGCAGGATTTGTGAGGTAGTTTGGTTCAAGTTCCATGTAATTCTAAGGTCTCCATCACTGCTGAGAGTGAGTGAGAATGCACAGGGTGTGATTGCAGGGAGGGCTTTGAACAAAATCATGATTGGAAGAGCTTTGTTGTT
>PinzonRADtag-905
TGCAGGAGAATTCTAGGAAGATAAGAAGTGAGGGATACCACCTCTTTATGTAACCTGTTCACTAGCTTTCAGAGGGGACCATACTAAGGGACTCAACCACATATGGATCCTGACTTTTTTTTCCAGTGGATTACAAAATG
>PinzonRADtag-907
TGCAGGCAAACTTTTTATTTAGCAGGAACTTGAAATGGTCTACCAGGTTTCTAGGCAGAGCAAACCTCTCACGTTCACCCCATGTAGCTCATTAATTCCAGTCATTAATCTGACCCTCCATCACCAGACAACAAAACAGT
>PinzonRADtag-908
TGCAGGATTTTAGCTGAAGCTTCGTATTTCTTTCAGTTCGGATTCCAAGGAACAATAGAACATCGTGGCATCTGAATAGCTCTTTTCAGTTCTAAGATTTTCTGTTGTTGTTTCTGTTGAAGAAGATTAATTTTATTTTA
>PinzonRADtag-909
TGCAGGCAAGCCGCCGAAGGCAGCCTACCTGCCATCCTTGGGGCAGCAAAATACCTAAAGCCACCCGACAGTCTCATCCATTTCCACGTCCCGATTAAGCCACATCGCATTCTGCATTCATTTAAGAGATGCCACCCAAA
>PinzonRADtag-910
Tgcagggctgggatctcatccctcgtgggacctgaatctcatatagtcaaggcttgtggggtctccctttcagcctctagcttcctgatctctcctgcttctctcctagtcacgataatatcagcccgcaggatgtctga
>PinzonRADtag-911
TGCAGGATCTCCCGGATGGTGTCCTCGGGGGTCTGCTGGACGAGGTGTTGGTGTGCCTGCCCTTCGGCAAGGGGGACGACGGGCTCGCCCTGGATCTGGAACTCCGTCGCCAGCACCGAGTCTCTTTTGCTCCCGTCGAC
>PinzonRADtag-912
TGCAGGCCAGCACAAGGGAGTAGAGGAGACATAAGGCCTTTTGTCATTTTCTTGCCCTGGCATGCTGGACCACTGCTTCTTACATGCAGAGGGATGCAGGCATAATAGATTTGCTGTGTTCCACAATCATGCAGGTGCTA
>PinzonRADtag-913
TGCAGGCAGCGGAACAGGTTAGGCATAGCATTTTGACTGGAGGGCTCAGTGCATGCATGCAAGACCGAGAAGACCAAGATCTTAATGAAGGCATGTATAATGTATTGGTTTGAGGTATCCTTCATATATAATTAGTATAG
>PinzonRADtag-914
TGCAGGAGGATAGTATGGCTCTAACGTGCTGTGCATCTACCCTTGCAAAGAGACTGCAGAGTTCACCCATGCAGTCAGACACTGAACTAGCACCTAAACCACAAGGACTTTCTTGAATGATTGTACCTAATTGTAGAATT
>PinzonRADtag-915
TGCAGGCTCATATAATGCATTTTGCCATGTTTACCAAACTCAGCATAGTAAAACAAATCTCGATCTATTCTTCATATAACCTTCTAGAACATTTAGATGATCTATCCTGAATTAATTTAGGCCAATGTACTTTAAAGTGT
>PinzonRADtag-916
TGCAGGCATGCCGCCGAAAGCCGCCTGACTGCCGTGCTTGGGGCGGCAAAATACATAGAGCTGCCTCTGGCCCCCACTGGTGGTGGCTGCTCTGGAGCTCTCAGCCACCCCACAGCTGCCCATCCTTTTAACTGATGTGG
>PinzonRADtag-917
TGCAGGGAAATATGTCTAACATGCTCTTCACCATCTGGTTCCAGTAGTATAAAGTCCTGTATGCTAAGTACTTGGTTACAGAATTAGTTTCTCTCAGCTTCAAAACTAGTCTCCCATGCGTATTTGTCTCAACTCTCTGC
>PinzonRADtag-918
TGCAGGAGAGAATGGGGTGGGGAAGGGGGCGGAGAAGAGCAGGCCGGGGCCCCTGTGGATCTTGGGCTCAGTGCCCATAGTAAATCCAGTACTGACCTAGGCAAGCCTACCATTGTGATATAGTCCCTTCATAAAAACAA
>PinzonRADtag-920
Tgcaggtgctgcccccacagctaccattggctgcagtccccttcaaactttatcactgatgattttaatcttttcttccaggccactgataaaaatgttaaataatgtagggccaagaactgatccttgtgggactccac
>PinzonRADtag-922
TGCAGGAGAGAGTGCAGGGACCCTTCCACCTTCTTTTTGCCCTGGCCCTGGAGTGAGCCACAGGGGGCCTGGGGAACAGAGTTATCGTTCtgtgtgagtgtgtgtgcgtgtgtgtgtACGTACTGTGGCAATGCGCACAC
>PinzonRADtag-923
TGCAGGGCATGACTTGAAGTACCCTGGTGTATGAGCTGGGGGTGAGGGAGAGGGGGTGGAATGACCTTTGTCACATCCCCTTCTCCTCCTGCTCTCTCAGTGGCACATAATTGTTGCCACTTACATTGCTTCAGTGTCAA
>PinzonRADtag-924
TGCAGGGGCTAAATCTGTCAGCAGACGCAGCCCCTACACTGCTGGGTCAAACTCCATTTATTTCCTGTTCTCATTTGGCAAGCAGAACTATGGTCTGTGTTTTCCATATCAACCATGAACCCATTCCCTCCGCTCTATTC
>PinzonRADtag-925
TGCAGGATGTTAAAGATTAGTTCTGTGGACCACCAGGAAAAAAATAAAGTTTGAGAATCAATGCACCAAGCATTGGCCATATCATTGTTCATGACACTACTAGGAGCAAGTGAGATTCCATGTTATGGTTCAGTAATGAC
>PinzonRADtag-926
TGCAGGTGTTTGCTGCTTGTCATTACAAAGCATTGTGAGAGACTACCCAGGCTGGAGAGTTAAGGGGACACAGCAGTCCCACAATTCCAAGTTGTACTGAGGGGATCCCATCACACCAGGCAATTAAAAACATTTAGAAA
>PinzonRADtag-927
TGCAGGCGCGCCGCCAAAAGCAGCCTGTCTGCTGtgcttggggcggcaaaatacatagagccacccctgcacagaatctggcatgaagagggctgatgctgcaaaaacacacatatctaaaaggtactgggcacaagTGA
>PinzonRADtag-928
TGCAGGATTAGATCCAATACCCCAAGGAAGTTCTAATAATAATGCAATGAGGCAAGCCAACCAGTCTTATTATTGTTAATCAACATACATTAAGTGCTGCTCTTCAAGCAGTGCTACGCCGTCTGATACTTATATGGGTA
>PinzonRADtag-929
TGCAGGTTCCACAGGACCCATTGCCATAATAGCAGGAGCAGATAAAATGTACTTTGTTGCACATGGGATTCGGTGGGCAAAAAAACTAGGCTGGTAATTTTCAGGAAAACACTATGTATTTCTTCAGTTTGCCATTAATA
>PinzonRADtag-930
TGCAGGATTCCAAAACATTGACTGGCAGGAGTCGCTAACAATAGTTTCACTTTGAATAGCCCGACATCAAAGTTATTGCTGCACAGCTGAATAATACTTGTAGAGAGAGTAAGAGATAAATTGAGACATAGGCCAAGGAG
>PinzonRADtag-931
TGCAGGCACAATGTATGGGGAAAGCTGCAGTCGTCATGGGCCAGGGCTGTGAGGAGAAGGAGAAGTCCTTGGCTGTGGGGAAATTTACCCCACTGTTGATAGGCTCATGCCCAGGGACAGCCCCCATTCTACCAGCTATA
>PinzonRADtag-932
TGCAGGCACTGTGGAAATGTTGCAGCAGTGGGGAAAGCCAGCAGCTGCCTGCTCTCCTCTCACCAGCTGGTGGCGCTGTGACTACCCTGTCTGGAACTGAGGGATCTGTGGTCACCGTAACTGTAGTAATTCAGTTTGAG
>PinzonRADtag-933
TGCAGGCACACCCTAAAAGTTCCTTAATGTGAGCTAATGCAGGCCTTCTTTCAACTAGGGAACTCTTAGTGCATGCCAGCAGGATGTACATGGGCCAAGTGCACAGCATACCGTACAAATTAGAAAGCACACCCCCCATG
>PinzonRADtag-934
TgcaggatagcttcattgagaggagacttgcagaaaggagatgtagggctccatatgaagacacaagtgacacaaggagtacattgatagaattacagaaacaccccctctgcccccaACCCCCACAACAGAAGAGAAAC
>PinzonRADtag-935
TGCAGGTTTGCTTTCCCCTTGCATTCCCTGCCTGCACAGTTAGCCCTGAAGTCCCTCTCCCGGGGATCATTTGGCAGAAGAGTCATTTACTTGATTCTCCCCCTCCCGCCAAATAAAGATTCTTAATCTTCCCAGTTAGG
>PinzonRADtag-936
TGCAGGTTTATGACTAAAATTAGATAGTTCATAAGAGGGGAGAGGAAGAAAGACAGCGAACTAACAGAGTGATGAAAAGTGCAATCAGGCACTGGAAATGCAAGTGTCCCTTTGCCTGATTCATCTCCGTGTTAAAAGAA
>PinzonRADtag-937
TGCAGGCATGCCTGCGGATGCTCCACCGAAGCCATGGGACCAGCAGACCCTCCGCAGCCACGCGTGTGGGAGGTCCACTGGAGCCGCGGGACCGGCAAGCGGCAGAGCACCCCCCGCGGCGTGCCGCTGGGCTTGGGGCG
>PinzonRADtag-938
TGCAGGTTTAGCAGCAGGCAATTACTGTGAAGGGaaagcagcaaagaatcctgtggcaccttatagactaacagacgttttggagcatgagctttcgtgggtgaatacccactttgtcagatgcTTTTACATGTCCAGAT
>PinzonRADtag-939
TGCAGGCATGTACATAGATGTTATTTTTGGAAACCCTCATTGTTCCTGTTCTAGAAAGAAATCCTATCAATCTTCCAAGATCAAAACTTAGCATTTCAATAAGAATTTATGTCAGGATGCTCTTAATCAGCCATGCTCAT
>PinzonRADtag-940
TGCAGGTATAAATAATTCATGGGAGCTGAAGAGATGAAATGGAACAGAATAGTATGGGTCAAACTATTGCCCAGTCCTGGAAAACCCACTTGGCTGTTGATAGATAAGTTCCGCCCCTCCCTGACCAGCTGATATGGGAC
>PinzonRADtag-941
TGCAGGAGTCACTCCATGGCACCTATTCCTGTTCAAAATAAAATCTAGATTTCTACAGAAACACATTATTAGACATTCACAATACTTGGTCTTGGATATAATTCATATTTCATCTTTCATTGGCTCTCTTCTCAACTATT
>PinzonRADtag-942
TgcaggcagaagtcccgcagcagagtgggggctgtccagtacattgcactgaatgcagcctgtatgattatctatcttgtgagcagctgccatgtgtgcatttggtgcaaggggctcatggcctttaaaaacagagtaTA
>PinzonRADtag-943
TGCAGGCTCCCACAGCTAGCTACTGCAGCCTGATGACTCTTAGGCCATGGCTACATTAGACATTTCAAagcgctgcccctgattacactgacactttacagcgctgcatcttgcagcgctcaggggggggttttttcaca
>PinzonRADtag-944
TGCAGGCCTCACTCTGACTCAAAAGCTTCCAGTGGGCCAAGTCAAATACTATGCCGTTAAGAACTGTACAGAACTATAGGATGTAATGCACTATAGAAACAATATTGCTAAACAATACAGGTTAAGAGGTCCAAGAGCAT
>PinzonRADtag-945
TGCAGGTCAAAAATCTGTCCTTGGTTACACCTGGACAATTACTTTCTATTCAGGGAGTTTGTGCCGGTTGActgtaattgtatcttagttaacagttctgttgttacacaggagagaatagaatccagctcactTGCTGT
>PinzonRADtag-946
TGCAGGCATATTCAGAATCATGGTAGTGATACATAGTCACACTTAATTGGAGTATGATTATCCATGTATTCACTCTGCACTGGAGTAGCCCTTTTGCAGGATTGATCACTATATGAATATTTCTACAAGCATTTGAGTTT
>PinzonRADtag-947
TGCAGGCTTGTGGGCACAAAAAGGGAGGCCAAATTGAGGCTGGTCTCAAAAAAATTACACTTTGGGGGGTAACCACATATGAAAAATGTTAAGACCCAGATGATCAAAGGCATTTAGGCACTTAATTCCCACTGACTTCA
>PinzonRADtag-948
TGCAGGAACCTGTGCCTCTCCAGCTGAACTTACTCCTTTCAGCCTCATTGGGTTTGGATATCTTCGTGCTGTGTCCACCTGATGCTACAGTCAGGTCTGCTTCTTTTCATCTTAATTATTATTTCTGCATCTCTTTCTCT
>PinzonRADtag-949
TGCAGGCACGAGTATGTAGGCCAATGTATCTGAAATCATGCCATTAACTGGACAGCAGGGAGGTGGAAACTGTAGCAGATGTTATTGGGGAGCAAAAGAGGTAGAGGAGTCTTTCTTAATGTATACCACTTCAAGGAAAT
>PinzonRADtag-950
TgcaggacctaggttccctagggctgggtttctttagccccaaaaccgaatgaacacccacccactcacagggctggctccaggcaccagcatcccaagcatgtgcttggggcggcagtatgtaaggggcagcaGTTCAT
>PinzonRADtag-951
TgcagggattggttcttggccctatgctattcagagcaatctggactgggcactagcacacaatatgtgttttaatatgcctaaatgtaaatgcatacaactatgatcaaagaatataggccatactcacaggatggCCA
>PinzonRADtag-952
Tgcaggtaggttttacgagtgaagtctttcctactgtgcaggaggacatatcgtacttgctcggaacaggctagttcatgggtttggaaccacgaaggaaccagactgtgaggtggagcttttggagctggaggggaaga
>PinzonRADtag-953
TGCAGGATAAAAGCATAATAATCAAAGAAATTTTCTGCCACACTGACTGAAGTAGTGTGTTTTTTGCAATAGCTGCTCTCTCCTCGTACTCCCTTAAAAGTTTCTGTTGACAGAGTGCACGGAGGGAAACTGTCTAGCTA
>PinzonRADtag-954
TGCAGGAGGTCCACCAGAGCTGCCTGCTGCCCTCCCGGTGACCAGcagagcgcccccccgtggcatgcctccccaagcacgtgcttggcatgctggggcctggagccacccctgGCCCCAGTCATCAAAGAAATGCCATC
>PinzonRADtag-955
TGCAGGGATtgctagacctcaggagactggaggactgtagccacaagctcttacgcatggccactgcagaggccatggacctggccaccaagtccaccacatcaaggaatgcctgcaaggagccccaacctaccaccctc
>PinzonRADtag-956
TGCAGGATGGGGGAGATGAATGGGGTGCTGACCAAACTTTGCAGGGGTCAGTTCACTAGGTGAGGGAAGAGAAAATTGTTTGGGTGACAATGACTTGCCTCCAGATGGTCCATGTGGTGTCTGTAAAGGGAGAGGAACCA
>PinzonRADtag-957
Tgcagggagagggaggggtgccgagcagacaactgtgccagcgacggttggtgccgaggggccttcgcggtgccggtgcgctccggtgccgaagatgcacttctccctggtgcggactgtccagcgctcggtgctgatgg
>PinzonRADtag-958
TGCAGGGAGAGCCGGTTCCCAAGGGGAAGAGAGTCTCGGTTCATTAAGTCCAGCTGATAAGCACTAACAAGCATGATGCTAAAGGAAAGGGGGAAAGCGAGAGCCAGTCTGGGCTGGGCAGGAGGCTCCAAAAGTTTGTC
>PinzonRADtag-959
TGCAGGTACTGCTTGTGTGTCAGCTGCATCTCcttgaagaggaagaaatggttacttactgtaactgattcttcaagatataatgcagacgtgtgttccataacccaccctctgtccactctgcattggagtcTGTACGC
>PinzonRADtag-960
TGCAGGTGCAGTACAGAAAACTGCTCCCTGTAGGAATGTGCTACTTATGGTGAAGTGAGCGTGCTCAGTAACATCTGCTGAAGCCACTGCCCTTCACCCTGCCCTAAGTATACAATTGTGCTGAGTGCTTTTTACAGGGG
>PinzonRADtag-961
TGCAGGAGAGGGAATTTTATAATTTTATTTATTTACCATGTCCTGTTTTTAAGGGTCTTTTAAAGACAAAAATACTAGCAAAATTAGTGATAATTAAAAGCACACTAATATCAGATTCCAAGTGACCACTTAATGGGTTT
>PinzonRADtag-962
TGCAGGAGAACTCACCTTTCGGTAAGCTGACAGTCTGCCAGCATAGCTGCCTCATACACCAGCTGCCTTGCTCCTGGCATAAGGGAGAAGAGGAGACGTGTTGGATGTTGATGAGGCAGGATGAGAGCGGGCTTGGGAGA
>PinzonRADtag-963
TGCAGGAGAACACCTGTAGGTTGTTGGCTATCCTGCAGCCTCCCTGTTAATGATGCACTCTTATTGCCTGCTAAGGTTCTCTGGAGCATGCCGGCTTTTGTACAGCTTACTGCGAATCGCACGGAGAACCGTTGCTTTGT
>PinzonRADtag-964
TGCAGGTCACATCATTTCAAAGCCCCCTAGGCAAAGAAGCAGCAAATTTGCTGATGCCAATCACATCCCTCAGAGAACCCAGAGGCAAAGAAAAGTGCTGTGCTGACCCTGTCGAGGATGTAGAGGAGCCTGGTTCCTAT
>PinzonRADtag-965
TGCAGGCTCCTTTGAAAATTCCCACCCAAATCATTTTCATTCTTCCCCCTTATCACCCTGCCACGTTTTATGGACACACTGCACTGTATGATGTTCGTGGGACTGGCTCTCCGTGGTTTTGAGGAAGTCCATTTTCTTTT
>PinzonRADtag-966
TGCAGGATTTATCTGGGAAGCTGTCAGCCTATGTGCCATTCGGAGACTGTTGGCTTCACTATGTGACTTTAACACTCATCTTTCCCAACCGCCCACACCATATAATGTGTGTAATGCAAAACTCTTTTCTTACCAAGAAT
>PinzonRADtag-967
TGCAGGAATTATCCCTTTCTATGTACAGCTTTGCTTCGTAATATATTATGGTATTATTTTGGCCTGTCATTGAATTTAAGGTATTGGCCACTGCCTTACTGATGGCACGTTAGCCAGATTTAATGGACCAAAAGTCTGAT
>PinzonRADtag-968
TGCAGGTTTTTCCTTCTCAAGTTTTAAAGCTTAAATATATTGGTGTTTTTTGTAGGAGGAAAAACAAACTAAATGCAACAAGGAAATGCATCAACTTTCTGTAATCCAATGCTATCTCTGTTTCCATTAGTATAAATCCT
>PinzonRADtag-969
TGCAGGTAAATCGCTAATGACCCCATGTGGCTTTTTTGCAAGAATGGAGGTGTCAGCCCAGAATATGAGTTCACAGAAGTGAGCATGGAAGTGGTTGTATTTCAAGGAAACTCACATCACATCATAGCACATTAGAGACA
>PinzonRADtag-970
TGCAGGCAAGCCGCTGAAGGCAGCCTGCCTGCCGtgcttggggcggcaaaatacctagagccgcccgtctcccacatcctagatggttgctttaaccacatggttacagagtcactcatgttcatactctctctctggcc
>PinzonRADtag-971
TGCAGGGCGCTAGACTTGCCGTGTGCATTGGCCTGTCTGGTTTTTCCATAGCCCTCCGCACTAGCGCATCTAAGCACGGTGCTTTCTGCAGTCGCTTCAGGCTGGGATCCCTTCGTTCTCCAGCTTCCACAGCTGGAGAC
>PinzonRADtag-972
TGCAGGTTTAAGTTGTCTATTCAAGGGAAGAGCTCTTGTATGTTACATTTTTTTTTAATCAGCAACAAAAGATGACACCTCTTAGGGAAGCATCTCTCCTTTTCCCACTGCAACATTATAAAACAAAGCCTGTATTGTTT
>PinzonRADtag-973
TGCAGGAAGCCTTGATCAGGTGAAGAGTTCTGAGGCCCATTGGGATCCTGTGAGCACGTGGAAAAACTACAGGGAGAAAGGCCTGGGAGCTGCCACAGAGGTTCAAAGCGGGGCGAGACCCAAGGGAGGAAGCTCCTGAG
>PinzonRADtag-974
TGCAGGAGCTGTGCTGCCACCAGAAGATGTGCATTAGAAGCTGTGGAGGGTACTGTGGGGGAGAGAATATTGTCCATTGCAGCAGCACCTTCCATCCACATTTCTTCTGGGAATCCATGGGTCTTTTATGGGGATATGCC
>PinzonRADtag-975
TGCAGGCACCACATTGGGGACCCCTGccctaggggctgttttcacagtgaaagctggaattacactcagctgtgatagccataactgagagactattcctcatttccatgtcccctatttgatgaatattttattttttg
>PinzonRADtag-976
Tgcaggcaagggaaatgtgcggagccttctgtcttcccaccccaccccttggggccacagggatgtggtgccggctgcttctgggagtagtgcggggcccgcggcgcaagggggtggcaatcccacgagccggatccaaa
>PinzonRADtag-977
TGCAGGGAGCGAAAGAAGCCTAGGGAGGAAGATGTTGGATTAGAGCATGCTTCTGTGGCTGACCATAACACAAACCAGACATCTGGTGTGAAGTCTTGGGAGATGCTGCTTATTACAAAGAGTCCGGGAAGGAGCTGGGG
>PinzonRADtag-978
TGCAGGAACCCCAACAGTTCTCCAGCCACTACCCAGCAGTACCCCAGCCCTCACAATAGTTACCGCTCTACTCACAAACATCAGCTCCCCTGCTCAGAGGTCCCAGAGGTTCCCAGCACCGGCAGACATACTTGTTGTAG
>PinzonRADtag-979
TGCAGGAAGCTTTAGAACAGTGCAGTTGGGGAGGAGGGAGGGAAGAGACAAAGAAGCTTATCCTGAATCTATTAGCTGTAATGAACAGGTACTAAGTAGCAGAGAGTAGATGTTATGCCACATAACATAAATTACACTCT
>PinzonRADtag-980
TGCAGGATCCCCAAGAACCCAAGGCAGAGCTGGTCCTGTCAACGTACCCAGTGCCTCACCAATAACATCAGTTAAAAAACCAGATCCAACTATTAAAAGTATGTATTACTACTTTGGTATTTTACCAGGCATTTTTTGTT
>PinzonRADtag-981
TGCAGGTGCTGAGCACCTAGAGCTCCCAGAGACTTCAGCAAAAATTGCAGTTGCTTGACACCAAGCAGGGTTGGGGGCATATCATCCCGCCCCACGAAACTCAGGCCTCTCCTTTTTTTTCTGTCAAAGAACATAAGACC
>PinzonRADtag-982
TGCAGGTTAGTCCTGGCTCAAACTGTTCCCCTGAAAAGAGAAGCCACCGCAGAGCGGTTCTGGGTGAGGAATGCAAGACTGACTATACCTGAGCCTAACGGGGCAGCAGAAAAGTTTAAGGGGGCCAAGTTAGGAGCTGG
>PinzonRADtag-983
TGCAGGCTGTTGGCACTGCCAATGCTGTCGTCGAGATTTGGCGAGCGCTGCAGGTGGCTCCGCAGTTTGACACCTATCCCATCCAGGTTGCCCTCACCCAGCACGCTGGCATCCTCCTGGCCAATCCCAAAGAGCCCATT
>PinzonRADtag-984
TGCAGGGCCCATAGGAAAATCTGTTTACCCAGGTTTTCTCTGAGGAGGTGGACTGAACAAAAAGGGTCTTATTTTTTTTCAATTGTAGCAGTTTTTGGTGGCCTTGTCACTGTGCCAACTCTGATAAGTTTTATAAAATG
>PinzonRADtag-985
TGCAGGAGGCCCTGGGAGGGAGGGGGAGGAGTTGATTAGTGGGGCCCATGGACCcccccaggaattcacttgcagaccccaatttgagaaacgctgAACTATAGTATATAGAAAAAACAAGGAGTCCGTTGGCACCTTAA
>PinzonRADtag-986
TgcagggggttggactagatgatctcctgaggtcccttccaatcctgatattctaGAAAAATGGCTGCATGTATTAGAGCCTGGCTTCTGCTAGGCAATACCAGTGGGAAGCATGATCAAAAATAGAGTATTTAACCTCA
>PinzonRADtag-987
TGCAGGCTTTATAAACCCCACAGAGACTTTGCAGAGCTCCCAGAAGTTTAAAAATTTATAGTGATTAACTCCAGAATTAACAACCCAACATCTGGAGAATTGTCCCAGGCACAAGATCTCATTAAGGACAAAATTTTAAA
>PinzonRADtag-988
TGCAGGAGGTCCACTGGAGCCATGGGACCAGCAGACCTTCCGCAGCCATGTCTGTGGGAGATTCACCGGAGCCGTGGGACCGGCAACCAGGAGAGCGCCCCCCGCGGCGTGCCGCCGTGCTTGGGGGGGCGAAATGGCTA
>PinzonRADtag-989
TGCAGGCGTGCTGCCCAATCCGCGGGACCGGGGACCTCCCGCAGGCAAGCCACCGAAGGCACTCTGCCTGCCGTGCTTGGGGAGGCAAAACATCTAGAGCAGCCCCTGATTATACCTTAAATCTCCTACATCCTGATCTT
>PinzonRADtag-991
Tgcaggacctaagttctttagggcttggttcctctagtcccagatctggatgaacacacgctaacaacagagcaagtctgagcggaccgagtcaatcagcactatcaagctgaccccttatatgtccctgggcccaatgg
>PinzonRADtag-992
TGCAGGACATATTCAACTGCTGGGAATTCCCAAACATAGATCTCTTCAGCACACCAAAGTTGCCAAATGTCCGCAGTTGTGCTTACTTATTACATGGGTTGCACCCCTACTCTGTGACTTTCCACCATTTCCCCTGTTGT
>PinzonRADtag-993
Tgcagggattagtcctgtctccagtactagtcaatattttcattaatgacttggataatggagtggaaagtatgctcctaaaatttgtggaggaggggttcaagcagtttggaggactagattagaattcaaaataacct
>PinzonRADtag-994
TGcaggataaccctgcagcatggtgagggatctgggcacatatccagcagttagagagattaaactcccgggcaaaggaaggctttagggcctcgtaggtgttagttgctaaatcgggcgtgttgggaccccaaccAGTG
>PinzonRADtag-995
TGCAGGGCTGCGTGCATTGGGCCTGGTTCTCCATTGCCCCAGCAAAGTGGCTGTGTGGATGATCAGGTAGCGTTTGCCGCTCGCTTTGCGCGGGGGTTTCTGATGAGACAAGGCTCACGGCAGGGGACAGGCTGGCTCAG
>PinzonRADtag-996
TGCAGGGCCTGGTCCACAACGGCTTTGGGAGCCCAATGCATGGGTATTTTGCTGAGTTACAAGTCATTTACTAGGAAATCTTCTTCCCAGACCTTTAGAAAAAAGATTGACCTAACCAACTGAACAACAGGGGGACTGGG
>PinzonRADtag-997
TGCAGGTGCGCAGGGAGCAGGTGGTGAGGGCTGATTTGTCTCCACCCACTTTGCagaaaggatggtctcacgagcacagcacagcactaggaatcaggagattttggagttctgttctcagctctcccacaggccttctg
>PinzonRADtag-998
TGCAGGGCTCCTAACCTCCCCCACAGGCCTTCAGGTCAGAAGCCTCCCTTCCCTGTGGCTGAAGCCTGGACCCTCTCCCCCACTGGGCCATGGGGTTTTTATAGCACGCTGAGGGGGAGGGATTTGGAAAGAAAAAGGTT
>PinzonRADtag-999
TGCAGGCATGCCGTCAAAGGCAGCCTGCCTGCCATGCTTGAGTAGCAAAAAAGCTAGAGCCACCCCTGCCTGGGGAAGCTGGTCGGGTACCAGCCAGACTCTACTGTACCGGCCTACTTTCACCTTTGGTCACTGCCTGT
>PinzonRADtag-1000
TGCAGGAGACAGGGAAGAGGCAAGCTGCTAGAAAGGAGGTTTTCTCTGCAGGGGCTGCGTGTCCAGTGGGTGGGAAATCTTGAAGGCGTATGGAGACCGACAGGCGTGGGGAAGGGAACTGCGTCTACAAAGCCTGACTC
>PinzonRADtag-1001
Tgcagggtttggtgagagcgttatggctcacactggagccaaaactgggacttaggtgtctgagtgccttctagaatgaccagatagcaaatgtggaaaactgggacagagggtggggggtaataggagcctatgtaaga
>PinzonRADtag-1002
TGCAGGAGTGTGATTCCCAGAAGCTTGCCTGATGTGTTTTTCCCTAGCTAGTCTTATGAAAAATTTCACGTAGAGCTTTGGGGTTATTTTTTGTTTGTTTTTATTTCTAATGTGAATCAATGAAATATTAATTAGTCTTT
>PinzonRADtag-1003
TGCAGGCTACAGTGTCATGCTGATCTCTTCTCCTTGTTTCTTGGCATATTCAGACAGGAAGCTTTGGGCCACGGCTCCAGAGGAAGACATCACTCAGAAATGTCAAAGGAAGCAAGGTCATTCACTGTTCTGCTTTTCGT
>PinzonRADtag-1004
TGCAGGAGTCCCTTAGTGGCAGCACGTGATAGTGCACCCTGCAGTGCATCAGTCACTGCTACACACACCTATAGTGTATCTGGCCACTGTGGCGTTATTGGTGAGGCTTGGCCTCATTCACCCCACTCACCGGCTGCTTT
>PinzonRADtag-1005
TGCAGGAGAATGTAGCCACTTTGTCACAGCTCCATGCCGAGTGACATTAAACACCCGCTCCAACACCATCGAAAGGAAAAGGCAAGAGCCACCAGATGAGGCAGGCAGCAACCCCCTTACTCGGTACAGCCCTTGGCAGT
>PinzonRADtag-1006
TGCAGGCAGGGCAGGGACTGGAATTTGCCCCTCCTCTAAAGAAATATCTGAAGGGGCACCATGGTTCTCTGCTGGTCTCATTTTACTACCCAGGGCCCTTTTTGTTCAGTTTAAATTGCACATTTTCTTCCTCTTTTTAT
>PinzonRADtag-1007
TGCAGGACAATGGGAGAGCTGGGAACAGCAACCAACTCCCCGGATTCCCAGCCTGGTGATCCACCTACTGGACTTGACTGTCTCCCACCCCTCAGCATGACACTCTGCTGTCACTGGCTCAGAGGGAAAAGTGACGTGTG
>PinzonRADtag-1008
TGCAGGAAAGCTCCTCCTGCTAGATgcgttggtggtatagtggtgagcatagctgccttcacaagcagttgacctggcttcaattcccagccaacgcaATAACGGCTTTCCTGTTTTGTTGGTTCCTTGTCTGGAAGTGG
>PinzonRADtag-1009
TGCAGGCCAAACTCTAGAATATGGCAGTACATGTACATTATAATCAGGGCCATGCAAACATAATAAAAAAAAGTCACCAGAATTTTCGAGAAATTATTCGTAACTTTATTCTGGGCCATTTTGTGGACCCCAACATTTTG
>PinzonRADtag-1010
TGCAGGGCTGAAGCCCCAAGCCTCCCAGCAGGTGCGCTCCCTggctctccaacttctgaagattgtcatacatggctcggagagtcagtaagttgacccctcttgTTATAGATCATTGACGGAACTTTACGGAAAAGCTT
>PinzonRADtag-1011
TGCAGGACTTGCTCATCAATGCCCTTGAGGACCAATACAAGTATGGGGAGTTGCAGTGAGTGCCCACATGGCAGGGCCAGAGGAGAGAAGGGATTAGAGGAGCCCTGGAGAGGTGGACATGAGGGCTAATAAGTTGGTGT
>PinzonRADtag-1012
TGCAGGGGTCTTGCCGAGAAGTGCACTTTAAGGTTTCAAATTGTTTTGATGGGAAGATATTGTAAAAGACATGTGGTCTGATTCACTAGTGCCTGGAGCCTTGTTTAATGATACACACTAGTGCAAAACAAATGCAAAGT
>PinzonRADtag-1013
TGCAGGACAGGAGAAACAGTAAAAGGGCAGGACTGTAGAGGCAAGGGAGAAAACAGGGGGAAGAAGAGTCACATTGTATTATATAATTTACCCAGTGGTTTATGAAAAACTTTGCATTACTCCAATCTCTTTAACTCATA
>PinzonRADtag-1014
TGCAGGGTGTTTCTTTCCAGGAGCCCAGAGCTGCCTCCAAATTTGTCCCGCTGCCCAGCCACTGCCAAGAGCACATGTTCctacgtaaaaggataaatggacacaaatcagatattaggaatggcaatatagaaaaacct
>PinzonRADtag-1015
TGCAGGGCCGAAAGCAGAGGGTCACCGTGCTAAAGACACAGGCCTGGACTGGCGACAGGATCCATCATTTAGCACAAGGTCTCTCTGCAATCACTTTCCACTGGCAACAGAAGAGGAGGGGAGCAGAATCTGGGGAGCTG
>PinzonRADtag-1016
TGCAGGTTCCGCATGGGCCAGTTAGTGCGAAACACACTAGCACAGACTAAAATTTACATCTCTTCTGGTCCAAGTTCCCCCTAAGCTGTGTGGCCGTGCTGCGGGCTATCAAGGGTTGCGCAGACTGGAAGAGGGGCCTT
>PinzonRADtag-1017
TGCAGGATGATAACTAAGGCTGAAGAACTGGGAAATCCCATTTTATAAAAGGGCTGGATCCAAACAGAAATGGCCAGAAGAAAAATGGCTTCAGCTAGCTGAATTTATCTCTAGGAAAAATGGAGTATGGATCACAAAGT
>PinzonRADtag-1018
TGCAGGCCAGTGCTGAATTGCAGGCTCCACTCCTGCGCATTGGAATTTATGCTAAAGTCACTGTGGCTCTGACTAGTAACTGGCCATGTCAGTGATTCTTACAGCAAGATTTTGTATCTAGTGTCATCCAAGAGAATAAA
>PinzonRADtag-1019
TgcaggccggatgtggcccgccgactggagtttgcccacccgtctgcccctttaggaactcgttctacgccagcttctatatttagcaaccggttcttgcaaaccggttccagctcaccactgCCCACGGGCCACAGTTT
>PinzonRADtag-1020
TGCAGGTCTGCTTCACCCTTGGAGAGCCTGTATACTTTTCTGCTTAGACATACAGGGTTAAATCCTGCTCTTATTGATAGCAAATTTTCAACGGATCCACTCCGTACTTGCACCACTGTAAGCAAGCACAGATTTTCACC
>PinzonRADtag-1021
TGCAGGACCTGTTTGTTCACCCTGCAAGGTATGCACTAAGCATTGAGGGGCTGGGATGGCTTCACCCTCTTACCAGCCTCCTCCTTATCCTGAGGGCAGTGGTGGCTAAACTTTTCTGGTTGAGAATCAAACACATAATT
>PinzonRADtag-1022
TGCAGGTTGAGACAGTGTCTGTTTGCTGTTTACATAGCTTACCATGTCTCTTGACTAGTCGTCTTTAGTATTTTCTTTCATTCCTTTTTATTGTTTAGCACAATTTGTACTTAGAGGTGGTTCCCCATCCCCTTTCTTCT
>PinzonRADtag-1023
TGCAGGGGACTGCTGCTTGTGACTGGCACAGCTTTGTGAGAGACAGCCCAGGCTGCGGAGTTAAGCAGGCACAGCTGTACCACAGTTCCATGTTGTAACCTGAGGATCACGTCACACTCAACCACTAACTGACATTTCCA
>PinzonRADtag-1024
TGCAGGTTCTTACTGGTTGCTCATTTGACAGAATGCGTTTTCTGCAGCTCTCCTACACTTCATCCTGGGGTTTGTGAATTGTGATGACCTAGAGGAGTGTAACACGTTTGGTGCGTCATGTATGGAGAGATGATCTCTGA
>PinzonRADtag-1025
Tgcaggagggcttaaatacaggactgtccctttaaaatgatacgtctggtcaccctacacaaagcaatcgctccatatctgatctctcagtcctcattcgtaaaggaaatctgcacagcacattcagaagacaagcctag
>PinzonRADtag-1026
TGCAGGCTGTTTTTGCTGGTGCCACTCAAGCAGCTGCACACATGATTGCTTGGCTAGACATCTCCACAGTTCTCTGAGGCCCACTCATTTCCCTCCTTTGTCAGGCCATCCACGTAGGTGTTGAGGATACTGATACTGAT
>PinzonRADtag-1027
TGCAGGACAGAGCCCCCACTCTGCCCCGATCGTTCAATCTGATCCCAGGAAGCAGATGGGGCTGAACTGACGGGCAGGGGCCAAGAGGGGATGCAGCCTTCCACTCTCCCTTCTGTGCCTGGCCCCATCCACTTCCTCCA
>PinzonRADtag-1028
TGCAGGAAAATCTCATCCATTGAATGCTCTGGATGATTGCCTTTGTAATCTGTGTAAATACTACGAATAATGAACATTATTTTTGTAACATTGAACTGGCATGTAATACAACAACCGGGTGGGCTACTCCAAAGTTTTTT
>PinzonRADtag-1029
Tgcaggttgatgaaccataatgtacgtacatgtaaaatgctggggtaccgttagggagtgagatggaatgtttagactgttccccacccattttttacttacacgcacaggaagggtgccctgtccgcgctagcagctca
>PinzonRADtag-1030
TGCAGGTCAGTGGGACTCTGCTGGTGAAAGAGGCTGCATTTACCACCGCTTTGTAGGACTATTAGCTCTTTAGTCAGAGGACTGTCTTGCTCTGTGTTTTGTAAAGCTCTGTGTACATTGGCAGAGCTATAAGTGATTAG
>PinzonRADtag-1031
TGCAGGAACAGAGTGTATAGAAGATCGCTTTAAGCACTGGTTTGGAGCGTCAGAAAAAGATAAAGCACCTGACTGCACAACCCAGTAAAGGTGCCCGTTATTGTTCACTGTCCTTGCTAGTGGATAACGTCAGAGATTGC
>PinzonRADtag-1032
Tgcaggttcaacaatcccatgctaacctctctcttcagcccataaagacctgcatatcaggacctcccaacacccctgcaacattccccatggcatcaggtgttgctgaactacccctacacctccacttctgggacatt
>PinzonRADtag-1033
TGCAGGATGACTCTGTTTGTATCATGTAATCCTGAGCGTTTTAGCCCTCTTGAGTTTGCAGGGGCATAGCTCACCAAAACTGAACCGCCAGCCTTCCAAGAGCTTCCGTTTGGAAACCAGAAGTCCTTGCTGGGAACTAT
>PinzonRADtag-1034
TGCAGGCTCGTGCCCTGCATCTCACGTAGGAAGTAGCTAACGTGAATATTTGCACAGGGAATAAAGCACACAGACTAAATTACCCACATTGGCCACTATTCTGTACTGGATGATTCAATACTTCTCTTATCTGAATGACG
>PinzonRADtag-1038
TGCAGGACTGGTAGAAGTAGAACTCTTATTTCCTGACTCCGTTCTGTGCCTTAACCACACAACCATCTGTCTTCCCTCAAATGGGAGAAATATAACACAAAATATGTTTCATTGATGTAAAATAGTAACAAATTTATCTT
>PinzonRADtag-1039
TGcaggtgaggccagtaaggcaatgtgaacacctgactccacttaagaccctttttgatactataaaagggctcactccaatcaggctgaagagaactagaggagaggaagtgtggttgaagggccagttaatgaagaca
>PinzonRADtag-1040
TgcaggaatcagttctgagtctggttctgttcaatatcttcatcaattatttagataatggcatagagtacacttataaagtttgcagatgatgtcaagctgggaggggttTTAATCCTATCCTCCAAATGATCTGGACA
>PinzonRADtag-1041
TGCAGGAAACAATCAACCCCGAAATAATTAAATAAAAATTATTAATAAAATTAAGTAGCGAAGCGGCAGAGAATGAATCGGAGTTTTGCCTCAATCGGGAACCAGGGACTTGAGTAAAGTGCTCCAGCTGGGAGGATTTT
>PinzonRADtag-1042
Tgcaggaagccgctgcttccttctcagccctcccatgcttcccacgcgaacagctgattcgcgggaagccggggagggggaggagaagctggggaagcattcggagaggaggcagaggcagagtgaggggagctggggcc
>PinzonRADtag-1044
TgcaggacctctctagaaacacacccattcaatgatgattcctagtttacaattatattttgagacctgtcagttaggtaccttttaatccatttaatggctgtcatgttaattttatagtatcctacttttttTTTTAA
>PinzonRADtag-1045
TGCAGGTGTCAGAAAGGGACTTTATCCCtctctttcccttgaagcatcagacatggccacagctggagatgaaacactgggtgagttagtcaatggttctcagaattttctatttcagttgcttcactgtctggttcttg
>PinzonRADtag-1046
TGCAGGAAGGGGGTCAGGAGAACAGCCCTGCTGAGCAACTGCCTCAACTTAATCTCTACTCAATTCTTTAAGTGAATAAGCCAGTAGAAGAGAGAGTTCTTTCCTTCCTCCATTTGCTCACTGCCCCTTGACTTGGTGTG
>PinzonRADtag-1047
TGCAGGAGCATGTCAACCACCTGGGTTCCCAGCTGGAGCCCCCCCACCTGCCCAAGGGTGACAGTTGAGCTGTAAGCGACAATTGTCCTGAATGGCAGCCAACAGCTGATGTAAGTAACTGACAGTGTGTCTATATGGAT
>PinzonRADtag-1048
TGCAGGTGTTTCCCTCTCAAGGTTTTCCACCTGACTGGTGTAGAGAGCCTTCTCGGTTCCCCATCCTAAGATGCAGGAAGTCCTATATGCAATTTCCTGTAGGGCACATGACTAGGAGCCAGCAAATGACCTGCAACTGT
>PinzonRADtag-1049
TGCAGGGAACAAGCTCTGAGGGAAACAAAGCTGCTGTGCTGTGGAGCTGCTAAAATTCTCAGTTGGCCTTGGGGAAGCCTGCCAACTCTCTACAATCAGAGGAACCCAATTATCCAGAAGCCCAATTTCATTAAGGTTTC
>PinzonRADtag-1050
TGCAGGTCTGTGCAGAGATTGGGGATCCAGTGATTTGGAGGCTGGCTGAAGGAGTCTCCCCTAGAGTTGCCTTGAAAGAAAACGTGGAGGAAACTCTGAGAGGGAACCTCATGATGTTTCCTGCCCCTACACATACAAAT
>PinzonRADtag-1051
TGCAGGAATGGAGTCTGCTGTTGCCTACACATGAGAAGCAGCAGCTTAACTTGCTGCATTCGGAGTGTCTGTAGCTTGGATTCTAATAGGAATCAAAGAATCTTACGGGGAGAGTGTGTAAAGAGCTAAATGGGGATAAG
>PinzonRADtag-1052
TGCAGGCCCAGGGTGGTTCCCTCACAACTACAGCCTCTCCCCGACCCTCATGCATGGAGCTCACTCTATGCTTTTACTGCCAGTGCCTACAGCTCCTGTCCCCCATGCCCTGTATTGATAAATTAAACAGTAATAGGTCA
>PinzonRADtag-1054
TGCAGGGAATGAGGAGAAGCTTTtgtggtgttcagtaaacactcagccaggggggtctcccagaggtctgattcattcagtgtctgagttctaactgATCCGCATTGTACAACATCCGCCAATGCATTACATCACAACCA
>PinzonRADtag-1055
TGCAGGATTCAGAGGGAAAACAGACCCTGAGATCTCCCTGCAGAGGTGAGGAAACAATAAACCAACTCTGAGTGTGAAAGTACCTGAAGGAAACATCTGGGATGCCCTACAAAGCCCTTGAGAGGTCTCTCAGTTCATTA
>PinzonRADtag-1056
TGCAGGAGATTTGGGGGACAAACACAAGCTGGGCTACAGGGACTGGTTCAGACTCACTGATCCCTCCTACATGCTCTTGCGGGGGTACCTCAGAGGGTTTCAAGTGCCAGTGGAGAATTTGTGCCAGGCCTCCAGCATGC
>PinzonRADtag-1057
TGCAGGTGACAAAGATAGGGCAATGCCTAGTTTTACAATCCCGCCAAGGCTTAGCCATGAACTAGGCAACTGAGATCAGCACTGAGGCAGATGTGCGCATGCTCAGCAGCAGATGTTCAGGTGCCTATACTGGCAGAAAG
>PinzonRADtag-1058
TGCAGGCCAAATCTTATCCGCATTATGTATTTTAGTGCCCTGTTGAATATTCAGATTCCACATAATCCATGAAGCCATTaaaatatagatttctagccccttgttaatcttccacatatgaactgagtgtaaaccaatgc
>PinzonRADtag-1059
TGcaggacgtgtcccacagtgctccgctgtgactgctctggagagtactttcagctccactgcatgtcagccaggtatacaggaaacagctgtgtggaattttcatttcctgtttgatcagcatggagagctcaccagca
>PinzonRADtag-1061
TGCAGGATGTTGATTCTCTCATTCCTTCGATAAGCTGATACAATGTGACGGAAATTAAATGAATTCCCAGCAGAGGAAACATTACATCACTGCATTGGCTGGGAATCAAACCCAGATCAACTATTTAGAAAACAGCTATG
>PinzonRADtag-1062
TGCAGGTATGAGTGAAGTTCCCCCGGTAAGAGTTTATCTTTTAATCATGGAAAATGGTAATTTATATTTTTATACCAGAGTGGCACTGGACCGGATTAACAACGCCCTTGCTGTCAGCTTCGATGCCCCGGCTGACAGTG
>PinzonRADtag-1063
TGCAGGACCTCACAAGAAACACACTCTGTCACTGGAGAATGAAATTCTCCATGTCTCATTTCAATATGGTACAAAATGGATTGAGTTTCCCTACATATAGGCATATATAAACAAATAAAGTATGCATCATCCTCTAAAGG
>PinzonRADtag-1064
TGCAGGTAGAAGCTTTAAACCATTGGAAAGGGATCATACATTGGGAAGTTACCTACAATAGTTTTTCTAGATCTAAAAATATAATTGCTAGATTCTCCATTCTGATCAGGCACCTTTGAGTTGCACAAGCAGCACAATAG
>PinzonRADtag-1065
TGCAGGAATGGTTTTTCAGTAAGTCTAATAATGAAGCTTGGCTCTTACGAGGTGTGCTGGGACACCAGTGTGTTTACGTGGACCCGAACTGCAGATCAACCAAATGTCTCCTGCCTAAGCTCAACAAAAAAAAAAAAAAA
>PinzonRADtag-1066
TGCAGGGCAACAATGTCTCTTAGGATGATCTTGGTCACATACTGGATATCTCTGAATGTTCATTGGCATTGCTGAATAAAGATGTTACATTTTATATAACGTTTTTGAGAATAGGACTGCATTTAGCTTACAAATTCAAC
>PinzonRADtag-1067
TGcaggttgatggttaggcacagggctaacaagccggtcttgtaaaaaaacaaaatatgttatggaaacagtgatggacaagtcaaccattattctgtgtgacagccttcaggagtctgccagtggtgaaaactgaaagg
>PinzonRADtag-1068
TGCAGGAGCCATTTGCTCACTGCAGCTTTTTTGAAGTCTCTGCCTCAATCTGGCTCTTTATGAAAACCAGTTTCCCTCAGTCAGGTCCCATTGTGAGGCTGTTAATGAGGCACAGGTGGGCTGAACCAGTTCCCTCTTAA
>PinzonRADtag-1070
TGCAGGAGGTCCACCGGAGCTGTGGGACCGGCGAGCGGCAGTGCGCCCCCCCGTGGCGTGCCGCCATGCTTAGGGCGGGGAAATGACTAGAGCTGGCCCTGTGTCTGGCCTACAGATCTCATCAGACAAAGAAAGAAGAA
>PinzonRADtag-1071
TGCAGGCGATCTTCATCCATAATGGTTTCTGATATTCTAAATTTAGAAAATCAAACATGAAGCAATAGTTCACAGTAGGAGTCCATGATTTTGCAATGAAAAGTTATCATCAGTCATCTGGTTTATAAATAAGGCAACTT
>PinzonRADtag-1072
TGCAGGAGAGAGCAGGGAGTGGAGAAGAGTAGCCGGGCCAGGACCCCTTTGAACCATTGTGGTGCCATGGTAAATCCGGTACTGAGGGTAAGAGCCCAGCTAGGGACACACACATCCTGCAGATGAATGTGTGGCTCTGC
>PinzonRADtag-1073
TGCAGGGGGAAGGTGTGAAGACGACACTTACATTCCATCACAGGAACCACTTGAAGCTCATATCTCCAACAGACAGCCTGTCATCATGACTCAGCTGAGAACTGAAGTGGTTTCTAGTACAAAGGACTGAATTATAAAAG
>PinzonRADtag-1074
Tgcaggagggcttaaatacggtactgtccctttaaaaacaggacttctggtcaccctacctataaataactgcaaagcttcctcattatccaccttcaaatccctcctcagaactctcttttgcctacaaaaacctgaca
>PinzonRADtag-1075
TgcagggcttagttgttggccttatgctatttaacatttttatgtatgagtttgaaaacctaaaatcatcactgatgaagtttgcagatgacccagattgggagagtggcttagaaaataaaATAAAATAAAATAAAAGA
>PinzonRADtag-1077
TGCAGGCTGATCTTAGAAAGGCACTCATGGTATTGTGAAAAACTCCCGCTCATTATGTTTCTTTGAGGCTGCCATTGAAGTAGAAGCTGTTGCCTCAAGTCTGGGCACTGCAGACTTTTCTCAGGAAGATTTGATGGGTC
>PinzonRADtag-1078
TGCAGGCCTTGCTCATTACTCTCTGCTCACACTGGGCACATCTGCGCTATAGACTTACCTGGACTGAGTCCATCTCAATGAAGTCATCTCAACTGAGGCCAGCCCACGTCAGTGTGGCCACTTTGCAAACTAACAGTCTT
>PinzonRADtag-1079
TgcaggcaagggcaatgcacaaagccatctgtccccacgtccaccaggggctgcagggacgtggtgctggccgtttctgggagaggcgcagggccagggcaggcagggagcctgttatagccGCACTCCGCCATGGGGCT
>PinzonRADtag-1080
TGCAGGCATTAAATGGATAGACAGCTTTCTAAATGTGCTTCTAAGTGGGGTTTTTTTTCTGTATATTTAATATAAACAAGATATGCTATGTTTTTCTCTAAATACACACAGATTGAACTGTTGCATAACCTTTAAGTTTT
>PinzonRADtag-1081
TGCAGGCTAGACTCAGTTAAAATTTCACCGACAAGGGCATGTTTATTTTGTCCAAAGATGGACCAAGTAAGGACTGCAGGTTTTGGCTAATATATACTAATAACCAATAATGCTGAGGCCTTACTGGAACCTGAAGAAAA
>PinzonRADtag-1082
TGCAGGTCAGCTGAACAATCCTTGTTTGTGGATTGGGTGCCATACCACACCTGAGGGAGGAAGAGTCAGAGGCTCTGACTGAGGGCTCATCTCACAAATATAGTGTTTACAAAATTTTTAAAAAATTGTTTTGGTTGTGA
>PinzonRADtag-1083
TgcaggcactgcctccacagctcccattggtcacatgtcttggccaatgagagcagtggagctggcacttggggtgaggacagcccatgcagcctccctggatgcccatatgcctaggggctgcagggacctggcggcCA
>PinzonRADtag-1084
TGCAGGAGCCACTGGATTGGTGAGTCATCGCTTCTCTACAAGAGCATATTCCACTAGTTTTTCCCCATTCATTAATggatccaattcagggtcccagtactaatttacaaagccctgGTTGAGAAAAGCACCTAAGCAGG
>PinzonRADtag-1085
Tgcaggttgttggaccataatgtacgtacatgaaataagatggggtacccttagggggtaagctggaatgcttagactgtcccttacccattttccaatcacacacacacacaaggggaatgccctgtccacactagtgg
>PinzonRADtag-1086
TGCAGGTTCCACTGAATTATAAATAATAATGGTTATCTAAAGAAAAGACATATTGAACCCGCCCTACCAGTCCATGTTAATTATAGCCAGTAGTTTCAGAGCTAGGAATATATTTTGCTAATGTTTAAAGACAAATTACT
>PinzonRADtag-1087
TGCAGGCAAGCAGGCAAGGAAGGAGAAGGGATCAGAAAGGTTTGCCTTGACTTGACTCCCAGGCAGATGGTCTGAAGAATGTAATCCTGAGGGGACTAGATAGGCCCCTGCAGAAGACTCTAGGTCAGGGGAAAGGACAC
>PinzonRADtag-1088
TGCAGGCAGGCAGACAGCCTGGGTTTCTCTACCCTGAGGCATTACATGATGTTGGAACATGGTCTAGAGGAGCTGTGGTAACAAACACAATGTTAAATGCCTCGTGTAGGCAAGGGGCTATCGTGGTTAACATCCTATCA
>PinzonRADtag-1089
TGCAGGTTTCTGTTTGCCGTGTAGACTTACCTTTGGTGGGTAGGACCACTAATGAGAAGATGACTTATCAGGGGAGCTGCTGATGTGTATTTTGGAATTATCCATCTGCTGTCTCTCAATTATCTCTCACTATTGTAACT
>PinzonRADtag-1090
TGCAGGTGATCTGCTTGGCTTACTCTGCTCTGGCAGGGAGTTGAGTAGCTGTGAATTGGGAATCCCTGAAAAGGACTAAAGCAGAGTGATTTCTAAGCAGAATGATCATGCTGGGCCGGGCTCTAGCAGGACTGGCTGGG
>PinzonRADtag-1091
TGCAGGTGGTACTCAAGAGGAAGATTAGCTAACAACAAGATGGGAGATCTGCAGGCTTTCCAAGCTTTAGGAGGTCAATGTCCTTGGTTTATCTCCACAAGTGGGAGATTTCACCAGTCTCCAGGATGTTGGTGAAAAGC
>PinzonRADtag-1092
TGCAGGCGTGCCGCTGAATCTGCGGGACCAGGGACCTCCCGCAGGCAAGTCGCCGAAGGCAGCCTGCCTGCCGTGCTTGGGGGGACAAAATACCTTGAGCCGCCCCTGATCGCTATAAGTCACCCTAGCCCAGTGGCTCT
>PinzonRADtag-1093
TGCAGGAAGGGTCAGAACAGGGATAGGAAAACAAGAGAGTGGACACTAAGACCCagtggtgccccaaattttcaggtgcccgacgcagctgcctatgttgcctatgcctaaggacagccctgACTCAGATGCACTGGCCA
>PinzonRADtag-1094
Tgcaggtatagtgagctggccaaaggaggacatggaggctgccggtgtgaagacccggaagctcctcacaatgcatggagggttccaccccaagtccaacacccagagactgtataccagccagaaagaaggcgggcggg
>PinzonRADtag-1095
TGCAGGAGGTTGCTCCTGAAGAGATCTCCTTTGTAATCAGATGCATGTTGCCTGTCATTTGGGAAATGCAATTCCTATCTAGGTAGAGACGGGAAAATGGCAGTGACATTTCGGTTCAGCTCAGCCCTGGGAGATGCTGC
>PinzonRADtag-1096
TGCAGGAGTCACTTTTCAGTCTTATTGTACAGTATGTACCAGTGCTCATAAACCTTTACCTAATGTCATGTCTCAAAGAACACACAGATGCACAACTGACATTACCATTTCCAGTATGAACTGAGTACAAACTTATGTTT
>PinzonRADtag-1097
TGCAGGTGTATGCAGTGCGGTTAAAACCAATCACACTCAGGGTATTTTTTGCATGTTCAATGTCAACGGTGATCCACAGACTATGAATTTGAATCTCCGCTCTTGTTGGCCAAGGGCTGGAGGAGAGAAAGCAGCTCTTA
>PinzonRADtag-1098
TGCAGGATCGGATCTTAAATTGCGATGTTCTCTCACGGCTTGATCATGCATACCTTGTGCACCAAAAACTCCCACAAAAGCCCCTTTGTTGTTCGTATTTATTTCCTTTTTAATTTTTATTTTAATGCCCAAAAATGTGG
>PinzonRADtag-1099
TGCAGGAAGAAGACATGAGCTTTGTAACGTGAGCTTTGTAAATGTCTGCCCCTCAGGTGGTGCAAACCTGTTTAGATGTGATAGGTACTTCACCTCCAAATTTGAACCAAGCCATACTGGAGATTTGGAAATGCTAGGCT
>PinzonRADtag-1100
TGCAGGTTAAGAACCACTGCCTTAGAGAGACCAGATAGGGGAGAGAGGTGCCGCTGGCCCTGTAACCATAACATGCACAATGGTCCAGATTCTCCACTGAAGTCAACGGATTTGTAACCCCACTGGTTTCACTGGAGCAA
>PinzonRADtag-1101
TGCAGGCAGTGGAGACATCAGGACAGTACTGTTTGCACTACCATTGAGGAAAGGGTGGTGAACCCACCATTAATGCTCACTTCCACCGACTAATCTGAAAAGCGATATTATTGCTGGTCTCAGAAGTGACCATGAGCCAA
>PinzonRADtag-1102
TGCAGGCAGCCTCATAAAAACTGTACTCAGCACAAATGAGTCCTCCCAGTAAAAAAGAAAAATCCCTGCTTTCAGGCCTGGCTACATGTAATGGCCTGAGGTGCCCAGGATGGAGTATTCAGGGGCAGCAGCAAGGAGAG
>PinzonRADtag-1103
TGCAGGGGCCATCATGCAGCCCCAAGGGCCCAGTGCAGGGCTGTGATTAAAAGGCACAATGGAATCCTTATAGCAGAGCTACCTTGGGCAGGGACTGCGTTTCCCTCTCTATTGGCACAGCACCAAACCTAATGACCACA
>PinzonRADtag-1104
TGCAGGTCAAGACTGAGGCGCACTGGCAGAGCGATGTAGGAGATGCTACTCAGCCACTGCTACTAAAATACTGCAGTGATGGGGACTGAGTAGTTATATCTTTTCAGAGGCTTCAAAGGCCAAGATATAGGGCCACATTT
>PinzonRADtag-1105
TGCAGGAGGCACTCAGGATCACACAGAATAGAACCCCAATTCATTCTGTGGTGAGCTATTTCTGCTGATGACTGAACTGTCATTTACAATAAGTGACTCGTGTACACTTTGTTCAGGGCTATCGTCAGGACTTGTTCCAA
>PinzonRADtag-1106
TGCAGGAGAGATGTTCTTTCCTATGGTCTTCCTAAGGTGAGCTGTAAAAATGCCACTGATTGCAGATTTGTGCATGGAGTGGGGTGCTTGCCTGGTGTCTAGCCACATAGCTGCACTATGATTTTTTTTTTTTCAAACTT
>PinzonRADtag-1107
TGCAGGAAGCATGTTAATATCAGGCCTGAGCTCCCCTCACACCAGGGCAACAATTCTGGCTAACCCTTACATGGCTTCTTTCCCCCACCACAAGCTGCCCTTTGTAAAGACATGTTAGGATCTAGGCAATTAAATTAGAG
>PinzonRADtag-1108
TGCAGGATTGTGGGGACCAAGACAATAAATTCACAGGTAACAATATTTTTTTTTCTTTTCTAGACCATTGCGTGTCCAGCAATCTTTGCAAGGGATGCTCTGAACAGTGACTGTTTAGTGGGCTTAAAGGATATCTCTAC
>PinzonRADtag-1109
TGCAGGCATAAGGTATGTCAAAAAGGGCACAGATCAGCCAGGAGGAGTCAGGTCAAGGCGCAGTCCACTCTCTGCATGGGCCAACAGATCCTCACTTAGGAACAATGTCTCCTGGAGGAGCAGCTTCACGTGAGTTGTTC
>PinzonRADtag-1110
TGCAGGTGAAACCCTAAAATGGAAAAAATACACAGCCCCATCAGATCCCAGAGGGGAGAGGGCATTCCTCAGAGACACGGATGGGCTTCACTGATGGAGGAACAAATGAGAGACTACTGGAAGCAGAATCTCGCTCTCAG
>PinzonRADtag-1111
TGCAGGAAAGCAAGGTTAAGGAGGTAGAGGGAGTTATCATGAGAGCTCCTTCACGGTTGTGAAATGGACCAGGCCAGGCCATTGGTGGGAGATGTCTCTGTAGAATGGACTGGGGGGAGAAGGGGAGGGAAAGCAGGGGT
>PinzonRADtag-1112
TGCAggtttgggaagagtggtggggggcaggccaactagccccaggcagagggggacaaccagaataaggggacggtgttgtgaatgtggggaattgggtcatatagcagcccaatgtcccaacaaggaggtacctatgc
>PinzonRADtag-1113
TGCAGGAGAAGTTCTGTGAGTAACACTTGCATTCTCCCTCTCAAGTAAGATTTTGTGTGTTTCATTCTCTGATTCATTCTTATTTTATACCACTCCATGTGCCTCTGGTCTTCTCTAAAGATTTTCCCTGCTGGGTAAGA
>PinzonRADtag-1114
TGCAGGATCTGCAATTAGATTCCTCTTCTCACCTTTCAATGTCTAATCCCTTATTCCCTGCTGATTATTAAGACAGACTCCTATTCAACACCAGGGAAGACCTTTCCCTCTGTCCTTTCCCTTCTTAGCTTCCATAAATT
>PinzonRADtag-1116
TGCAGGTCCAAGTGGGTTCAGCACCTGTGGTTCTTCCCTCTAGCAATCTGGGAGTAGTGGAGAGACGAGTGACCAGCCGGCCTTCTTGCACCAAAGTATAATTGTATCTGAACAGTAGGAATAACCCATAACATGGGAGA
>PinzonRADtag-1117
TGCAGGAGGTCCGCTGGTCCCAGGCCTTTGGCATACCCGCCGCTGAATTGCCGCCAAACCAGCAGGACTGGCAGACCTCTTGCAGGCGAGCCACTGAAGGGAGCCTGACTGCTGATCTCACGGCGACTGGCAGGGGGCCT
>PinzonRADtag-1119
TGCAGGAATTCTCAACTGCTTGCTTAAGGCAGTTTAATGTCCTTTTCGTGCTGCTGTTGCAGGGCAAGATTAAGCCCAATGACTCCATAATTGTCTATTCATCCTTGTTTTCCCGTGACAATTATATCAGTACAGATTGG
>PinzonRADtag-1120
TGCAGGTGGCCTGTGGGCCGCATGTgacccatcagggtaatccagtggcaggccatgagacagtttgtttacattgcctgtccacagacacagtcacccgcagctcccaatgacaaactgtcttgcagtccaccattgAA
>PinzonRADtag-1121
TGCAGGACCAGGAATCTCCACCCCCTCGACACAAACACTTAAAGTAACAGCTTGTAATTCCAAACAAACCTCAATATACCACATATACAACAATCAAATATTAAAAATACATTTAAATGAATCTGCAAACAACCATCACG
>PinzonRADtag-1122
TGCAGGACCAGCTGAGCAGCTGTAGATTGGTTCATTGCCAGTCTATCCTGGAAGGCCAGGAATACAGGTTCTCTGCCAGTTCAGATAGGGTTGTTTCTTTCCCTCTCCTTCTAGCTCTGTAGCTGTGCCATGGCCAGCTT
>PinzonRADtag-1123
TGcaggtagttgaaggctgctatcaaatcccccctcactcttctcttctgcagactaaataactccagttccctcaccatctcttcataaattatatccctagctttcctaataattttggtgccctccactgaacactc
>PinzonRADtag-1125
TGCAGGAGGCTGAATGAGCAGAAGCCAGCACCTCCACTGTCATCCGTTTTGGGGAACAGGTTTATATGCCAGCTGAGTCGCCATAGGAGAAGGTTCCCTCAGGAGATGTTGAAGCACCACACACCAGCAACGATATTTCT
>PinzonRADtag-1126
TGCAGGGTAGAGCAATAAGCAGCCCTATGGTCCCTGTAGGGCCAGTGCAGCTGCGTTTGCCTCCCTTATGCAGGGCTTTTTGCAAAGCATACAATCTATCCCTAAGTGTAAAGTGTGTGCAAATCAGAATGAATCTAAAT
>PinzonRADtag-1127
TGCAGGCTTCCCTGCGGAGGGTCTGCTGGTCCCGCTTCTCCGGTGGTTCTCCCGCAGGCACGCCTGCGGGAGGTCCACTGAAGACGCCCGGCACCCTCCCGGCAAACGGCAGAGCGCCTCCCACGGCATGCCACTCCAAG
>PinzonRADtag-1128
TGCAGGTGATGGATGCTGTGAGCCAGGGACAGTCTGCCAATGCATAAGCAGTGCCAGTTAGTGGTCTCTCTTTGACCCAGGTTCTTAATGCAATTCACAAGCATGTAGGCATTGAAAGGAACTGTTGCTTTATTTGTTCA
>PinzonRADtag-1129
TGCAGGTTGTGGAGAAAATTATTTTAAGAAAAGCACTGAACACCACTTTTTCTCCCTTCAAACAGCCAGTAAGTAGGGCACTTCCCATAGGAGCACCTCCTCTACCTGAATTAGTTGCAGCTGAAAGGACAGGACAGGCC
>PinzonRADtag-1130
TGCAGGAGACCCTAAATACAGAATTTCAGCTCTAGGACACTCCTATACATAGGAGCAAGAATAAAGAATCAAGCCATAGAGAGGTCATGCAAAGCAGGCCACCCCCGCAGCAAAGAGCAGCAAGGGATGATGGACATGGG
>PinzonRADtag-1131
TGCAGGGTTACCTCAGCACACTCCCAGTCTTGAATTTCCTGCAAAACATGTGTTCTGCACTGTCCAGCCCTCTGCTGGACAGTTCAGATGTTATAGGATCATTGTGCTTGTAAAGGGTTAATATCCAACAGCCTGCTACT
>PinzonRADtag-1132
TGCAGGAGGTCCCCGGTCCCTCGTGGCGACCAGCAGAGCACCCCTCGTGGCTtgccgccccaggcacgcacttggtgtgctggtgcctgcagccacccctgTCAGATGCTCTATGCTGACCAGAGAGAGCTCTCCTGTCA
>PinzonRADtag-1133
TGCAGGCATGCCTGCGGAGGGTCTGCTGGTCCCGCGGCTTTGGCGGACCTCCCGCAGGCCAGCAGACCCTCCGTGCTTGGGGCGGCAAAATGGCTAGCACCGCTGTCCTGGATGTGACTTCTACACATCCAGGACAGCAT
>PinzonRADtag-1134
TGCAGGTCTTAGATGCCAGAGATCCCCTGGGCTGTCGGTGCTCCCAGGTGGAGCAAATCATTACTCAGTCTGGAGGAAACAAAAAGCTACTATTGGTGTTAAACAAAATCGGTAAGTGAAACGGTCTGTTTTGTACAGAT
>PinzonRADtag-1135
TGCAGGAGAAGAAGGGAAGGAAAGCGAAGTGGCCTGTGAGCTGTAGCTCTGTAGAAAGACAGAGGGAGGAGTTGGCAGCTCAAGGACCAGCATTTGCTGGGTGCCTGAAGGTATCCTCTGGATATGAGCTGCATAAAGAA
>PinzonRADtag-1136
TGCAGGTGTACCAGTTAGATGTATATTGTGTCTGCCCTGAATAATAATGTCTTATTTAATTTTAATAATTAAAATATTTGTCTCTAATTAAAGGGGCTCAGAGGTGTGCCAGACTCTTCCCCAAACAGAAGGAAGACATG
>PinzonRADtag-1137
TGCAGGAGGCATTACAGCAGGCAGAGGTTAGAGTAACATCTAGGTTATAGCACCAGAGACTGAACTAGTCACAgagtcacaaagtttaaggccagatgagaccaccaggtcatgcagtctgacctcctgtctatcatggg
>PinzonRADtag-1138
TGCAGGATCCAACTTTTGGTAGAATCAGATCTTTAGCACAAGGTCCTTGTGTGGTTACTTAGGACTCTAGTACTTACTTCATACTTACTTTTGTCATGTGAGTTGTACCATTGGAGCCAATCATAGAACCATAGGGTTAG
>PinzonRADtag-1139
Tgcaggaccccacaagaaacacacccatgcaatgatttccagtttacaattacattttgagaccaatcagttagccagcttttaatccgtttagtgtgtactaatgttaattttatattctagtttaaccaaaatgttgt
>PinzonRADtag-1141
TGCAGGAGGTCCACCGGAGCTACAGGACCGGTGACCGGCAAAGCAACCCCTGCAGCATGCCACTGTGCTTGGGGCAGCGAAATGTCTAGAGCCACCCCTGTCAGACAGGGAAGTAAGTGTCTCCCATCTCCTGTCTAGTG
>PinzonRADtag-1142
TGCAGGTCTTGGATTTTCTTGGCCTTTCTTGCACATTCAGCCACAAACAACACTGAAAGCAGCTCCATTCTGGGGGGATGTTTCCTTTCATACGCTTGATACTTCCCTTTCAGAACATCTCCAATAACCACATAGGCATA
>PinzonRADtag-1143
TGCAGGTAAGGAAGTAAAATGGCAAAGAAGTGGAGAGAGAGAAAAAAAAGATTTTGAAGGAAGAAAAGCAGTGGTACAATTTCCCAGACACTGTTAAAGTCCCCTTGAACCTATTTTTGGCAACAAGCAAGGTGGGCCGA
>PinzonRADtag-1144
TgcaggaccccactggaaaaacaggtgcttgatgatgattcccatatacaattacatttttagacttatcggttagcAGCCATCAGTTAGCACCGTCCTGGACTGATGTTTTTCATAAAAAGGCCTACACGGTATTAAAA
>PinzonRADtag-1145
TGCAGGGCCCTGTATGACTCAGGGGATGATGAACATAAATCAGAACCATGTTCTGTTGCAAACCCCACCCAGTGTTAGCCAGGACAGCGCAGAGACCAGATTCCAAGATGGTGAAGAGGGGGAAGTGGGGGAGAGGTGGA
>PinzonRADtag-1146
TGCAGGCCTTACTTTGGTTGTGTATTTTATTGAGTCCTTGTTCGGACAGAACCCAATAAAATCAAAGAAAGTTTTACCTAAATAAGGACTGGACTCCAGATTTTTAAAGTTGTTTAGGCGTTGCTCTGCTTCAAGGCCTG
>PinzonRADtag-1147
TGCAGGAAAAGCCTAACAAATTTTAATTTCTATGTTATTGCATACATGTTAATGTTCTGCATAATACAGTTTAGTTATAAAACGTAAAGGCTTTCTCCATAGCAAAACCAGCAGACTACAGATCAAAGGGCTGATTCAGG
>PinzonRADtag-1149
TGCAGGACCTCATAGCACCCTAAAGATGGAGGCAGGGCCAAAGCTCCACTCACTGATGCTCTGGGCAGTGGCTTTGGCTAGCAGCATGGAGAGTATTTGAAGGATACAAAGCAGCATGTTATTCTGTCCCAGAAATATAA
>PinzonRADtag-1150
TGCAGGGACTCCGAAGCACTACATTCACATACCATGTGTTTGAGTTACATCAGCAACTGCAATGTAACATCATGACACTGCATTGCACCATGATGATACACTATCATGACACAAGAGTTTCTCTCATTGGGCAAACTCTC
>PinzonRADtag-1151
TGCAGGACAGAATGGAATACAAAACAAACCATCATATTATTCATTTGATTGTTAATTTGAGAGTCAAAAGATGGAAGAGCTGGTCAATTTATTATACAAACAATTTTACCAAACTCTTTGCCTGCCCTTTGAAATGCTAG
>PinzonRADtag-1152
TGCAGGTTGAGAGGCACTTTGCTACCACCTGCCCTTAGCGTGAGGAGGTCTTGTCTGAACCTGCTGTGGGTCAGGTCCCTGAAACCCCCAGCCTCTGGCAACACAAGCAATGGCTTCCAGGTCTCTGCACTCTCTGCACA
>PinzonRADtag-1153
TGCAGGCCAGTTAGCCTTGACTGTCCGCTTCCCATCGGTTACTGATCCTAAGCTTGAATCATTGTAGGAGGCTCTTCATATAGGAATTATTTCTGAAGGTAGGCTGAGTGACAACTGTTTGCTTGTATGTGTATGAGTAA
>PinzonRADtag-1154
Tgcaggtggctccatgtgccccgcgaggtggcccatgtcccacgctcagagcctgcctggcccagccacaagatgcaggcgcttcttccccatggcgcaaactgcagtggccccagggtgtcccgcaggcaccatgcact
>PinzonRADtag-1155
TGCAGGGCACAAAGCACTCTTACCAGCCATGGAAGTCAGTGGCAATTGAACGCATTCATCATCCTGGTACCTTTTGTGTGAAATATACAATATTTTATTCAGTAAGCCACATCTAAACAATGCAGCGGCTGTCATTTCGA
>PinzonRADtag-1157
TGCAGGACAGGTGAGATTGACAAGAGCCAGTTCCAGGCAGTTCCCAACCAGCTGCAAACCTCTGGTTCAGTTCTCCCACAGCAAAATTGTTTCCATTTCTGCCCATGCAAAATGTCAAGGTTTCTGCTTCCCAGCTCACA
>PinzonRADtag-1158
TGCAGGAACTAAAAACACTGGGTGGATAATTAATGTACATCCCTAATGCAGGTAACAATTCTGCGGAAGTGTCACTCCTGCCCTCCCCTTACACCCTCTGTCCTGGGAAATAACATATACTGGTTTAACTTGGTTCAATA
>PinzonRADtag-1159
TGCAGGGACAGCACACAGGCATAAGATCATGCCCCATCACCATTACAGGGTGTGTTGTTTTCACCTAGCTACAGCCACTGTAATGTTTACCTCAGGTTTAGCAGAAGAATGGCAAAGGGAAACTAAGTTCCCAGTACAAA
>PinzonRADtag-1160
TGCAGGGGCCACTGTGGGGCAGGTCAAGGCTCCTAATTCTCATGTTGGCAGCACCAACTAGATACGAAGCCGCAACAGCAGCTGGAGCTGAGCACAGAATGATGCTCATGTAATTTTGTCCCTCCCTGCCCCTGAATTGT
>PinzonRADtag-1161
TGCAGGTCAgataattccatctgcctacctaacctccacctgggcttttagctgggcatggtctccttcgctgtctattacctaaaccagtgtgcagtgctgctgttaaagtggtgctgtgctctgccccagGCACAGCT
>PinzonRADtag-1162
TGcaggctggatgtggcctgcgggccgtagtttgcctacctctgCTCTACAGTACTCTCAATTACAGCCTTCCCAAATAAGGCTCAGTTCCTAAAGGCACTAAGAATGCGACTCTCTCCAGATCTTGCTTCACATCTTCT
>PinzonRADtag-1163
TGCAGGAGAGCTTGACATTCTAATTTTATGAATGCTGTTTGTTGATGCATGAATTATGAAAGGACATATGAATGGTGCAAGATATATCCTGACCTTATAATGGATGCTGTCTAGGTAGGAAATCCGGAGTCAAGAAGGGG
>PinzonRADtag-1164
Tgcagggcagcagagatcaaaacagtgcctgtgggatactgagggaagccagttctgtctacaaaacagaagcagcatctacactgactctttgtcactttaactttgctgcaaaaggcttcatgcctctccttgaggtg
>PinzonRADtag-1165
TGCAGGTGAAGTGACTTGATGAAAACTGAGACTCAGCACTAAAGCAAGTGGAAGTCAGGCAGTGAGAGGTATTAGATGCAGCCCTAATTCTCCTCTCCACTATGCAGCGTGTGTGGAGGTCCCACCTTCGTTACGTGCTG
>PinzonRADtag-1166
TGCAGGACTTTGATCTCTTCAGGCGGTCCATGGTGATTCATAAAAGAGCCATTAGGGGAGCAGGAGTCATCCCAATGGAAATCTCGTCACTTCTTTCTCAGTGTTACCTTCTTAGCCCTGGCTTTGGAGATGACCTTAGC
>PinzonRADtag-1167
TGCAGGATCCCAGGGCCTTTGACTTGTGCAATTCCCGAGAGCCTGCCCACACTAACCGTGTTTGCCACTCTGGGTTTACTGTTCATTCCCATATCTGATTGCCAAGCTGAGTGTTTGTTTGGAAAGGCATGTTGAAAACT
>PinzonRADtag-1168
TGCAGGTCAGCTTTTAAAGGGACATCCAGTAATAGATGCATTTTCCAAAGGGAGATCACCGCCCCATTATAGATGAATTCCAGCATCAGTAAATATTAGATTGTATCTACCTAAAACTGCAATAGTAGTTATAATTTGAG
>PinzonRADtag-1169
TGCAGGACCTTCCTCCCTCTCATACATTGACTTCTTATCCACATAAtgtcagacatcaccaccatggtcttctatataaacaagcaggatggagcaaggtccctgctcatctgcctggaagcagtcaggttttagaattG
>PinzonRADtag-1170
TGCAGGAATTTCCCAACAGGGGATTTTCAAAAGTGGATTTTTCCCACAACATTTTTTGTGGGGGATAAAACACCAATTTTCCAACCATTTCTAAAAAGGAATCAATCAGAACATGTCTTGGAGGACCTCAAGTATCAATA
>PinzonRADtag-1171
Tgcaggacctcacttgatatgctctttcagcttgattgtggaccactgataactacttcctagctacccttttccaatcagttatgcacccgccttataatagctccattttggcttttatttccctagtttgtttatga
>PinzonRADtag-1172
TGCAGGGTGCTGAGCCTTGTgccatgatctagtaaaacatttcagacgtccttaaactttaagcatgtgagtagtccccatgacttccaagggactattcacatgcttttaggcaagcctatgctgtgccgggccagagT
>PinzonRADtag-1173
TGCAGGATTGCCAGCTAACATGTCCGCTCTTAACCTGGCTAGTTGGCAGAGCCAGTGATCATAAACTTCATTGTTCAATAGGGATATGAACCTGGGGAGATGTCCTAACCCCTGCTATGACTCCTTTATGTTATATTCTT
>PinzonRADtag-1174
TGCAGGAAACTTTCCATGGAAACTCAGAATACAGTAGTTTATAATTTTAAAGGAATCACACACAAAGTGAACAGTGAAACAACAGAAAGTGGATAGTCTACCTGATGCGGCTTTATTTAAATTAAGAAGGGAATAGCAAA
>PinzonRADtag-1176
TGCAGGTCAGCTTCCCAATGGAAGTAAAATAGTGACAAGGAGTCTAGACAAACTGTGTTTATAATCTACTTTATTTTCACATAAACACCAGTCCTGAACAAGATAGTGAAACAGTACACAGGGTAACCTGTTCTTCCAGG
>PinzonRADtag-1177
TGCAGGCGAGGGCAACTTGCAGAGCACTCTGTCCTCCCTTCCCTGAGGGCCTCTGGGAggagcggagtggggccaagacaggtagggagcctgccttgacccttacggcaccaCAGGGGTGGCAATCCCGCAGGTAGAAG
>PinzonRADtag-1178
TGCAGGTAATATTGACCCCACCTGCTAATTCAGGGTGGGGGTGGGGCTCTGAGGCAAGAGGTGTCCTTTGCCCACAGGACCATTCTCTGAGGGCGTCCCTGTAAGGATGAATGCTTCCCCACCCAAACGCTGCTTCTCTA
>PinzonRADtag-1179
TGCAGGTCATCCTTGAAAGGGTTGTGGAATTAGGTCTCTTGTCTTCTGAACAAGTGTCTCCATAGTGACATATCTGGACCATTTAGTATAATTTAAGGCCCTGATCCCACAATCACTAAAAGATGTGCAAAAGTGTCAGC
>PinzonRADtag-1180
TGCAGGTCTGTCTCTTGGCTTAAGTTAAAAACAATTTAAGATAAAAGAGAACTTAATTTTAACAAACTGAATGTTAATCCAAACTCTGTCTTCACTGAAAAGCCAAATGCGTTTAAAAAATAGGCCTTGTTCTGATCTCA
>PinzonRADtag-1181
TGCAGGCACCACGCTGGGGACCACTGCTCTAAGGCATGAAAGAATAAACCTCCCAAACCCAGAGGAAAACCTGAATTGCCAAGCAAGTTAAGAGTTAGTTCATTTTAAAAAAAGGAGCTGGTGTTAAGTTACCATCTATA
>PinzonRADtag-1182
TGCAGGAGAAGACAGACCTCTTGCTGGAAGCCACTTCTCTGTTGATCAGCCCATCAGTATTACATAAGAAGAGAGGAAGGAAAAACAACCATAGAGAATCTAACTTTGAAATAATGATTGGAAATAAGATACAGCAAGTT
>PinzonRADtag-1183
TGCAGGACCCAATCCATTAAGCATGCAAAAACTATGCCTAATCTGCACAGACGATAGCCGAGGGAGGggagtgtgtcctaaccaccaggctattgggagttcaggggttgggtctctctctcaatctcttctgttggagc
>PinzonRADtag-1184
TGCAGGCTCATTTTTCAGGGAGTTATTGCAAGCACCAGGAGAGCTTGCTCTCTGCCTTAATTTCTCTAACTAGAATCAATTTTGGAGGCGGAGCTGTGTCTTGGAAAGCAGGATTTGGTGTTGGCAGAGCTTTGTGAAAG
>PinzonRADtag-1185
TGCAGGCAGAAGTTTTGTTTTGTTTCCTAACCAACTCTacttttgaatccttgactttgcaatcttaatgttcttgaacgtgtgggtgggtggctgggtggctgggtgggtgtaatttactagtttttagaaaagcaaac
>PinzonRADtag-1186
TGCAGGGCTCTGAATCCTGTAACTATTCAACAGAGAGCATTTAGTAGTATTTTAGTGGGTGAACTCAGGTTTCACTCCTTGTTCTATTTAATGCTATGTTAAACAAATATTGTTTTGCTTGGGACTCTGCTGCATCTATA
>PinzonRADtag-1187
TgcagggatcagttctcagccctacactagttaacactgttatcagcgacctggaaggaaacataaatccagcactgctaagtttgcagggggcacagagttggggggatggtaaatagtgacgagggcaggtcagtgGG
>PinzonRADtag-1188
TGCaggagatggatgattgattgaacaaatgtgccccaagcccgaagatcatcaagggcctggagctcctctcgcttctcccggtacgcttcacagagggatagatccttggggctggcagccagatgcctctacagctc
>PinzonRADtag-1190
TGCAGGCATTACTTTCCTATAAGAGAAAAAAGTTCCAAAGAACAAGTCCTCTATCATCATTTTTTAAAAGTTCATTTTAAACTTGTGCGTTGCTGTGGGTTTTCTTGAATTCTGGAACCCTTCTGCCTTGTTTTAAAGAC
>PinzonRADtag-1191
TGCAGGCAGAGCATGGCAGTGGGAACATTCTGCTAATTAGTGTCTGGCTCTGATCCATCTGGAACATTCTTTTGCTAGGCAGCCTCCTGCTCTCGGTTCACCTGACAGAGTTACCTCTCTGGGTCTGGCAGCCCTGCTGG
>PinzonRADtag-1192
TGCAGGAAAGACAACACTTGTAGCCAATGTTATAATAAATTAACTAAAGATGTATCAACTAGGAAAAGGAAATAAGAGAGTTATTAAGTTTATTTACAAGAAACTTCTATAATAAACAAGCTCTATATGGCCTGTAGGGC
>PinzonRADtag-1193
TGCAGGAAAATCTACAGGTAGCTGGAGCTGCCCTTTCTCCTCCACGTTTCCTGCCCTGTGCGCATCTCATTGCTGGGCTGGACCATGGGTTTGGGGTAGCTAACATAAGTTACACCCCTCTTTGGTTTGTTCCCACTCTG
>PinzonRADtag-1194
TGCAGGCAAGCCACAAAAGGCACCCTGCCTGCTGTGCTTGGGGCGGCAAAATACCTAGAGCTCTACCACTTTAGACTTCCATCTCTTGCCACCACTTGTCTTTAGTGGAGATCTGTGTCTCACTCCCTCCTCATACCCCA
>PinzonRADtag-1195
TGCAGGATCTGGGACGCTGTGAATACGTATGTAACCCTAGGTAATTATACATGTGTATATATAGATATCTTAAGATAtttcagcatggccctcttaacccgcggtccgttgacacgcggtcgtgatggcttgactcccaa
>PinzonRADtag-1196
TGCAGGAAGATTTTCCATCCTTGTGAGCCTTCCTATCTCCCACAAATTAATTCTGCCTTTAAAAGCTGGCCACTTGAAGATTTGTATTTTTTTAACCCCACATTGAGCTGTCCATCTGCTGCAGTTGAATTTTTAGCCAC
>PinzonRADtag-1198
TGCAGGTTAAGAGAGTTTGATGGGAAAGTGGAGAGTCAGTGACCAAAGAATGATCATTTTATCTCTTTCAAAGCTTAGAAGGCACAAAAAACATATTAGGAGTTTAGACGATAAAAATATCATATGGCTCAGAGGTTGCT
>PinzonRADtag-1199
TGCAGGCACCTGTGGTCTTCCCCAAAGGCTGGTGCAGTGATGTACATAGTCTGTAAAGCCCTTGGAActagagctgtcaagcgattaaaacaattaatcacgattaatcatgcttttaagtgataacagaataccattta
>PinzonRADtag-1200
TGCAGGCTTTCTGCTTTAGTGCTCAGTTAGTGCTAGACAGTATCCTGGGCTAGTACTCTACTAGACAAGATATGCAGTGTTGTTGAATCCCCTTGCTGTGTGGGATGTGCTTACTATGGAATTCCATAAGGAACTATCCT
>PinzonRADtag-1201
TGCAGGCGGTATCTTTGACAGAATTACTCCAGACcactggctctcaaccttcccagactactgtacccctttcaggagtctgatttgtcttgtgtatccccaagtttcacctcacttaaaaactacttgcttacaaaatc
>PinzonRADtag-1202
TGCAGGAGCTTCATTCAGTAACATAAGCAATCAGTAAGTTGAGCCATTCAGGTTAATTTCAGTGCACAGTTAGAAGGGTAAAATCTGTGCAGCTTCTAAGGTGTGTAGACAAGAGTCTTCTGTCGCATAGGATGTGTAAA
>PinzonRADtag-1204
TGCAGGACAGATTTCCCTCCCCTTTTTGTGGGGATAGGGGGCAGCACTACCTGTCATCCACTTAGGGACAGCATGAATAAGAAATGATGGACAGTTGCAGTGGTGGTAATCTCACTAGTTTCACAAACTAGGTATATCCG
>PinzonRADtag-1205
TGCAGGAAGGGTTGGAACGACTGGGACCTGCTGGTCTCCATGTGGAAGATGAGTGACACTGATAAGCTAGAGTGTGGCTGGGGGCTTATATTTTGGTGGTCTGTTTTCTCTGTGATACTTTTGTCCTACTTAAATGTACT
>PinzonRADtag-1206
TGCAGGTGAGCACAGAGACATGCCTGGGCGAAGTCCTGTGCAATAGGTGACTCAAAAGCACATGAGGCCTATGACTCATGCCCAGAATCTTAAAAACACAATAGGTCTTGCAGCTCTGGATATTGCCTACCCTACACCGA
>PinzonRADtag-1207
TGCAGGAGGTCCACCGGAGCCGCCTGCCGCCCTCCCGGCGACCGGCAGAGCACCCTCCacggcatgctgccccaagcatgcgcttgacatgctggggcctggagccgcccctgcaTGCATATTTGCAGGGCTGGGGCCTA
>PinzonRADtag-1208
TGCAGGAGGggagtaactaggcgagggtctctggcctgtgatatacaggacagactggatgatGCAGCCTATGCATCTCCTAATTGTCTGATCCCTGAGGTACAGCTCTCAGCTGGGCCGTGTGAGCCTAAGGATCGACC
>PinzonRADtag-1209
TGCAGGTAAGAATGGTCTGGCTTGTTCCGAGTCCTTACTCGGACGCTCAGGAGGGTTACAGGGAGCGAGGCTCTACTGCTGTTTCCTCTTTTCCTCTATTGAATCCAGGTGGGCAGGGAGGAGGGGGCACAGAGGGGGGG
>PinzonRADtag-1210
TGCAGGGTCAAAGGGACGCAATTTAGATGACCTAAAACAGGTCTGACTGAGCAAAGGAAACAGATCTTTTCTGAGCCAGGCACAACATGGAAGGACGCACGGTCAACTCTCACGCCACACTGCTCCTCAGCCAATGCAGC
>PinzonRADtag-1211
TGCAGGCTGCTGCCGAATCCTCGGGACCGGGGACCTTCTGCAGGCAAGCTGCCGAAGGCAGCCAGCCTGCCTGCCGtgcttggggcagcaaaatacctagagctgccccGGCTCTTCAGGTATGTCTACACTGCATACTG
>PinzonRADtag-1212
TGCAGGCTCTCACAAAAGGGCGCTGAGATCCCACATGACACAGCGATGCCCCACAATAGAGTAACACCATGCGAGGGGAATGTCATATCGTGCTGCAATCCCGATCTGGCGTGGCCCAGCAATCAAGTTGGCAGGCTGGC
>PinzonRADtag-1213
TGCAGGGAAACTCTGGGTAACTGAATTCCCAACTCGCCAGTAGCAGAAAATTCATCGGCGCAGGCTATAATAGACTGTTTTTAAAAATATAATAAATATCTGCCAGAGCGCTGCTGTGCATACTGAACCCTGAGGCTCGG
>PinzonRADtag-1214
TGCAGGTTAGGGTATCCAACTTTCACAAGATCAAAGGGTGCTGTTCCCTATATCCTTTAAGTGATGAATAACTAAATGTCTCTtaaaaagaactagaagtcaggggctcattcacctgcacatctactaatgtgatatat
>PinzonRADtag-1215
TGCAGGATTCCAAAACACGGACATGTAAGAGAACCCTTTTGGGGAGCTCAGCATGTCAGCTCTGGTCACCTTTACTGTGGTCTCCTGGCATGGTTTATGCAATAAACTTCTACAGTATTAAAATTCCACATTTCCTGCAA
>PinzonRADtag-1216
TGCAGGATCTCATTAAATCCTGTAGGTTCTATTACTGCTTTCCAGTTTTAACACCTAAATAATGATCTCTGTTCAGTTCTAGAGCCATTTTtttcttcctggatgtgtctctgacacctcaaactcaacatggctacaaG
>PinzonRADtag-1217
TGCAGGAGACCCAGTGTTGGAAATGACATGGGAAAGGACTCTCCACACCAGCCCACTGTAAGAGCCTGCTCTGAGGGCCAAGGGAAGTGTCTTAAGAGAAAGAGGTTTTTGGCAATGCCAGGCTGTTGGAGTTGGGTTTT
>PinzonRADtag-1218
TGCAGGTGACACTTTAAAGGGATGATCCTGCATATTGCTGGGAATGCCCTCGGTGACGCACAGGGGCCAGCTGCGAGAGCTGTAGGGTGACTGTAAGATTTCCGCCTTAGAGAAGCTATGTGTCCTCACAGTACTCCCCT
>PinzonRADtag-1219
TGCagggtccctgggttgggacccggagtagtgagtgagcccaggtccccccaccagccactggcgcagtggccAAAGCCCTGAGAAGGGGGCAAGTTTAGGTTTGGAGCCTGAGAAAGGGGCTAGAGGTTAAACAGGCC
>PinzonRADtag-1220
TGCAGGACATGTCAGAGCTTCCGCGGCTTTGAAAATATTCACCAGAGCTATGCTCCAGATGGCGCTGGTTAAATTTAAGCCCCGAGTGGTAGCATTCCATTGGCAAGTCTGTACAAGAGCCAAAATGTTGCCATGCAGAT
>PinzonRADtag-1221
TGCAGGATAATCTGAGTCGGGGTGAGTTACTGTAGGTTCCTCACAAACATGGCAGCTTTTACATTTCAAATGAGCCAGTAGAGGGATTTCTGTTATAATGTCTTTCTCTTTTGCTGCACAGGTTCTCCTGGTGAAGTAAT
>PinzonRADtag-1222
TGCAGGTAATGGGCTGAAGCCTTAAAGTATGAGACTTGCTCATAGTTATTAGCTTAATGCAGAGCTACACATATTAAGAGCATGTTGAAGGCAATACAGGCACGCTTGTTCTCCCCATGACTCATGAAGAAAGAGAATGA
>PinzonRADtag-1223
TGCAGGACACAGCTCTTTCCATCCTGACCACTGCCTTACTCACAGGGACTATTTCCTTAGCAGGTATGGGAGGTTGGGGGACTGCCACCTTCTTCCAGTGATGCTGCTGCTGCAATGAGCTACTGAAGTCAAGAGCAGGG
>PinzonRADtag-1224
TGCAGGGTCTCAAAGTTCATTTATGACATATTTATGTATATATTAAAGCTGTGACCAGTCCAAGCCTGACTCTTGTTGTGTTGGGATAAGTTAGGAATAAAAACTCACATTTTGGGGAGAAAATTGGAATATTTCTATGG
>PinzonRADtag-1225
TgcagggagatcataattccatggtgacatggagagaactggctaaatctgagatcagtgaaaaattgcctaaccagtaaaatattgcaacgactttcaatgcctcatagtctggaggaattccaagccaaacattcTGC
>PinzonRADtag-1226
TGCAGGTAaggacaagacgcagagccctcccctgctgcagggccacaaggatgtggtgccagctgcttccgggagcggcacggggccagagcaggcagggagcctgccttagccctgcagctccactgggggggcAATTC
>PinzonRADtag-1227
TGCAGGTATGGGGGCAAGTAGGAGCACAGAACAATGCTTGCAAACCGTATCTATCCAAAGCATAACAGGCAGTAGGAGACACTGAGCCAAAATGCCGGAGTCAGTTTAGTGGAGTTAATACAGTTGGGACTGAGAGCAGA
>PinzonRADtag-1228
TGCAGGATGTTTAAAGCTTTTTGGCCATGAGTCACAGTTATAGTCTGCTCTTATTATATTCATCAGTAGCGCAAAGAACCTACAGGCCTGTATCCTGTAAGACATTGCCTTCAGCAGTTACCGTAATGCTTGAGGCCTAC
>PinzonRADtag-1229
TGCAGGTGGGTTCTGGGGGCAGGGGAGGGTTGTGGGTGCCTGTCCGCCAGCTGGGCTCTGTGGGGTAGGAGGCAGAAAAACGGAAACTGGGTTGTCATAGGGGTTTCTTTAACTCTTTATTTCTGGGGGGAATTTTTGTT
>PinzonRADtag-1230
TGCAGGAGCCCCAGTGCTCCCCAACGGGGCTGAAGCCCTGGGGAAATACTCAATGAGAATTTACGCCCTTctaatatattacctatttttaagaaagaggagaaaaagtgatcctggaaacgtcaggcccattagtttga
>PinzonRADtag-1231
TGCAGGATCGAGTGCTGAAGTCTGGCTGGCTGAAGAAGCAGAGGAGCATCATGAAGAACTGGCAGCAACGGTGGGTTGTGCTGCGTGGAGACCAGCTCTTCTACTATAAGGATGAGGAGGAAACCAAGCCACAGGTAAGG
>PinzonRADtag-1232
TGCAGGTGAGCACACTTACAGCTGATGCTCAGTTGAAACCCATCCAGCCAACCAGCCAAACTGACCTTTTCTGTTTGGGGTTTTTTCATTTTGTTCTTTGACTGGAAATATCCATAGGACCTCTGAGTGTGTCCATGTTT
>PinzonRADtag-1233
TGCAGGTTCATGAATTATCCTTGCTCCCTAGCTCAAGCAATAAGAACTCATGCTTTTAGGTTCGGAGGTTCCAGAATCAGTGCCCATATATAACCCACACAAATGCTTTGTTACACTAATAATTTAAATGTCACAATATT
>PinzonRADtag-1234
TGCAGGAGGTTCCTGGTTCCACGGATTCAGTGGTAGCCTGCGGGAGGTCTGCCAAAGCCGTGGGACCAATGGACCCTCCACAGGCATGCCGCCGAAGGCACCTTGCCTGCCGCCCTCGCGGTGACCGGCAGAGCGCCCCT
>PinzonRADtag-1235
TGCAGGTGGCCCACCACTGATGTAGAAGGGTCAGGAAACATCACTAATGTGATCACACACAGCTTCCTTGGGGGAGGCAGGGGGATTTGGCTGAAGAGGTAGTGGGTACAGCTTACAGCATCACTACGTTCTATGGGGCA
>PinzonRADtag-1237
TGCAGGATTGCAATTCAACCATTTAAACACTGCTCTCTCCTTACTTGCAACTCATTGAGCAGACACACACCACCACCACCCCCAGCAGAGTCACAGCTCTTTTGGGAAGCAGTAATGCATATGAACCAAAAGATAAAACG
>PinzonRADtag-1238
TGCAGGGGACACTAGGTGTGAGAAGAGGACTGTGGCACCACACCAAGCCATTCAGAGATGCTCAAGAAGTGACTGCCCCTTCACAGAGTCAAATTTTGCAGCTCTTCACTGAACAAAGCTCTTGATGTCTCTGTTAATTT
>PinzonRADtag-1239
Tgcaggttagctccattgggagagaacttgcagcagggagaagtagagctctgtatgagaacacaaatagtacattgatagcagtacagacacccccacacgcacactccagaagaataatcctaataaatgagcatacc
>PinzonRADtag-1241
TGCAGGAAACTCTAGAAACAGCCAGACTTCTGGAGAAATTTTGGCTAAGGTTTAATGTCTGTTATTAAAAGTTGGCAGTAAAGTCAAGCTCCAAGGATGGGAAAAAAACAATGAGATTTCAGGCTCGATGTTTAAACACA
>PinzonRADtag-1242
TGCAGGTCTGGCTTGATCCTTACTTCAGAGAAACTTCCACTGACCTTACTGAGAGATTTGCTAGAATAAAGACTGAGTAAGAACTACAGAATTTTTCACTATACGATGAATGTCACTGTAATACATACAATAACTGCCAA
>PinzonRADtag-1243
TGCAGGAGCAACTAAATGAGTTGAAGACTGAGATTGAGGCGCTGAAGCTGAAGGAGAGGGAGACGGCACTGGATATACTGCACAATGAGAATGCCGACCGAGGCAACAGCAAGCACAACACCATTAAAAAGGTACCCAGG
>PinzonRADtag-1244
TGCAGGAACAAATTAATAGGTTAGCATCTGAAGCAATCAATAGGAGGGCTACTTTGGGATCCCTGAATCTGTTCTTGGGGCAACAGAGTGGCAACGTCCAAACTGTGACCATAGGGAGAAGCAGGAGAAACACAGAAAAG
>PinzonRADtag-1246
TGCAGGCACAGATCTTATTAATTCCCAGCTAGGTTTCAAGTTGACCTGCTGGCATAGACACATGCCTCATCTACACCAGAGTGTAGGAACTTAGTGCAAGCTATACAGTCTTAAAAACACGACCTTTTCCCCTAGTCTAC
>PinzonRADtag-1247
TGCAGGAGAAGAATTATGTTGGGGAAGACTATTTGTAGCAATTTCCAGTGCATTAACAGGAGGAATGAGTTCCTGGAAGAACAGTGGAACAGATTCCATAGCAGGACTGTTGCTATCCACAGCCCAAGGGTTCAGGTGCA
>PinzonRADtag-1248
TGCAGGAGCAGCATACCCAGTCTACCAGTTGTACCTTAAACCACCACTTCTGTATAACACACAGCATTTGTGAGCATTTTAATAAAACAAAAGTGGGTTTATTTAAGAATACAGATTTAACTAGAAACGAGAGAGTAGTG
>PinzonRADtag-1249
TGCAGGATGCAGTTTCTAATTTAACAAGGCATGAATTTAAATACACTAAGAACTAAACAAAACACTGAGAAAACTGTCAAGGTGAAAAGCCACTGCCCCTCCTTGTCCCGCTGTCTTCTTTTTGTTGGCTGCTAGGCTGG
>PinzonRADtag-1251
TGCAGGAAGTAGCCCGCATCAGACATATCCCTGGAGCAGTTACTCCTTCTGCCCCCCACAGCACCCACTCTACTGCACAGGCCAAGAGACTCAGCACCTCACCCAGTGCCCACGCACTGCACCCAAGTCAGACTGTTCTG
>PinzonRADtag-1252
TgcaggtttgggatgggaacaggctggaaattgcttccccaactccagagtctagctaagggggggaaaggctcccctacgccagcactgcatggggctttggcacacacagggctctgctcctcctgagcagcacccTG
>PinzonRADtag-1253
TGCAGGCAAGCCGCCTAAGGCAGCCTGCCTGCCAtgcttgaggtggcaaaatatctagagccgcccctgGGAGAAAGCTGCTCATTTTGACAGTATGTTCCATAACAACATCAACTGCAACATCTGTGCTGCTTCCTTAA
>PinzonRADtag-1256
Tgcaggtgtgaccccaaatgccacaaactatcctgtccaaaaccagggagtctgtcaatcccccagaactgcatgtagcagccactgtgcataaggcagtaacacaggggtctagtctctcccctttggattggtctcca
>PinzonRADtag-1257
TGCAGGTCTGTTTGGGAGCAATGGCCCTGCTGTTGCCATGCAGGAATGACTAGCTAGGGTGTGGTGTGAACGCTGTGGGTCGGGAGCAGGGCCTGGCCATGCTGTGCTGAGCACACACTGCACCTTGCCAGCCAGAGACG
>PinzonRADtag-1258
TGCAGGATGTACTACTGACCTTAGTATGTGTTAGATACTCCATTACTCCATCTAAATAGCTGGACTAACACATTTCTGCAGTACTTTCAAAGCAGTCTACTTCTATAAAGTTAAGGTCTTCACTTTTTTTCTCTCTCTCA
>PinzonRADtag-1259
TGCAGGTGGCAGCCCCTCAGGGCAGGGATCTGCTGTTCTTGGTACACTCAGTGCTTAACTTGTAATGAAAGAGGTGCCGGGGCTCAAGCAATTTTTTTTTACTTTCATAACTGATGTGACAACTGGGCAGCACTACAGAC
>PinzonRADtag-1260
TGCAGGGTGCTTACCCTAGCGAGCCAAAGGTTGCCGACCCCTGatcaagcacaataacctgttttctgacattggccgctggcagatgcttcggagggaatgagcagaacagggtaattatcaagtgattcacccctgtc
>PinzonRADtag-1261
TGCAGGCAACAGTAGCCACTTACTCCTTACTGAAAGGGTCAGCCCCTTTGTCCATAGACTGGCCAGTGAGGGACACATACACAAAAACAGCTTTGATGGTTAGAAAACCTGGTGAGACAACTTAAAAAACTTCTCTAAGG
>PinzonRADtag-1263
TGCAGGTATCCTGAGATGTGCGTGTGGACCTTGGGACAGCCACTGGTTTAGTTCTCCTCCCTCTCCCACCAACTCCTGGATAAGAGGAAACATAAGCTCTGATTTTCCTAGCCTCTTTATGAAAAATCCCACATTTGCCT
>PinzonRADtag-1264
TGCAGGGCAAGCACAGTCAATACATAGGGGTCTGTAACCCAGGGCCCAATTGAAGAGTGGGAGAATTGTGTGAGTCTACTCCAGAAGAGATAAAGGCCTGAGCCCTGCTACTGGTGGGCTGCACTCAGAGATCAGGGAGG
>PinzonRADtag-1265
TGCAGGCATGCCGCCGAGCTTAGGGCAGCAAAATCCCTAGAGCCGCCCCTGCCCAGAATTCCCCTGCCTGGCTGTGCTGGTTCTCGCTCTGCTATGCTCCAAATACAGTGAAAAGTAAAACCAAACCATTTGTCCCTGAG
>PinzonRADtag-1266
TGCAGGGCTGAAGCTCTGAGACCCAGCAGGCATGCCCcagctttcaaacttctgaagattgttgtatgcagctcagagggtccagaagtttggccatgcctgCTACAAAGAGTTCAATGCAAGTCCCAGAAAATGCAATT
>PinzonRADtag-1267
TGCAGGCCCCCTCCCAAGCACCCGCAGCACTCCCAAGATTTAGTCAGGGGTATACAATACAAGTCATGGACAGGTCATGGGCTGTGAATTTTTGTTTACTGCCCATGACTTTTACTAAAAATACGAATGCTTAAATGTAG
>PinzonRADtag-1268
TGCAGGGTAGTGCAGATCCATGTTTGGGTCCGAACACTGTCGGGCAGTGATGCTGACTCAGAACAGCCCTGTGCTCAGTGGAACCCATTCCCTGAGTACAGGGAGAAGGTGGCCAGCAACTGGACAAATGGAGACGCTCT
>PinzonRADtag-1269
TGCAGGCTCATGCTGCTGAATGCTGTACCAGCACCTGGTGGAGACAAGTCCTGCCCCAAAAAGCTTGCTGTTTAAATAGACAAGACAAAAGAAGCATTATCACCTCTGCTTTACAGATGAAGAATTGAGGGCCAAAGAGG
>PinzonRADtag-1270
TGCAGGACTTTGATCTCTTTGGGTGGTCCATGGTGATTCATTAAAGAGCCATTAGGGGAGCAGGAGTCATCCCAATGGAAATCTCTTCACTTCTTTCTCAGTGTTACCTTCTTAGCCCTGGCTTTGGAGATGACATTAGC
>PinzonRADtag-1271
TGCAGGTTGCTCCTGCTAGGGGGAGAAATTCAGGCTGGAGTCTGGTACCTTTGATGCAATCCTGTTTCTTTACAAAGAAGGGACAAAGTCCTTTTACCCTGAACACAGGAAGAATCAAACAGCAGGAGAGGGTCTCTCTG
>PinzonRADtag-1272
TGCAGGTAATTACCTGGCTGCATTTCAAGGCAGTCATAAAAATTACAGTTCCCTTTGGCAAGAGATTATGCTGGGGGGTAACATAATAGAGTGGTAGATTTGGGATTCACTTCACTCCAATTACGAATGCAATTTGGAGC
>PinzonRADtag-1273
TGCAGGTTCAAACACATTGTCCGGCGTGATTCAGGGAATAGCTCCTCAGTTTACTCCCCCCCGCACCTCTTGAAAGAAAAGGGAAAGAAATCATTTCTTGACCTCTTTCAATGTCACTCTATGTCTACTGAATGCTGCTG
>PinzonRADtag-1274
TGCAGGTGTGAGGTGATGCTATGCTTTCAAATTTCCTGATGACACATTCTGGTGCAATGTGTGTGACACTGTGTTACCATGTCACATTCCTTCTGATGCAAAATGACAGATGAAAAACTCAGGCTGGGTTCTCCCCATAT
>PinzonRADtag-1276
TGCAGGTGCCTGTTGGGACAGGTTTGATCTTGTCACAACTCCCCGGTAATACTCATTCACTAGTTCTTGCTAATCTCATGGTACGCCAAGTGGGAAAGACAGAAGCAATTAAACCACCACTCCTTTCTCCCAAACATGCA
>PinzonRADtag-1277
TGCAGGATGCTTAACCCTTTCTGGCCATGCATCACAGGTGTCCAAGAGTCTGGCCTTACAGCTTAAATAGAAAGTGACATGAAGGGACTTGCCCAGAAGGGCAGGGAAGAGCCAAGGTAAAAAAAAACCTAAAAGTTTCT
>PinzonRADtag-1279
TGCAGGCTGCCATCTTAGGCCAAAGGCCGTTGGGCTCCGACAGAGGGGACTTGCAGCAGGGAGATCTCAGGAGAGTGCTGAGAAGCTGGGGGGTGGTAGTGAAAGGAGACTGTTTTGATTTTTAAAAGGCTTTTCAAATA
>PinzonRADtag-1280
TGCAGGATGTACTGCAGTAACGAGGGATGTGAGGATTTCTTCTAGGCCAGTTTGCTGAGGGACATaggctgttggtggggttcctggagcagctgcagacaggtccataattggcgcttcactgagaaacaagcactgac
>PinzonRADtag-1281
TGCAGGCCTTTTTTAAAACAAAGATGCCACCACGTAGGCTTATTTCTTCCAATGTGTAGGTTTAAAGATTTAGTAAGGTATTAGTACAAGTTAGTCTGTACATCTGTAAGTTGGAAGTTTGTCTTAACAAAAAACAAACA
>PinzonRADtag-1282
TGCAGGGGAGAACTAGGCACCCAGTGGAGAGAGGTGAAAGGATAGAAAGAGAAGGGGATAAAGAAAATAACAAACAGAATATGAATGATGGGAAAGAAACTGTAAGCAGAGATGGACATCTTGGGTCCAGTGCTGCTCTT
>PinzonRADtag-1284
TGCAGGAGTCAAACAGAATTTCCCCACATTCTTATGGATGTCTAACTTCATGGAGCTGTTGTTTTCCTCAGAAGCATGTATTGGCCACACAGAAGCAGCATTCTATATTAGATGGAGCAATTAGCTAACCCCTCTAACCT
>PinzonRADtag-1285
TgcaggcacctccccctcagctcccattggctgcggttcctggccaataggagcagctgagccgatgctggaatgggagcagcacacagagccctcttggttgtccctccacctaggagccacagggaGCTCCATCAGCT
>PinzonRADtag-1286
TGCAGGTCTCATCATCAGTGGAGGCTGAGGCCTACTTGTTCTGTCTCAGCGCAGCTTGCACACTGTCAGCCTTCATCAGGATCTGCCCTGTTCAGGCTCACGTGCAGTCATTATTTTAAGACCAGAAACGTGAGCACAGT
>PinzonRADtag-1287
TGCAGGAGGTCCACCGGAGCCGCAGGACCGGCGACCGGCAGAGTGCCCCCTGCGGCATGCCACTGGGCTTAGGGTGGCGAAATGTCTAGAGCCAGCCCTGGGGAGTAGAAACGGTGTCTGAGACAAGATAAGGAGGTTAA
>PinzonRADtag-1288
TGCAGGCCACCTGCCTGGGAGGCACCTCGCTCCAGAACCCACCACAGGACCCAGCTTACTTCCTGTAGTTCTCCACCTCCAACTGAGCCATTTGCTGGCTTTCATAATCACTTGATCATTAACTGATCAGTAATTGATTC
>PinzonRADtag-1289
TGCAGGATTGCACTTTGCCAAGAAAAATTGAAAGGTACTTACTTAATTAAGTGTTCCCTAGTCCAATCTTGTTTGAGGCCTCTTGGTGTTTTCATAATTTTATTAATAATATAATAACAGAGGAATAAAAAGTTGTGGGA
>PinzonRADtag-1290
TGCAGGAAACAAACTGCACTTCAGTATATTCAGGTGTATTCCAGACCACGCACTTATAAATCAAATGTAGAAAAGCATAGATAAAGGTTTGCAGCATTTGTTGTGATTAACTCTGAGTTACATGATTCAAGCTAACAATG
>PinzonRADtag-1291
TGCAGGTTAGTGCAGTCAGCTTGCACCGCTTCTCCTCAGGTGAAAGTGAGTTTAGTGGCTAATTCTCTTCAGGTTGTGCTGAAAACCTAATTTCCTTTTCTGTGACCCATGGAGGCAACTCTTAACGTTGGCAATGTTTT
>PinzonRADtag-1292
TGCAGGAAGGAAAACAGGAGTGAAAGATGGAGGGGGAAGTTTTGTCCACCACAGACAAATCCATCTGTGTGGTGTGTGGTGGAGCAGATCAGAGGAAGAAATATCCCAGTGTGTATCTGCTTGTCACAGCTGCAAAAGCT
>PinzonRADtag-1293
TGCAGGAGGTCCACCGGAGCTGCTGGACCGGTGAGCAGCAGAGCGCCTCCAGTGGCGTGCCACCATGCTTGGGGCAGCGAAATGGCTAGAGCTGGCCCTGCATATGGGTATATGTATAAGAGCATGCTTCCAGATTTAAA
>PinzonRADtag-1294
TGCAGGTTACAATGAACATATGGGATTCAGTGGAGGGGAAAATGAGTTCTTTCCACATCCAGTGACCCTAAGCTGAGAGAATGAAGAGGTCAAACATGGGAATAAGGTCTAGAGTTCTGTGCATAGGTGGAATTAAAAAA
>PinzonRADtag-1295
TGCAGGCTTCCCTGCCGCGGGTCTGCTTGTCCCGCAGCTCCGGTGGAACATCCGCAGGCACGCCTGCGGGAGGGCCACCGGAGCCGCAGCAGAGTGCCCCCTGCGGCGTGCCGCCGTGCTTGGGACGGCGAAATTGCTAG
>PinzonRADtag-1296
TgcaggctggatctaaaaccctgatgggctggatccggccagcaggccatagtttgcccacccctgTTTTAGTTGTAAAGGCATTTATGTCAATTGGCATTATAATTATATTTTACTCACTAATATAAGTAGCATTTTAG
>PinzonRADtag-1297
TGCAGGCCATGATGAGGCACTGCGGATGCCACACCCTGGACTTACTAACATTTGTGGGGCCCTATACACGCAGTGATTGTCACACATATGCAATGAAATGCCCATTTTGCACAGTCGAGGCCGCTAGTAAACAGCAGAGC
>PinzonRADtag-1298
Tgcaggtatcccagttcctacagctcaagcgcagcccctctccccatatactgatcagactgcgcagcccctctccccatatacagatcagatccagtagctcagtagtggtccaagtgggagagcctttggagtgataa
>PinzonRADtag-1299
TGCAGGATCATGACACCAGGGAACTTGGAGGGTAAAGCCCGGTGTGCTGGAGGCTACAGGGGAGGGAGCAGGAAACCCTGGCTCTGTTTCGGACTGGAAGGCAGAGCCCCAGTGAGAGAGAGCTAGGAGATCAGACTAGG
>PinzonRADtag-1300
TGCAGGGGGAGTAAATAAAATCTTCCAGAGGAACCTGAGTCAAGGAGAGGAAAGGATAATTTGGTATACAGAACTTGTGCTATTTTGAAGAAATAAAAGAGAACCTCTGAAGAAAGGACTGGAATCCTGTAGCTGGAGAG
>PinzonRADtag-1302
TGCAGGCCATCACAACAGACACCTCTCTTGCGGGATGGGGTGGCTACCCAGACTATCACACAGCACAGGGCATCTGTACACTGCGAGAGGCCGAAATCCACAAATGTCGTAGAAGTGTGGGCAGTTCATTTAGCACGCCA
>PinzonRADtag-1303
TGCAGGCACCCCCCACATCACTAAGTTTGGGTTGTATACCTCAGTAACTCCCAGGATTCAGATGGAAGAGGAGGAGGAGCTGATAGAGGTGCCAGTTTCTGGAACTAGCAGCGGTTAGACCAGCAGGTGGGAACCAAATG
>PinzonRADtag-1304
TGCAGGCACGCTGATCCACCGGAgccgcctgccgcccgcccggcgaccggcagagcaccccccgcagcatgccgcccCAAGCACACGCTTGGCGTGCTGGGGCCTGGGGCTGCCCCTGTCTACATCAAACAGTAATAGGG
>PinzonRADtag-1305
TGCAGGCTACAGCCGACAGTGCGCCTCTTCTGCCTCCTTCCACCCAGACAGCTTCCCTCCAGTAACCCACACTGGGATCTTTCTGGGTCTAGCTAACTCCCTCCTCCTTGCCTCCTAGCCAATCTCTGATGTACAGCGAG
>PinzonRADtag-1306
TGCAGGGCAGATGTACCCTTCACCTGGACGAAGAGGGTACAGGACGGCTCTTTGGGACAGGGATTGGCCCTCACTCTGTGGGGACATGGTGCCAGCACAGCAGGGTCTCTAGATTTCAAGGGAGATGCACCAGTGTAAAC
>PinzonRADtag-1307
Tgcaggttgttgaaccataatgtacgtacatgtaatatgctggggtactcttagggggtgagatggaatgtttagactgccccccatctatttcccacttacacacacagggagggggccctgtccgtgctagcggctca
>PinzonRADtag-1308
TGCAGGAGGTCCGCCAAAGGCACGGGACCAGCAGACCCTCCGCGGGCATGCTGCTGAAGGCAACCTGCCTGCCGCCCTCGTGGCGACCGGCAGAGAGTCTCCCGTGGCTTGCCGGCCCAGGCACACGCTTGGCATGCTGG
>PinzonRADtag-1309
TGCAGGTTCTGAATGCATTTGAGCAGAATCTTGCTAGCAGTCTACATATAGCATCAACCATTTTCAAGGACAAGCAAGCATCTGTACACTTCCATTTTCACAACAGTGATGCTTTGATTAAAAAAAAGCAACCCTAGAAA
>PinzonRADtag-1310
TGCAGGTGTTCCAAGGGTCACATCAAGCTGTGTCTTTCAGCAACTCAAAGGCAGTGGTTTTCATTCAGGAGAGAGGCTCTGAAAAAGTTTATCCAAAAAGCTCACTTTTGGGCTGAGCTTGAAGTAGGAGAAAGTTCAGA
>PinzonRADtag-1311
TGCAGGTCATTTACCAGGTGTAAGAAAATGAAGGGAACAGGTAAAAGATTAATATGTTTCAGATTTATACTGTGTACTTTAGCAATTTATTTACTTGGGTTAAAAAAAGCTCCACTGCCTTGAACTCTTAACAGCTATAA
>PinzonRADtag-1312
TGCAGGTTATGGTGGCATAGTTATATGGGGCAGAGGGTATGGATTTTTCACATCTGACCACTGTTATTATTTAAGTGTTTCCTCCTCTTGGTGAAATTGGGGAAAAAAACTATACAAGTTCAGGATCCTTTGGTCTTTCC
>PinzonRADtag-1313
TGCAGGTAGCAAACCATTGTGACAAGAGGGTGACAAGTGAAATTCTGATACACATTACAGTAGGCAGTAGTTACAATTGTGGCACTGAAGAAGTTACATTAATGCACAGAACCAGAGGGACAGAAAGCCAGAGAGGTCAG
>PinzonRADtag-1314
TGCAGGACCAAGAGGACTTGTTGAGTAGGGGATGGCGGAGATGGCGCATCCAACACTGTTCCCACAGGAGGGATGGGGAGAGGAAGGAGCAGAAGATGCTCAGAAGCTCATGGCAGCTCTGCTCCCTTCGCACTCTTCCC
>PinzonRADtag-1315
TGCAGGCTCAAAAACCAAGGAATACAGTGTGAAGTTGCTAAAGTTGGCAGACTATTTTTCTAGCTCAGGGCAAAACCCTCCAAAACTTCAGATAAAACAGAGGATCTGAGACAGAGTCACTCTCTAAAGTGCAAATTTGA
>PinzonRADtag-1316
TGCAGGAGGTCCACTGGAGCCGTGGGACCAGCAGACCCTCCGCAGGCACGCCTGTGGGAGGTCCACCAGAGCCGCCTGCCGCCCTCCCGGCAACCGGCAGAGCGCCCCCAGCAGCATGCCGCCCCAAGCATGCACTTGGC
>PinzonRADtag-1317
TGCAGGgctaagcctgcccacccacacctggtaaagaggggcagggccccggggtgtttctggaacaggcccagcccttgcacagtgtcagagtctcactgctgagtccctgtactgggggaagtgggagcttcatagtg
>PinzonRADtag-1318
TGCAGGTGCAGCTATGAAGAGGACAGGCTATTTTAAAAAAAAGTCTGAAAATTCCTTAAACCACTTAGAATATAACACTGAATAAAAATGACATTCCCTGCATTGCAGTTTACCAATTTCTGGATTAAAAGACCAGAGTT
>PinzonRADtag-1319
TGCAGGATGGCACCAGGCAGGAGAGTGAGAGGAGGTGCATGAGAGTGCAGGCAGACAGGATCCTGGCCCACCTTCACACTGCTGTGTGTCATCATCCAAGGTGAACATTTTGTTGGCCAATTTGTTCTGTTCCAGAGCCA
>PinzonRADtag-1320
TGCAGGGCAGAAACGGGGTTCCCAGGGCAGGACAGGGAGCTGGTGGGGGGAAAGTCCTTGTCAGCCCCCTTTCCCCCATAGCACATTGTCCCAATGCTTAACATGATCTTGGAACTGTATAAAAACCAAGAACAAATCAG
>PinzonRADtag-1321
TGCAGGACTGTTTTATATAGGTACATCATAAGGAACCTAAAAAGAGCACAGGACCTTCTCTTCCCTTTTGCAGATCACCTTTGTAAGTGTTGTTTCTGATTGACCTTCATTAGGCAGCCTGATGCTACCGCACTGCAGAC
>PinzonRADtag-1322
TGCAGGCAGTTCTGGACGTAGCCATCTCAGCAGTTGTTTTGCAAAGAGCctcttggctacaggccttgggactccctcatgagctgcctcagactatgcaagacctgccttttgaaggcacagtgctattttctTAGTGA
>PinzonRADtag-1323
TGCAGGATCAAATCCTTTAACGTAATTGCTGTAAACAAAGATTCACCAGAAGGAAAAAAATAGAACTCTAGAATATTTAGAAAAAAAATCTTAACTTGGCCTTAACTTTGCATTTCCTGTTTTTTTTCCCCTAGCTGGCT
>PinzonRADtag-1324
TGCAGGAGTGTGCGCGTAGAGGGGGAGGCATGCAGTGaggagaggatcagcatgaggttggagggatgctggccatagacttgtcctgtccagcttctgctaagtactgattgcatgagccatccaaccaccgaatTGTC
>PinzonRADtag-1325
TgcaggcaagggcagcacgcagagccctctgccccctggggctgcagggatgcggtgccggccgcttccgggagcagcgcggggccagggagcctgccttaaccGAGCTATACTTTTCACAAACCAAAAATTTTCAGGTT
>PinzonRADtag-1326
TGCAGGCTCCCTCTCAGGAAGTGCTGGGTTCCCCCAACTCCTTGGAAATCAATGAAAATTGGGGGTGCTCAGTGCATTGCAACTGTAGCTCCTTGCAAGCATCTTGTATATGAATTCTATAGGGCCTTATTTGACCACCC
>PinzonRADtag-1327
TGCAGGCACGGAAGAGTCCTGTTCCATGATTCCTCTGCTTTTCCTAGACACTGTATTTTACAGTGATTGGCTCCTTATAAATACATgaaagagagaaagaaagcaagaGATGGATAATAATAGCCACATTGTTAAAACCC
>PinzonRADtag-1328
TGCAgggttttatgcattgcagtggagcctaaaactggcacttaggtgtctaactcCTTTTGTGCATCCAGGCTGTACTAATTAACATGTATTAAAGGCCTAGGGTAGAGAAGGTATATTGCCTTGGGGAGAGCCTATGC
>PinzonRADtag-1329
TGCAGGTCAGTGGAGTCCCTAGGGTCACTCCTTCAATCAAGACCAGTCACCCTCCAATCAGCTCCCCTAAAGGTAATTACCCTTCGAGGCCACCAAAAAGTTCACCAGTTTGGATTAATTCATACACAACATTCATCATT
>PinzonRADtag-1330
TGCAGGTGTGACAATATTAATGCCCCCTGAAACTGAATAATTTTAACAGATTTACCACCTGTGGCCTGGACATGATGCTCATCACTTTGACCTTAAGCCTAACACTGTCTCTCCCCTCCAGATGCTGGTCTAGAAGGAAC
>PinzonRADtag-1331
TGCAGGCAGGGGCCTGGCTTCTCCAGCCACAGGGGCACCAGCCCACCtagagaaacaggagtggtgaggggatatcttttataggaccaacttctgttgctgagcaggacaagctttcccagagctcttcttcaggtctg
>PinzonRADtag-1332
Tgcagggagcagaacacctggcatttcctgttctctcgggaggcaaagagatctatctggggaaagccccacttccggaatacagaatggagaatgtccggacggatggaatactcatgggacaggaaggacctgctcag
>PinzonRADtag-1334
TGCAGGCATAGCCCGTTGACTGCAGAGCACTACAGGGGTAAGAATAGAGTGACCCCACACTACCAGGAGCTGCATCTGCCAGGCCCATACCATGTGTGGTTTACAAGGATCAGATGGAGGAGTGCACTTGCCTGCTACAG
>PinzonRADtag-1335
TGcagggaaggtgtggggtggccagttaatcaaaatacaatgtactgaaaaggtcaaaatggaacagcatactcaatatatttttccagaatgcgaggcattaacattcagtgtcttcacagacatagatgtaatgTAAC
>PinzonRADtag-1336
TgcaggggtcagtcctgagtccagtactattcaatattttcactaatgacttggataccagagtggaaagaatgcttataaaatttgcagatgacaccaagcggggaaggatatagtaagatgaggCCCTTAAACATAAA
>PinzonRADtag-1337
Tgcagggatcggttgtatgtcctatgctatttaacatttttaccaatgacctgaaagaaaacatgaaatcattactggtaaagtttgttgtgggaatggtcaataatgaggaggacaggtcacttatacagagtgacctg
>PinzonRADtag-1338
TGCAGGTGCACTGCCAAAAGTCACCTGCCTGCCGTGGTAGGGGCGGCAAAAAACATCGAGCCGCCCGTGGCTGGACAGACCCTTTTTCAAACTATATTGTATTCCAAGCTTCCTCACACATAGATGGAACATACTAACAA
>PinzonRADtag-1339
TGCAGGAGCCTGGCTGAAGTGAGACAAGCACACCCAGACATATGTGTGTCTGGGCCAAGTCACCTCACTCCTTTCCCATGCTTCTGAGGCTATTATTGAAAGGCTCATTACCAGTCCCTGCGGTGCCTGAGGCATGGCCC
>PinzonRADtag-1340
TGCAGGAGGTCCCCAGTCCCGTGGATTCAGCGGCACACCTGCGGGAGGTCCGCTGAAGCCGTGGGACCAGTGGACCCTCCGCAGGCATGCCGCCGAAGGCAGCCTGCCTGCCGCCCTCACGGCGACCAGTAGAGCGTCCC
>PinzonRADtag-1341
TGCAGGTGACTCAGCAATGGCACCCAACAGGTTGCTGGATTCTGTGTTCAAGAGCAGCAAGAAATGACTCCATTAGCAATCCTTTTCCTCCACGGTGTGCTCCACCTCTGAGCCCCTTCCACAACCTCCTTTGCAAGACT
>PinzonRADtag-1342
TGCAGGTGACTTTTGGCCTCTCAAGGAGTGCATGCTGGATTTGGATTTCTGTTGCTCATGTACAGGATGCAGAGTGCTCCTTTTCTCATCCCTGCTGACCTTCATTATCTGATGCAGAGAGGTGGCAGGGCCATGACCCT
>PinzonRADtag-1343
TGCAGGAGAGCTTAAATAAGAGACGGTCCCTTGAAAAATGGGCCATCTAGTCACTCTAGTTCCATATGTTTTACGCTCTTCTCTGACCTCCAAGTTTCACCAGCTGGGTATGGATGACTTTTGTCATGGGCAGCAGATAC
>PinzonRADtag-1344
TGCAGGTGTGACCAGTGTGGCCAATCCAGCAGCGACTGTCTCCAGCTGAGTGCTATTCCAATGGGTCAGCAGGTCATGGAACACACACTGACCAGGGGGTTACATGGATATACAGGATTTCTCCCTCCTTTTTCTGTTTG
>PinzonRADtag-1346
Tgcaggacccactattcgaaggcacaggattattttcaaacagactccaagctgcagagtctcaaagattccctggcgactatgaagttattgggtacacacagcccagcaacccaaatgacatttcaagccccaacagc
>PinzonRADtag-1347
TGCAGGCATATTTTTGATAAAGTAATACGATCTTTTGGAGTCCAAAATGAACCTGTCTCCCCCTGGTGGTATTAGATTAAAATGATGTTTTTAAGAGGtttctttctttttttttttttttAAAATCTTAACTGAAGCTT
>PinzonRADtag-1348
TGCAGGGCTGACAGCAAGTTCATCTAGTCTGTGATGGATGCACCCACAAGGGAACATAGGTTAAAGGGAGTCTGAGGCAGTTCTATAGACTCAATCTCAGGAATTAGCAATACATTTGACAGTCAAGTTTGTGTGTGTGT
>PinzonRADtag-1349
TGCAggatttcttacaccttcctttgaagcatcttgtgctacccattgtcagagaaaagacactggcctaggtgATCCTGTCTGGAAGTTCCTACGTTCTCGTGAATCTCACTCCTTTTGGAGGTCTGGCCACCTCTGGA
>PinzonRADtag-1350
TGCAGGATTAAGTAGGAAGAGAACACACATTGAGAAGGAACAAAGTTGCTTTTTAAAGCAACAGTTAGTACCAGAACTGAAGCACAATGTGCAGGCCTTGGTCACTGGAATTCAGGAGGATGGGGCGTTCTTATGTAGTA
>PinzonRADtag-1351
TGCAGGGCACTCTCTATTCAACCAGAGTGCTGAACTTGCCACCTCCTCTGGGTCTAGCGTCACTGCTGCTCCACTTCTCAGCTAAGTACAGTGGTTTTGGTCCCCAGAATCCCCAAAACTTCAAATGTGATACTCTCAGG
>PinzonRADtag-1352
TGCAGGACATTGTTAATTCTACTGACCTTGCTGGGTTCGGTATTAAGGCAAACTCTAAGTGGCTGTCTAGGTTTGGTTCTACCTTAAATCCTGAGCCTTATACCAACCAGCATCGCCTGCAGTTTAGGCTGATGGCTGTA
>PinzonRADtag-1353
TGCAGGTGATAAATACACGGGGAGCCAGGAAGCCTTCTAGGTCCCGGATCACAGAAATGAGGGGCAGCACAAGGAAGAGGTGTCCTGGGGCCCTACTAATGATCCTGGTCATTCGTCTTTACTGTAAGTTCTGCGGCTGT
>PinzonRADtag-1354
TGCAGGAGGTCCACCGAAGCTGCGGGACCAGCGGACCCTCTGCAGGCAAACCGCAGAGGCAGCCTGCCTGCCGCCCTCATGACGACTGGCAGAGGGCCCCCCGTGGCTTGCCACCCCAAGCACGCGCTTGGCATGCTGGT
>PinzonRADtag-1355
TGCAGGAGGTCCACCGGAGCAGTCTGCCACCCTCCCAAATCCTGGTGCCCTAGAGATCGCCTAAATGGAAGCGCCGGACTTGCCTCTTCAGCCAGATTTTTGTAGCTGTGCGTGTATCTGTGTGTTTCATTTGTGTTTAT
>PinzonRADtag-1356
TGCAGGCCCAGGTGGTAGCAATGGGACGGGCAAGTGGGATCCAGTGGGTGTAGATAGCTTTAACTAGGAAGGGAAGATAAAACCTAGGGGAGGTTGACAAGTGCAGTGATACACAGAGGGCACTGCAGCCTAGATGGAGA
>PinzonRADtag-1357
TGCAGGTTGAGGATGCTATTTCAGGTTGATCAAAAGGCAAAGGGCAAGAAAGACTAATACAAATGAGATGGTTACCACGCCAGATTACAATTGTATTTGATTGCTGGATTCTTGTGTTAGCCTGTCATGAGGAACCACAT
>PinzonRADtag-1358
TGCAGGCATATCACTGCCTCAGTTTCCTCACCACTCCAAAATCCCCATCGGATTTTGCCAGTGTGTTTTCAAAGTCCCAGGAACCTCCTCTCTTCCTTCAGCTCTAGTCTCCTTCCCAATCTTACCCACTTCTAATTTCT
>PinzonRADtag-1359
TGCAGGGGGAGTTAGGCGGTGTGGTGTGATAAATATCAGGAGTCAAGGAGAAAACAAAAATCAAACAATCTGGCAGAGGGGGAAACAAACTTTTCTCCCCTTCAGTTGCTATTTAGCTGACAGCTGCATTTTCACAAGAA
>PinzonRADtag-1360
TGCAGGCTTGTTAACAATTTGCTTCTTTGTCCCAGAGATGTAAATATGACACCTGCAACTGTAAGAACAGTGAAGAATGCTTGTGTGGGGCCCTCTCCTCTTACGCAAGAGCCTGTGCCTTCAAAGGAATCATGTTGGGG
>PinzonRADtag-1361
TGCAGGTGGTCAGTCTCGCCCACAACCTCATCTACTTTGGCTTCTACAGCTTCAGTGAGCTGCTGCGACTAACACGGACTCTGCTGGGTATCATAGACTGTGTCCAGAATCCTCAGCTCATGATGCAGACCATGTACAAT
>PinzonRADtag-1362
TGCAGGCCGGGCTTAAGGGGGATTGACAGGAATATTATGGCAAGGGTTGCTGCAGAGTTGTCTGAAGAGAGAGATCACAGCATTTCTCTCCCTGCTTCCCATCCCCTGCCCCAATGTATCTACTGTAACATCTCTTCTTC
>PinzonRADtag-1363
TGCAGGAGAGCAGTGCTGGGGAAGGGCAGGCAGAGCTGGGGAGCACCAGGGTCCAGGAGGGACATGGAGCCTGAGGCAGGATAACACAGGCACTCAGATTGTTGAGTGTTGAGCAGCAGTATAAAACCCTAAAATAGCAT
>PinzonRADtag-1364
TGCAGGATGCTTAACCCTTTCTGGCCATGCATCACAAACTATATTTAAAAACAAAAGCAAGCACTTCACACAAAtatctagcttttcatcagtagatctcgaagcactttataaaggaggtaagcatgattagtccccCT
>PinzonRADtag-1365
TGCAGGGATAATGTACTATTATGATAATCATTTGTTTCAATTAAATGCTTGCTGATTTTACAATAGCAGCTGGGCACCTGTGTGAGATAGCTATTACTCTGAACAAGACTTCTCAAATTCCAGCAGAAATTTGTCACTGC
>PinzonRADtag-1366
TGCAGGCGCGCTGCTGAATCCATGGGACTGGGGACCTCCCACAGGCAAGCCGCCAAAGGCAGCCTGCCTGCCGTGCTTGGGGGGGCACAAAAGCTAGAGCCGCCTCTGctctgagatcagggcatggtttcataatccaa
>PinzonRADtag-1367
TGCAGGACACACTGAAAACACAAAAGAAAACAAAGCTAAATAGAAATAGTTCCACTGGAGGCAGGATATGCCCGTGCAATATGTATACTTTATTTACAATAGCACTTCAGGGTATCAATCAAAAATTAGTGTCCTACCTG
>PinzonRADtag-1368
TGCAGGAGGTCCGCCGAAGCTGCGGGACCAGCGGACCCTCCGCAGGCAAGCCGCAGAAGGCAGACTGCCTGCCGCCCTCGCTGCGATGGGCAGAGCGCCCCCACTGGCTTGCCGCCCCAAGCACGTGCTTAGCGTGCTGA
>PinzonRADtag-1369
TGCAGGCAAGCCACCAAAGGCAGCCTGCCTGCTGTGCTTGGGGCAGCAAAATGCCTACAGCCGCCCCTGTATGGAGGGCTTTTTTAAATCATTTTTTTGTGTGTGAGATCACTGGAAAGTGTAGTGATTGTCTGGGTACA
>PinzonRADtag-1370
TGCAGGAGAGCTGAGGAGCCACCTAAGCTATCGCTATGAATGCCATCGTTGCCCTCTGTCATTTCTGTGAGCTCCATGGCCCTCGCACCCTCTTTTGTACAGAGGTGCTGCATTCGCCACTTCCTCAAGGTGCAGGGAAT
>PinzonRADtag-1371
TGCAGGAGGTCCACCGGAGCCACGGGACTGGCAAGCGGCAGAGCGCCCCCACAGCGTGCCGCCGTACTTGGGGCGGCGAAATGGTTAGAGCCGGCCCTGATGCCAAATACTGTATATTAATGCTATATAGAGGATAATAA
>PinzonRADtag-1373
TGCAGGAGTATGAATGGCTTTTTGAGCGATCGCATGATTCATCGGAAGTACAAAGATAAAAATTCCAGAAATTACAGGCTCCACTCATTAAACCGCATTTCCTCTCAATCCTTAAATTTGACTATATCTACACTACAAAT
>PinzonRADtag-1374
TGCAGGACAGGAGCTGCTGCTACAGGGTGAATATGGATTGGGCTTGCATGCTAACTTTCCCTCCCTCCACAGCCTCTTGCCCCTTGGGGGCAGGATCTGACCGCTTTTGCCTCCCCCTAACCCCCAATAACCCATGACAC
>PinzonRADtag-1375
TGCAGGTACTGCGTTGGGGACCAGTGGTCTAGACCATACCCTGCCCTATGgggctgacttctgcccgtggttgcaccagtataaatctagagtaactccactgGGCTATATTCTGCTCTCAGTTAAACCTGTGCAATTGC
>PinzonRADtag-1376
TGCAGGAGATCTCCCCACCACAGGAGAGAGAACCTCATCCCAGGATCACCGCTCCTCAGGCAGAAAAAGACACTAGTTGTGAGCGAAGATGCTTTCTCCTTGCAGGGTTCAACGTGCTGCTTCCACAGTGCTCCCAAGCA
>PinzonRADtag-1377
TGCAGGAACATTGGCTCAAGAAAGAAACCACAGTTGCAAAACAAACATCTTTTAGTCAGTCCTTTCTGCCATGGTTCTGTAAATGCAATTTGATTTATGGAAAGTCTCTTCTTAGGAAAGTATAAAACATATAGCTCCCC
>PinzonRADtag-1378
TGCAGGTTCCTTTCCCTCTGCCTGGGAACTGTGGAAAATTGTCTCTATCCTTGGAGTCTTCCTAACAAAACACAAGCTGCCCTTATATCTCTCAGCATGCCCCTTTACATAGTCACATGACCTTGCTATTCCCTCAGACC
>PinzonRADtag-1379
TGCAggttttttgccttcctctgcagcatggggcacgggtcacttcaaaccacaatttgaggacttcaatgactcagacataggttaggggtttgttacaggagtgagtgggtgagattctattgcgtgtgttgtgcagg
>PinzonRADtag-1380
TGCAGGACTATGGCTGAACACACACTTTTCTGAGCACACAGAATGCCTGAGCAGCACTTTATCAGCAAAATATGCTGTATATATGTCACATGTAATTTTCAAAGATCATAACACAGTCAAACTAAAGCTTAATTTTGCTG
>PinzonRADtag-1381
TGCAGGTTTTAGAGGGCCCCTTTCCCAGTGTAAATTAAAGCACCGTACTTTGTTGAGTCCCATAAACATTGTAAAACCAGCAGTGCTGGAGGGACCGAGATAGACCATGGTTGTCTCCTGACATGGTTTGTTATAGTTAC
>PinzonRADtag-1382
TGCAGGACTTGCACTTCCTTACACGCTTCCCTGTGGAACCTGGCCTGACATGTGTAGCTGGTACCTCCCGTGCCAGGGATCGGCATGTCACCTGACTGCCAGCTAGCAAAGCCCTAATACAAACAGGTCCCTCTCTTCCT
>PinzonRADtag-1383
Tgcaggcattccatgggacattcacctcccagccgggctatacaaccctcgtacaccatgccattcagacagaaccaggggtagtaatccgaaagtcaactaggtccttaccctatcgtatgtggcagggcatcaaagag
>PinzonRADtag-1384
TGCAGGAAGTTCATCTACACGGCCACGAGGGAGGAGGCAGCATTTATGTGGATCTCCTTCTCCCACCTCATTCCCAAATGGTTGGCGTGAGAGGGCAGAAGGAGGAAGAAAGAGGAAAGTCTTGCCCCACCTTCTCTGCA
>PinzonRADtag-1386
TGCAGGATGAAAACTATTTCAGTGGTTTTTTACACCAAATTTttaatagatttttaaggccaagacaggaccattgagattatccagtccgacctgcagagaacaagccagagactctcagccaCTAAACTCTTCCTCAT
>PinzonRADtag-1387
TGCAGGTTTACTGGCAATTGCCACCTGGCCGTCTGAGTTCGGTTTAGACAATTATTCAATAACTTGTGTAGTAGCACAATAAATATTATCTTTCTCTTTCAGCACAGAGCTTCTAGCTCTGCCTCTGCAATGAAGGAATT
>PinzonRADtag-1388
TGCAGGCGGCACTGCCAGGAACGAGGGGAAGGAGCATCACATTAGAACAAGTGTCACATAGAGAGAGGCCTGCACCGTGGCAGCCTATCACCTGGCCTCAAACCTCCAATTTCTAGGCTGTGCAATCCCTTTGTGGTGCT
>PinzonRADtag-1389
TGCAGGTGaggaaagtgcacagagctctctgctctccgccagggcccgcatggtgccggcctcttctgtgagcggcacagggccagggcagatagggagtcagccttagccctgctccgccATGGGGTTGGCGATCCCAT
>PinzonRADtag-1390
TGCAGGAAACGCTCATGACAGAACATTCTTCCAGGTAAACACAAATCTCCACATAAACGAGCTGTTCTTAACAGCCCGCAGGACAAAAGTTCCTGGCCAAGCCTCTATGTTGCTGCCCAAAGACTGTCTGAACTCTAGGC
>PinzonRADtag-1392
TGCAGGAATTCACTTGCTGGCTTCTGACACTTCCCCTCCATCTCACTGATCAGCTCACTCAGATGGGAAATCTGCTCAGAGAGTTTACTGACATTTTCATTCTGGATCCTCACAATCTCCTCGTCCAGTTTCTCCAGATG
>PinzonRADtag-1393
TGCAGGGAGCAGGGGATTCACAGGTCTGGGACACTAACCAAAGCAAACACAAAACATGTAAAAATTCAGCATCACCCTTGCCAAACTGGGACTGGGACTCAACTCCCTTTGGTCCCTCCAAGGCAGGGCAGAAGGACACT
>PinzonRADtag-1394
TGCAGGGAAATAGTTTGACACACACCAGACTTGCTTGTGCCATAATTCATTTAGTTCAGTGTCAGCTTGACAAGGGTATTGCAGAGTTCAGCTACTACCCGCTCCATACATGGCATCTTGGAATCCAATAGATTGGTTTC
>PinzonRADtag-1395
Tgcagggaaggatttcttttaagccacaggcaaacagcctagtaggaatgcccatcttaattaatggtccccttaattaaatttctgaatttcaaccagttttccatgaacgatatcactctcctgaggataacacagtg
>PinzonRADtag-1396
TGCAGGACTCCACTTGGTCTGTCCTCTCAGTTTGACAacgcgtgaactgagttttttcagaggtctataactgggccaaatctgagtggattttcatgggaacagcaaaaggcacattcctgactcagtggccaactcTG
>PinzonRADtag-1398
Tgcaggataacggattcagcagatcatgtgcaaaaacaattgattcaaatggcaaacgactgaagcattttcaagttctcttgatgagagtacagatgtatcagataccacacagtgtgcagtgttcattaaaggcttgg
>PinzonRADtag-1399
TGCAGGAACCTCTTATTTTTAAAATAATTGTTTTTGCTCGTTCAGTATTTTTGAGTTTGGAGATAATCGGCTATTGTTATGTAACCATTAGAGAACATCTTCTATACACACATACACTATCACGCTGATATTTTCAGACC
>PinzonRADtag-1400
Tgcaggggtcagtcctgtatccagtactagaccatattttcatgaatgactcggataatggagcggaaagtatgtttatacaataagctgggaggggctgtcagcattttgggggacaggactagaattcaaaatgacct
>PinzonRADtag-1401
TGCAGGCATTCAGAGAGAATCTTTAGAAAGAAAGTCACATAGCAATAGGCTTTCAGCATTATAATTAGACTTCTTTGTTGAAAAGACATTAGTATATTAATACATGAGAAATTATTAAATCTTTAAAAGTGTTTTCTAAT
>PinzonRADtag-1402
TGCAGGCCACTTTAGGCTTTCGTATGCATGAGAGAGACTGTGCAAGTTACAGGGAAGAATCAGAGCAATCTTAGGAGAATTGAGGCAGCCTGCCTTTCACTTCGGGTCCTTACCCAGAGAGGATCAATGACCAGTGTTTG
>PinzonRADtag-1403
TGCAGGAAGTAATGACCCAGAGGTCTAATTTTAATATATTAAAGAAGACAGTAGACAGGCAGTAGGAACTTAAACTAACAGACAGAATCCCATGGGTGAAAGTAAGAGGTGGTAAAAGGGATGCATATAAAAATGAAAGT
>PinzonRADtag-1404
TGCAGGTGTCATTGATGTGCAATTTACTCCCCCTTTCAGATCGGGAATGGAAACAATAAGTATGATTGTCCCTAGCCCCAACTCCTGTGGTGCCCCATGTGATACCTCTCCCCATACATACCAGCTCAATGTGTCGCTGC
>PinzonRADtag-1405
TGCAGGTATCATTCATCCCTTCTACGAAGGGATGAGAGGTTTGACAAGGTCACTTCTGACAGAGCTGGGTATTGACCTTAGATCTTATGGGCATTTGTACACAGGGATGCTCAGAAAAGTTAAAATGACCTAGGAGCTGA
>PinzonRADtag-1406
TGCAGGTAGCAGTGCAGCTGGACAGAGGAGCCGGGGGGCAGAGAAATGAATCGGGGGATCTGGTGGAGAGTCTGAGAGCGCCCGTCTGTGAATGAGACACAGAGATGAGCGGAGAAAGAAAGAGGAAAGGAGTCCGAAAG
>PinzonRADtag-1407
TGCAGGTAGAGGTCATCAAAGAACGCTCAGGTGGGTTCCTGGACATTCTGCAAGACACCACCTGGACAGGACAATCACTGTGCCCGCTCAGATCCTTGGTTCCCCGTTGTGATAGTTGGATTTCTGAGTAGTCTGCGAAG
>PinzonRADtag-1408
TGCAGGGTAAGCACAGTTGATACACTGGGTGCTATAGCTCAAGAGCTGGTCTAACAGTGGGAAAATCACTGGATTCCTGAGAAAGATGAAGACATGAAGGCTGAGATCTGTGGGAGGGCATCCAGAGACAGCAGGGGTCA
>PinzonRADtag-1409
TGCAGGTTTGGAAGTTAGATAGTTTTGGGTGCTTTCCTGAACCAGTCTTGATGCTGAAAATTACATGCACATCAGCTTTCTGGTGAGACTTCCAGTTGTTCCTCCTCCCACTCACGATGGAACAACAGTAAGAATTGTTT
>PinzonRADtag-1410
TGCAGGCAGAGGCAGCACGCAGAGCCGTCTAGAGCCCAGCTCACCCTATCCCATGCCCCAACCTCCTGCCTCCTCCCACACCCAAACTCTGCTGTTGGGGTGGAGGGGACAGTGGCCCGAGACTTCCCCAGCTGCGGCCG
>PinzonRADtag-1411
TGCAGGCAGTCCAAAGAGAAGTCAGGCTCCATTGGACCACGTAGAAGGAGGCAGCTGGGGCCAGATGTGGACTAGCTAGAAGACACTCAACTGGCTCATAAGGAGAGAAGCACATGATGTTAGAGGAGACACCAGCAGCC
>PinzonRADtag-1412
TGCAggttgagccagcataggagggagtcatggaccagatgaggaagagtgaagacttcgtccagaaaactctagaccatcccgaatcggctgatacactgaagctagccaagcctgaagaggtcggagtctcaatctgg
>PinzonRADtag-1413
TGCAGGCAGATGAAGACCTAAGATCAAGTGGACCTGCAATAAAAGTTGGCAGGACTCCTCAAGGGATCAGGGATTTGCCTGTGCAGACCTAGTTGATGTCTTATATGTAAAAAAGGAAATGTCTGGCCAGAAGAGTGTTT
>PinzonRADtag-1414
TGCAGGAGGTCCACTGGAGCCGCGGGACCAGCGGACCCTCCGCAGGGACGCCTGCGGGAGGTCCACCAGAGCCATAGGACCAGGCGAGCGGTAGAGCACCCCCTGCGACATGCCGCCATGCTTGGGGGGACAAAATGGCT
>PinzonRADtag-1415
TGCAGGcggcccatcagtgaatctgctggcaggccacgagagtttgtttacattgaccatctgcaggcatggtatgtgctggctgctgcttcccacagctcccattggccgagaacaatgggagctatggatggttgtgc
>PinzonRADtag-1416
TGCAGGAGGTCCACCAGAGCAGCGGGACCAGAAGACCCTCCGCAGGCATGCCATCCCGGCGACCAGCAGAGCGCCCCCTGCGGCATGTCGCCCCAAGCACGCATTTGGGGTGCTGGGGTCTGGAGCCGCCCCTGGCTATG
>PinzonRADtag-1417
TGCAGGCTGCATGTTTGAGACCCCTGGTCTACAGGCTTTCCTTAACTCTCTCATTGCCAATCAAGAGCCTGTTAAGTCTCCTTAACAACCCACTCCCTCATTGCTAGTGTGCTGTCTCTCTGCCCCATAGCAGCCTCAGG
>PinzonRADtag-1418
TGCAGGAGACACAGTCTCCAGGCAACCTAATGAGTGTAACTGGTTTGTAGtacgctgcccgattggctacactgactgattggcagaaagagtcagtagattagctgatcttaagatcaacagcagcagtagtttgGTAG
>PinzonRADtag-1419
TGCAGGCAGGCCGTCAAAGGGATCGGCAGGGCAGCCCCCGCAGCTTGCTGCCCTAGGCATGCGCTTAGAGAACTGGGGCCTGGAGCCGCCGCTGggtcagaattaaataagatgaaattcagtgaggtcacatgcaacgt
>PinzonRADtag-1420
TGCAGGCTTGAGCCCAAACAGCACTGTATATGATCCCAATCCTGCAGACAGATTCACAGCAATGGCAGTGGTCCATACTCACACTTAATTTTAATTACTTGCTTGTTCTACCTGTTTATTGGGGTAAGCTTATGCAAGAC
>PinzonRADtag-1421
TGCAGGGCCAGGATTTAAAGAAACCATAAGGTGAAGACTGTAATTGTTGTCCTTTGAAGGCATCTTACCTACTTAAGAGTTAAAATTTCCATTTGTAGCTCAAGCATCTCAGTCTTCTTATCTTGGTATATTTTCTGGGG
>PinzonRADtag-1422
TGCAGGAGGTGTTAACACTACCTGTTAATCACTGAATTAAGTTGAGACACCATCAGTGTTTCTCCCTCTTGAGTGATTTATGTGCTGTTTTCTTGTATTTGAAAGAGAATCTGTGTCAGATGCACAAGAATCAGGGTGGG
>PinzonRADtag-1423
TGCAGGAGGTGGGCTTGGTGAGTCAGAAGGTGGTGTCTGCTTCCCACGGGCCATTTGTGCCTTAATATTTACAAATCTCTGCACAAGTGCTGCTGTCATACCTGCTGAGTCACTAGTGAGCCCAGTGCACCAGCATCATG
>PinzonRADtag-1424
TGCAGGTacgtgtggtcactctcagaaaccagagagaacagcagatggaacaaaagaccccacaagcttccctccacccagatttgaaagtatcttgtttcctgattggtcctctggtcaggtgttgcaggtcacTGTTT
>PinzonRADtag-1425
TGCAGGACTAAGCAACCAGGCTGCAGGGAGACAGCTGCTGGGCACTCGTATGTATAAAGCACCTTGGCTCTGTGGAAGAAGTAGGGTGCTGTACAAACATGCTGAAATGGACTGTAATGAAAATACCCTGCTAAGAACCA
>PinzonRADtag-1426
TGCAGGAAACCTGATTAATTTATCTTTGCATGGGGAATTCTGTGCGAGCTGAGGGGAATGCAATCTACAACTCCAGTCTGTGGGAATACTGTGGGCTTGCAGGGCAGAGGTCTGCAACCATTGCTATAGTCTGTGTGCTA
>PinzonRADtag-1427
TGCAGGTACTTTCAAAGCAGGATTGTGTATGTGTTAGAGAAATTCTGAGACAAGGATAAACAGGAAACTTCCTAACGAGAACATCTTAAAACTCCTTCACTGTACAGGTCATTTTTCCTGTTTTTCAAGTGTCAAGTGGA
>PinzonRADtag-1428
Tgcaggtgtgcaaatagaagaggatcatgcatcctatatttacagcgttcatgagactagcataaaactctgcagggtctatgcttctgtcagacaacggacatggaaaagtgccatgtgggattttaaaaaatggcatg
>PinzonRADtag-1429
TGCAGGAATGGGCAGTGAGGAGAAGAGAATGCAGAGCTGAGATGACACAATATGTGAAATGTTTTATTTTTAGACATGATTTGTGAAATGTTTTATTTTTCTGGTTTACAGGGCTCCTTGAATTAAACCCCTGCCTGTGA
>PinzonRADtag-1430
TGCAGGCAAATACACCCTCCCCCCAAAATTAGTTGTGGGAAGTGGGGATTGAAAACAAACCCAAACCatttttaaaaccaatcttgtaatgtttcaaggcttgaatcctgatttttgaacacttggggttggTTAATCTG
>PinzonRADtag-1431
TGCAGGCTAAGTTATTATCTCAGAGTCTTTGCACATTTTTCTGAAAGCCACATTTACTGACTGCTTTGCACAAGGCTTCCTTGACCTCTCTGTTTCTCAGGCTGTAGATGAGGGGATTTACCAGGGGAGTCAGAACTGTG
>PinzonRADtag-1432
TGCAGGAAATGAACTAGTGCATTTCAGCACCTAAATCACTTCGAGGAGTTGGGCCTGAGTCTCTCTGGGCCTCAGTTCTTCTGCTGCACAGGGGGGTTGTGTGGGTGAATTTGTGACAGAGTGCTGGGAACCAACAGCTG
>PinzonRADtag-1433
TGCAGGTTAACTTACCCCATGCTCCTTGTCCTCACCATGGCCATTATACCCAGCAGAGGAAGAAAGGATGCTGAAGTAGCATTCTGGGTTCAATTCCCAGCTCTGTGTGACCTCACAGGATTTGGCTGCCTCATTCCTAT
>PinzonRADtag-1434
TGCAGGCTGCAAAGGGGGCATTAGATGTCCCTCAAAGGCAACCCAAGAGTTCTACCTTAACAGGATGGACCATATTTCTTTATATATGAGACCCTGAAACCCCTCTACAGCAGCCAGCTCTTTTGGGCGGGGCAGATCAC
>PinzonRADtag-1435
TGCAGGTAGAGAAAGGGGGCCATAGAGGAAGAAACATCTTTGAAGGGTAACCGGAGTTTTGAACTTTGTTTTTATTTAACTAAATTAAAAAGTGTAACTCCTAGAAAGACGCTTACAGGAACGAAGAACCAGGGGACACA
>PinzonRADtag-1436
TgcaggaccttctctgctgtggctccctttctgctgcaaacatcctgacttcctaccttagtcagcttctcccctggccgggctttatcagcaattTAAAGCTTACCAGCCCTGCCTCTCCCCCAGGAGAAGCCTGTCAC
>PinzonRADtag-1437
TGCAGGAATTGGAAGGAATTATTTATCCCAAGATGCCACAAGTGAACAGGTGCATTGTGTGTATCTAGCTATCAGTCATTTATGGTCCCCACTACCACTGTGTCTGAGTCCCTCACAATCTTTAATTTATTTATTCTAAC
>PinzonRADtag-1438
TGCAGGGAAGCATGGGAGGTTAACAGAAGAAAGAAGCAGTTGGGACATGTATTAAAAACAATGTAAATACCCACCAGATTTTGAATTATGAGACAGTGATTCCATCCTTGGATTCTGGTTATTACATAACCACTCAAACA
>PinzonRADtag-1439
TGCAGGGAGAATTTAGATGAAAACCACCAAATTCCTGTTTTAAAAGTAAAAGATGCACTCCCTTCCTGCTGGCCAGGAGAAGCATTAAGGCTCCAGGAATGTTAAAGTTGCAATTCTGCCAGTGAAACAACATAGCTTCT
>PinzonRADtag-1441
TGCAGGCAAGCCGCCGAAGGCAACCAGTCTGCCGtgcttggggcggcaaaatacctagagccgcccctgAGGCCACCTGATTTCTTTGTTCTCCAACGCCTTCATTTGGCACCTTGCAGAGGAGGGGCCCAGGCCATCAT
>PinzonRADtag-1442
TGCAGGAGATACTGATGTATTTTCTTCATATAATACTGAACAACTGAATGGAAGTCAAAGGAGAAAAACTGATAAGAAGAGGAAAAAAAAAACTGCCAGAAAAAAACTAACTATAAAACAGAAACCTGCAATATTTTTTT
>PinzonRADtag-1443
TGCAGGCACCTATTTAAACAGTGTGCAAAACAATGTAAATACAATACTGCTCATTCTAGTTCCCATAGCCATGCGGTCACTCCATAACATTTCCCAGACATTTTACCCGTTCCATTATATACTTGTCCCTGGCAGGTGGA
>PinzonRADtag-1444
TGCAGGTATGCTGGCGTAGATGTTATTGAAACCCTTCAACCTGCATGAGAAGAGAAGGAAAAATACACAGGAAATGTAAAATAATATCCCAGAGGCCATGGAGAGGTGCATTCTCATGTGACACCTGGAAGAATTACAGT
>PinzonRADtag-1445
TGCAGGATCTTGTTCTTTGCCACTGAGCCTGCTTTCCGTCATGCACTAGCAAAAGTTCATAGTCATCTGAATAGAAGGCCCAGTGCTGCAGAGAGACATTTCCAGGGCTACCAGATTTAAAGAAACTTTAACTTACAGAA
>PinzonRADtag-1446
TGCAGGCACACCCCCGCCCCCCAAAAAGTATTCTGTGGGAGAGGCAGAGAAGAACAGGCAGTGTAGCTGCCTTCCATCTCTCCTGTCCTTCCCTCCTGTCCCACACCTCCACCAAACTTCCTGCTAGGGATGCTTTCCTG
>PinzonRADtag-1447
TGCAGGGAGAAGAGAAAAAGATAAGGATGAAAGGAGCCCCAAAAGCCATACACAGGAGGGTCACATTCAAGAGCAGCCCCATTTGCTCTCAATGAAGCCTGCCCACTTGTGACTTTGTCATAGAAAATCTGGACCAGCTG
>PinzonRADtag-1448
TGCAGGCATGCTGCCAAATCTGCGTTACCAGCAGACCTCCCACAGGCATGCTGCCAAAAACGGCCTGACTTCTGTGCTTGGGGTGGCAAAATACATAGCGCCACCCCTGCAAATACAGCTACCAAAATAATTATCACCTT
>PinzonRADtag-1449
TGCAGGCAGGCTGCTGAATCTGTGGGACCAGGGACCGCCCACAGGCAAGCCGCTGAAGGCAGCCTCCTTGCCAtacttggagcggcaaaatacctagagccgcccctgTCTGCTGAGTCCATTTTCTTATTCCATAAACA
>PinzonRADtag-1450
TGCAGGTTCGGCAGACCTCCCACGGGCATGTAAAATGCCTAGAGCCGCCTCTGGGCGCCAGGAAAGGAGAAGAAAACATGCTACATGCATGCCTAGCTGCAAGGGGGTGCATGTAGTGAGTTAATCCCATTCACCTTCAT
>PinzonRADtag-1451
TGCAGGCTTGGTTTTCCAACAGTAGGCCACTTTCTGCCTCAGTGACAGGAAGTCCTGACTCCCTGTATCTGTGAGACTCTTGTCCCTGCAGTTTCAATGAATAACAGGAGAGGAAGCTGAAGAGGCAGAGTTGAGAGACG
>PinzonRADtag-1452
TGCAGGTCATGTGcaaagggctagagctaccacattttgggagggtgctaggaagtctgggatatggttgtgtaagcagaatctgaatgagctcccctgacatgtagtggtgaactgtggaagaggaattcaggagctga
>PinzonRADtag-1453
TGCAGGCCTTTGCTTGCAAGGATGGTTTGAGAGGGTTTAGGGTTCCTTTTCCAGGGGGAATTTTAATGGGTCCCCAACTGATAGAGAGCCAGTTTGTTGTGTAATGCCAGTGTTAGTAAGATCTTAAATCTCAGTCCTTA
>PinzonRADtag-1454
TGCAGGGACTGTGCTGGTGAAAGAGGCAGAGCTCAGCCGCTGTGTGGAAGATGTGTTCAAGGTACAGTATTTAATTTGGATTTCTAATATGTGTAGTTGTTGTCTGAGGATTGAAGAGAAAACTGTCTGTCAGCACATGT
>PinzonRADtag-1455
TGCAGGAGTTCCACCGAAGCTGCGGGACCGGCAGAGCGCCTCCCGCGGCATGCCACTGTGCTTGGGGCAGCGAAATGCGTAGAGCTGCCCCTGGTCTGTGTGTTACTTGAGATCGTATATTAATTGTCACCATAGAATGA
>PinzonRADtag-1456
TGCAGGAGCTGTTGCTAAAGGGGAAGAATTAGATCCCATTCTACCTTCACGGCAGCCAGAAGCTCTAGCTGGTACTAGAGTAAGGGAAAGTGTCTGGCATCCTTTGGAGCTGCTTGCCTGCACATCTGTCTGCCTATTGC
>PinzonRADtag-1457
TGCAGGCAAACTGCCAtgcttggggcagcaaaaaagctagagcctcccctgGTCTCTTCACTCCTTTTGGGAAGTAGGTGGTCCGGAAGGTAAGGCGCTTAATTTTATTCTTTTAATTCATTTACTCTGCTGTATATTTT
>PinzonRADtag-1458
TGCAGGTTTGAATCCCAACAACAAGATCAACTTACAACTTAATGTTTCCATGGTAAATATGCTAATTTCCATACAGTGTTTTGGTTGTAGGTGCTATGGTGCCCTGGATTATTTGCCCATCTTGTGCACACAATATATCC
>PinzonRADtag-1459
TGCAGGCTGAAATGGATTGAGCATTCTGCTGCATGTTAAATTCACTAAGTTGTAAAAGAGGGTTTGTACTGTGAATACGTGTTCTCAAGTGAATACGTTTACTCCCAATATTCAAACATTGATGCAATGAAGTAAACAAC
>PinzonRADtag-1460
TGCAGGATGGATATTCCATTTTTTGAGCATCTCCAACTATAATGGATGGTGACCTCACGGAGCAAACATAGTTCAGTAACATTCCACAGGATAAAATATGTTAGCATAAAGCAGCTAAACAAATATGCAATTTTCATTCC
>PinzonRADtag-1461
TgcaggaggtccactggaacagtctgccgccctcccaaatcctggctccataggcgactgcctaggtcgcctaaatggaagcactggccctACCCACTGCCCATGGTGGCTGAGGGCTGCAGGGCATCCTACCACATGTG
>PinzonRADtag-1462
TGCAGGATTGAGTCCCCTATTTGTGAACTAACACTGAATAAATCCATTATTCATACAGTTATCAATCAGAAGCTCTCAGCTACAATCTTCCAAAGCAAAAAAGTCCCATTTTCAAAATGTATTTAGGCCCTTAGAAGACT
>PinzonRADtag-1463
TGCAGGTCCACTGGAGCCACAGGACCAGCGAGCGGAGAAATGTCTAGAGCCAGCCCTGCGCCTAGGGCGCCAAAAACCCTGGCGCCACTCCTGAATGTAGACAACTAATGAAAATTAAGAAAGATGATCACCCCTGTAGA
>PinzonRADtag-1464
TGCAGGCAGTTGAAAGATTTTGCAATGTGTATATTTACACAAGGTGTAATGTGGTTGTACAATCTTACATACTATTGCAGAAATAGTGGAATGGAAATAAAAATTCATCTTTCTTTAAAACGAACAACAGGGAAAGGTAC
>PinzonRADtag-1465
TGCAGGATTAGGGTCACCTGGAGTTTTGCAGTACCCTTTTGGGTGAGAGGTATCTGGAAGTCTTTGTAAGAGGGTTAAAAGGAGACTGTTTGTTTGTTTTTGTTCCTTGGAAAAAAACTTAATACTATGCTTTTTATCAG
>PinzonRADtag-1466
TGCAGGCCCCCATCTGGTTACATTCTAATTTAAATTCCAATGAGAGTATTGATTCTGTTCTCAAAAGAACTGAGGTGAAATTGTGTGGTCTTCACAAAGTAAATTGTCTTGTGAACCATGCTACAAGCTACCCTTGGTCA
>PinzonRADtag-1467
TGCAGGTGATCTACATTTTGGGGCGGATGGCTCCACAGCTAACCCAACAGACTAACCACAAAGTCTATTTCTGTACACACTCTGAAAAATTATGCTGAATAAGCAAGAATTGGTACTTTTGGAATGATTTAAGAAGTGCA
>PinzonRADtag-1468
TGCAGGTTCATAACTACTGAAAACTGCCATCAAGTTCAGATTCTTCTTCTGAGAATTGCAGTGCAAAATCTCCTCTTGATGTCTTTGTCTTTACTAAGAGATGCCATTCAGATTCCTAGAAATGCAGCCCCTGCTCTATA
>PinzonRADtag-1470
TGCAGGAGGTCCGCCGGAGCCGTGGGACCAGCAGATCTTCCGCAGCCACGTCTGCGGGAAATCCACCGGAGCCGCAGGACCGGCGAGCGGCAGAGTGCCCCTTGCGGTGTGCCGCCGTGCTTGGGGCGGCGAAATGGCTA
>PinzonRADtag-1471
TGCAGGATTTATTACAATAGTTAATATTTGTAAAACAGAAGCTGTAAAAATAGATTAAAATTATTGATAAACATTCTAAAAACAGCTTTAATGGAAGCTGCAAGTAAGGACATTTTCCTCTCATTTTCTTTTTTTTTTAT
>PinzonRADtag-1472
TGCAGGAACAGCTGGTAGGGGTTAATGGCTGCTGAACCTCACAGCCAGGGCCTATTCTCTATTGTGTGTTCAACTCCTGGGAAGGAGGGAGACTTGTGACAGCTTCTGGGGTGCAAAGGATCAGAGGTATGGCAGGTGGG
>PinzonRADtag-1473
Tgcaggaggtcctcatcgggaacctgtcagatgtcccctcatcacatgattgtgtcgtctgcacaagacgggaggcctcagagggaggatcccctttcctctggaagttcctccctctcacgaacctgactccacagtat
>PinzonRADtag-1474
TGCAGGACATTGATTCTCTCATTCCATTGATAAACTGATACAATGTGACTTAAATTAAATCACTTCCCAGCAGAGAAAACTTCACATCATTGCATTGGCTGGGAATCAAACCTAGGTGAGCTGCGTGGAAAGCAGCTATA
>PinzonRADtag-1478
TGCAGGAGAGAGCGGGGGAGTTAGCTGGGTGTGGTGGTGATCAGGGAGGCATATAGGAAGTGACAAGGAATTAGAGGAGAAAAAATGGTGTTCACTCCTTTGTCTTATAGTTTCAATGCTTGAGTTTTCTCTCTTTTTGT
>PinzonRADtag-1479
TGCAGGTTTGTCTAGGAGAGGATGTGTCAGAGTAGCTATGCCTCAGATTCCTGGGAGAGATTGGCATGTGGAAAGGGAGGGATGATGCAGCAGAGGTTGCACACCTGTATCAGTTTCACCAAATCTGGAACCCACTGCTC
>PinzonRADtag-1480
TGCAGGAGGTCCACCAGTCCCGCGGTTTAGGCAGCAGTACACCGAAAGCACGGGACCGGCAGACCTCCCGCAGGCACACCGCCGAATCTGTGTTACCAGCGGACATCCCACAAGCGCGCCGTCAAAAGCCACCTGACTGC
>PinzonRADtag-1481
TGCAGGCTACTGCGTGTGCACTTGGTGTGTGCAAGAGTTAGCTGTAAGCCAGACCAACTGCTGCCTGACAGACAAATTGGACCAGATCAGAAAACATTTGGTAGACCTTTTACGTTTCTACTTATTGTGAAGAAACATTA
>PinzonRADtag-1482
TGCAGGCTGATGAGCTACAAAAAGAGTAAAGCTAGTTAGGTCCTGTAGTACTGGTGCAAATAACTCCTGGAGCCGTTTGGGAAATATCATACAGAGAATGAGCTCTGGCTATATTTCCAGCATCTTCTACTGGCTTGTCT
>PinzonRADtag-1483
TGCAGGAGCACGCTCTCACATTCATTTGACTGAGTTTCTGGGCACTCAGCACCCTGCACAATGAAGTCCTACCAAAGCACATCTGAAAGAGCTGCTATCATTTGACAGAAAACTTAGCAAAACATCTGATTTAGAAACTA
>PinzonRADtag-1486
TgcaggttttaggaccataatgtacgtacatgtaatatgcgggggtacccttagagggtgaggtggaatgcttagactgtcccccacccattttccactcacaaacacacacagggcggttgccctgtccacTAAGGATC
>PinzonRADtag-1487
TGCAGGTTAAAGGGATACTATGGATTTAAAACAACAGTAACTTTGTAAACATTTCCTTCCCTAAGTTACTAATAACATTTTAGATTATTAAAAATAATAATTTAAAAACAAATTTACATTTCACTGTTTATGATGTTTGT
>PinzonRADtag-1488
TGCAGGTGTCATTGAACCAAATCTTGCTGTAAAAAAAAAAACAACAAAACTCGGGGTTGTATATTTTTACTGTCTATAAATCATTGAGGGATTGGCTGGAGCCCCCCTAAGTTGTTACTGGGTTTAAGTTAATATTTCAA
>PinzonRADtag-1489
TGCAGGAAAGGAGAATTATTTAAGCAGGAACTGAGTGTTATTCAATGGAATTCACCCTGTGGGAATGTGTTATACATCCTGATCTAAATCAGCCAATCATGCCTCTTTTAATTATCTACTGTGACTTTACTGGCTGAAGG
>PinzonRADtag-1490
TGCAGGCTCCTTCTGCCTGAGTCTGATTTCCTAGTAAGCTGTCCTAGTCCAACTCCACCTCTGATCCCTAGAATAGAACACCCATGTCCTGGTTGTGACAATAAGACTCTTTTCTTTGCTAAAAGCTGCATATAAGGAGT
>PinzonRADtag-1491
TGCAGGTAACACCCTCTGCAGCTCCCATTGGCCAGAACTCCATCTTGGCCGCATCTCTAATCTTGTTGCAGCATTTTATATAAGATGAAATAACCAGCTCTCCCCCCAGATTCCTGGTTTCCACTTACCCAACTGACAGC
>PinzonRADtag-1492
TGCAGGAGGTCCCTGGTCCCGCAGATTCGGCGGCAGGCCTGCGGGAGGTCCGCCGAAGCCGCAGGAGCAGCGGACCCTCCGCAAGCATGCCACCAAAGGCAATCTGCCTGCCGTCCTCGCGGCGACCAGCAGAGCGCCCC
>PinzonRADtag-1493
TGCAGGGACCTCCGCAGCAGCTTCCCTTTCGTCAGACAACGCAGGCTCCGGATAAAGTGTGCAAGTCGGTCGCCGTTAGGGCAGCCCTCGTGTCGCTGTGGTGTTTGTTTCACGCTATTCAGTGATCAGTGTCTTTGGAC
>PinzonRADtag-1495
TGcaggacttcatccgagagcaaagcaatgtccatgggcagctcctgcagcggctggtgagtcccagggcagggatgggcacctggccgccaggctggggactctttaaaatgaccctggcggatgatctgaatgccttC
>PinzonRADtag-1496
TGCAGGAGTTAGAACCATATTGCTATAGGCTTCTTTTTAGTCCACATTAGATCTAACAGCATTTGCCAGATTTCCCATTCCAAATCCCTTAACCCTTTAGAGAGACACACCCTCACTCTAGCATTCATTTGGCTGGCAGT
>PinzonRADtag-1497
TGCaggaggcacctgacaaggctgaagccctgagctccagcacgcatgccagcggggctgaagccccattgccctgacgcagggcagaagccccgagctcctcgccccCAGTCTGATAGGTGGAGAATGGGGGGAGGGAC
>PinzonRADtag-1498
TGCAGGTAGCAGATCAGGACCTACTGCCACCTTTTCACCCATACCAGCCTTTGGAATGCATAGTAGAAGAGACTGAAGGCAAACTGAATGAACTTGGACAAAGAATTAGTGCTATTGAAAAAGCACAACTTAAATCATTG
>PinzonRADtag-1499
TGCAGGAAATTACAACACCTCTGGTGCCAGCTCAGCTCTGCTGCTCTATGTATCAGAAGGGGAGAACCCAGGGTTTCCCCTACCTGCCCCCTAGCTTATTCCTGCATGCCCAGACGCCTGGTCCGAGTAGTGCACCCAAG
>PinzonRADtag-1500
TGCAGGAATAAGAGGGAGAACCAGAAAAATACTAGCAGAATATAGATAGCATTACATGGATTCATTCCTGGAGTGCCATTTGGCTAGTGTATGAAAACAGTATTTGTTACTCAACTAACTCAACAGCTGCCTTAGTCTTC
>PinzonRADtag-1502
TGCAGGAATGAAGAAGGCAGCTCATTACTATGCTAGGTGACACCCTGGGGCATATGCTGGCCCATCCCACTCTCACCTATGAGAAACCACGGCGGCACCGCCCCCCAACGGGGCATAAAGTCATTCTCCTGTCACTCTGT
>PinzonRADtag-1503
TgcaggtagccaagtggggagaaggggggggcacgattggctctgagcttttccgcatttggctagcagggatctttcctgctaccaaccatgaggttgagggggagaaaaggggaGTGTTTAGCAGTGATCTTCCATGA
>PinzonRADtag-1504
TGCAGGAGCATCACAAAAACAAGAACAATTGAGCAAGAAGATGAATATTTAAAAGTGCTTTGGGCAATGTTAATTTGAACTTTTCCCCTGTTTCATATGAGAACACAGCAATTACGAATTACTATTAATAGTAGTAGCAT
>PinzonRADtag-1505
TGCAGGAATGTTGCATAAATTATTATATTTTAATTATTTTGAAATAAAGTATTCCTGCATAGTGTTGGAAACCCAAACATTGCAGCAATGTCCTTGTGCACAGGAGACATCCTGAAAGTGAAACTGACTGTGAAGAAAAA
>PinzonRADtag-1506
TGCAGGCAATGCTAGTTACACCCCTTAAGACAAAAGCAGGTTCCCATTCTCAACTGTTAGGGAGTCTGGAGAGAGAATCTGCAAAACTGTGGGCTGGAGCTGGGAGCACTTTCATCATAACAGGGCTCTTTATCAGTATA
>PinzonRADtag-1507
TGCAGGGAAAAAAACCCCCTCAGaaataaaacatcctgcctgaggatattttcttctttcccccaaatatggattttgcaatcaaaatgacactgactcaaagactgagattggcaatattcagtcctggaccagtATAA
>PinzonRADtag-1508
TGCAGGCGTCCCTGTGAAAGGGTCCACCGGAGCCACGGGACCAGAGGACCCTCCACAGGGACACCTGCGGAAAGTCCACCGGAGCCGCCTGCCACCCTCCTGGCAACCGGCAGAGCGCCCCCCGCGGCATGCAGCCCCAA
>PinzonRADtag-1509
TgcaggtactgctagcggaaaaacttccagcactggtgcacatggcaagcatgcacacccacagtggaatacacatgagcaatcacttgaagaacaccatcaaccagaaACGAGCCCTACAACTGTTGAGCTTTAACCTC
>PinzonRADtag-1511
TGCAGGAGGTCCACCGGAACCGCAGGACCAGAGGACCCTCCGCAGGCACTCCTGCGAGAGGTCCACTGGAGCCGTGGGACCGGCAAGTGGCAGAGCGCCCTCCGCGGCATGACGCCATGCTTGGGGCAGCGAAATGTCTA
>PinzonRADtag-1512
TGCAGGTTTTACTATCGTAGGCAGCCAGCAGGCTCAATGTAATTAGTTTGATGGAGTATTTGGCTGAGGGGTTATAATTTCATACGAATATTCAAAGTGTTTTTTTAAAAGTATATAACCCATGAACTTTTCTGAACTTT
>PinzonRADtag-1513
TGCAGGTGAATCACCCTGGTTTCCCACTCAAGCTGTTTCTAAATCAAATGTCATTCACTGCAATACATAGACAGCATCCAAATGGCAGCAGAGCACTGACAGCCTCACAGATATAAATATTTACCCACCATGGGAAAGAT
>PinzonRADtag-1514
TGCAGGGCATGGTGTGTGGATCCACCACTTCACCTGCAACTCTGCTATCCTGCAGTTCTGCTCTCCTGCTCCCCAGAGATGAACTCatgtcctcctaggtgctgctggcagatgtggtactgctgctCATGGAGATTCAG
>PinzonRADtag-1515
Tgcaggctttccggggaaccttcactgctctatcaggatacatgaccctggcctatcatttgatccagaccgagtcagggaaggttatcagggaaagaaccaggccactgccgtacaggatgcgccaagaggtcgaggaa
>PinzonRADtag-1516
TGCAGGCACATACAAAAAGGAAATGAGGACAGGAAAAGAGACCAGGAAGTCAGGTGAAAAAGAGACAAACAAGCAAATTCAGAGCAAAATTTAAGATCAGTTGGACGTTTTCAGAGATTTAGACTGAGTGATTGAAGAGT
>PinzonRADtag-1517
TGCAGGGTCCATTCTGGTAGGCAGTTAGTACcaggatattcttcaggaattgaaattggagaaggtgttcacatttacaggggggcaagggccaagggacgagaccgtgaggatgaaggtgggctgtatagcaccatagt
>PinzonRADtag-1518
TGCAGGGTGTGGAAGCCGACCTCTATCTCACTGGTATGAGACTTCTTGTTCCATACTTATCTTTACAAAATGGTCACTAGAAAGAGCAGTCTGATTGGTGCTGAGAAATCCAGCTGTAAAGAAGAATGTGGTATAATTGC
>PinzonRADtag-1519
TGCAGGGAAAGGCTCCGATAGCAGCTCACCCTTGCCAGACCCTttcagagattctagggccagaagggaccagtgtgatcatctagtctgacctcctgtatagcccaggccacagacctttgcccaaataattcccagag
>PinzonRADtag-1520
TGCAGGCACCCTTTCTCCTTTGTCCTCTATTCCTCTCAACCTTCCAGTTTGAAGATCACAAATGGAGAAAGGCTGAGAACTTGTCCTCTGAGAATCCCTGCAAAATAATGGCTTAGCTTTTGTTAAGGGGTGCAAGACTA
>PinzonRADtag-1521
TGCAGGAGGAACGCCCTGAGTGGGACACGCACACGGCATCATAGTCACCATCCCTGTCCAAAGTCTTCTAATCCTGGCCCAGCTGAACTGATGCAGAAACAGCTCCCAGAGTTCAACTGCAAGCGCTGTCTTACTTCCAC
>PinzonRADtag-1522
TGCAGGGTTACCTCTTTTCATTGTGAAAGGAAAATAGAGTAGAATAATACATTTCTGCTAAATGTTTGCATAAAGCTCATCTTAAAAAGAGAATACTGTGTATCATATTTTCTGTGCAGACATTTTCAGGGTGTTTGTTC
>PinzonRADtag-1523
TGCAGGGAAATAGGCTGCAGTCACTCCCTGGGAGAAGGAAAAGTTTGTTTGCAGAACACAGAACGAGGGTAGGCTACAGTTACTACCTTGGGGAGGAAGTTGGGAGGCTGTCAAACGCAGAGATGCAGGAGACCCAGAAG
>PinzonRADtag-1524
TGCAGGAAGCATCAAGCAGATCTGAGATAAAAAGAATCAGGATCCAAGGGTACCAGGCCTTCTTTGACAGGTCAGAGTTCTCAGGCGAACAATGGGCAATCAAAGTAACTTTGAAGTAGCCCTATTTCCTAAGCATCACT
>PinzonRADtag-1525
TGCAGGTGCGACGCCAAAGGTAGCCTAACTGTTGCCTTCATGGCAACCATCAGGCTGCCCCAGGCACGTGCTGGTGCCTGGAGCCACCCCtgcccctactgctccccttggaaggctgttgcagaacttcattcttctga
>PinzonRADtag-1526
TGCAGGAACTTCTTGCAAGTTGACCAAATAAAACACATTGCTTTATTCCACATGCCCCAGGAATTAATTGCATTGTGTTCCATGACTCAGTGAAGAGCCATAACAAGAAATAGAAAACCAGCTTGGAGGAATCTCTGCTC
>PinzonRADtag-1527
TGCAGGAGATCCACTGGAGCCACCTGCCGCCGTCCTGGCAACTGGCAGAGCGCCCCCCACGGCATGCCACCCCAAACACGCGCTTGGCACGCTGGGACCTGGAGCCAGCCCTGCTTACTAGCAACAGCTCCCCACATTCC
>PinzonRADtag-1528
TGCAGGATTCAAGCCCCAAATCCAGACATTCTTATTCAGGAAAAACTACAGCAAACATTATAGCTGAGTCAGAGCGCCCAGATTTGGCCCAAAGCGGGTGATTAAGATAATCACCCCAGCTCTGAGGTGGTTTTGCCCTA
>PinzonRADtag-1529
TGCAGGTACGAGACATGGACGCAGACAGACAGCTTTGGTACTCTGAGAAAGGGCTTGTCTGCACAAAGGTGGCATCTCTTTACAACCAGTCTAATTACATGGTGCAAACCACGGGGGCACGCGTATTTTGAATTGAAAGC
>PinzonRADtag-1530
TGCAGGTTCATAGGTTTCGATTCCCAAAAATGATGAAAATTTAGATACAAAGTCCTCCCCTTTAATTTTAATAACTGTTGTATGCCTATCTTCTGTAGACAGGTTTGAAAATCTCGGCTCAGCATATTTTGCAGGTCATC
>PinzonRADtag-1532
Tgcaggaccctacttgatatgccctctagcttgattgtgaaccgttgataactattttgagtacagttttccaatcagtcgtgcacccaccttaaggtacttttctctaggctatatttctttagtttgagatcgtcatg
>PinzonRADtag-1533
TGCAGGAACAGCTGAGCTCCATTcactggtgagctggagacggttggcaccggttcgcaggagccggttgttaaatttagaagccaatttagaaccggttgttagggttaccatacaggcagcagccgcggctgttgctg
>PinzonRADtag-1534
TGCAGGGTACCCTGACTCCAGCCCAGCTTCTGTTATTTCTGTGGGCCAAGACTACAAAGGGATTTAGGCACCTGAAGATGAAGACAGGGACTCAGTAAGATTTATCAAAGCTCCTACATGACACAATGGCATCGATTTAC
>PinzonRADtag-1535
TGCAGGCAAGACTGCTGGGGGCCCCCACTGAGCCCCCATATTGTCACTAGAGGCATCTTTCTGTGGGTGGCATCTTTCTGACTCCAAAACGAACACTGCCCCCAAAAGCTGACAGTCTGTCATGATGCTGCTCCCTTGGG
>PinzonRADtag-1536
TGCAGGGACACACATCAGTTTCAGCAACATGGTTTTTGAGTGTTGCCAAAGCCTTCTCAGTAGGACAAAGGAAAGCAAACAAAGGAACAAAACATTTGGCAAAAAATGGGCCCAAATCCTGGAGTCCTTACTCAGGTCTT
>PinzonRADtag-1537
TGCAGGCAAGCCGCCGAACACAGCCTGCCTGCTGTGCTTGGGGTGGCGAAATACCTAGAGCTGTCCCTATCTGGGCCCCACAGAAACCTCTGTGCGGCCATGGCCTGTCACTCTCAGAGGCCATATATATACTCACATCC
>PinzonRADtag-1538
TGCAGGAAGGGTCAGAACAGAGATAGGAAAAGAAGAGGGTGGACACTAAGACCCagtggtgccccaaattttcaggtgccctacgcagctgtctatgttgcctatgcctaaggatggccctgGTATCTGTATATTGTTTC
>PinzonRADtag-1539
TGCAGGCCAAACCATGGTGGAATGCATGCCGTGATGATGAGTCTCCTCGATTCCTGCCTGATAGTGAACTAAGCAAAGTTGTAATTGAATTTTCTGGGCTGTGTAAGACATAACCCTCAGCCCGCTTTCACCCACAAGTT
>PinzonRADtag-1540
TGCAGGACGTGGAGCAGCGCTACGCCATGCAGATAGAGCATCTGAATGGGCAGCTCCTGCGGGCCGAGGCGGAGCTGGCTCAGGGACGCAACGACATCCAGCGCCAGTCTGAGGACTATCAGGCCCTGCTGAACATCAAG
>PinzonRADtag-1541
TGCAGGATGTGCACGAGACTTAGGCTTCCAGGGCTATTTGTCAAAAGCCTTTTAAAATCACTACATTTGCACATAAAACGCTTGGCGTGTTTTGGAAGAGAAATGTAATCTGTGCAATTGACATTTTATACCTGTAATTA
>PinzonRADtag-1542
TGCAGGATTCAGAATTACATAATGAATGAAGAATGTCTGAGATCCTTATATCCTTAAACTCATTCATCTGGTGCTGGTGTTGCCTTGGAATTTGACATTTCTGCGTTTACCCCAGAACTTGACATTACTCCAGCCAGCTC
>PinzonRADtag-1543
TGCAGGGAGCAGGGTCAGGGGACTCAGTAGGGGTTAGTCTCCACGCACAGTCAGTGCTGACCACAGTGTCTCAGCACAGCGCTAGAGGTTGGATTGAATGGTTGGGTTGAGTGTCCTCAAGCTTGGTTGGGATGGGTTGA
>PinzonRADtag-1544
TGCAGGTTTGAATTTAGAAATAAAGATGAGGAACCTTCCCCTTGGTTCTCTCTATCTTCTCATTCCTCTCTGCCAGGCCTTTGGCTGTTTGTCTCCCTGCTCCTGAGGAACCTTCCCCTTGGTTCTCTCCATTTTCTCGT
>PinzonRADtag-1545
TGCAGGGACAATTCTATCTCCTTGTCCACTGAAGTTAATGGAGCTTTTATGGGTGCAATGGGCCATGTGCAGTGTGGTTCCTGGTGCATCACTGAGGTTTTAGGTTATAAATATGTATATAGGAAGCTTTAGTTTATATA
>PinzonRADtag-1546
TGCAGGCCGTAGTTTGCCCACCTCTGAGCTAGCCTTACACATTTGCTTGTATAACTATGCTGTAATACTCTCCTAGTTACCTGTATAGTTAACCACAGATGTGTTATATTTTCAGCCTCAACTCTTACAAGCCGACACAT
>PinzonRADtag-1547
TGCAGGATAAGGAGACACAAACACAGGGCATATTACACAAACACACTGACACACTGCACATTACACAAACACAGTGCATGTTACACAGACACACTACATATTATGCAAACACACTGACACACTGCATGTGACACAAACAC
>PinzonRADtag-1548
TGCAGGTCACCTGGCCAGTGAAACGAAGCgggccagattctgccatctggtatatctgtgcaccgtccattagagtctctggatttgagttcagtacggtctcactggggtatctgaaagcagaatttgCTGCTTGACTG
>PinzonRADtag-1549
TGCAGGTTATTTGGCACAGCCACATGTGGGAGGCAGGGTTAGAACAGGAAGGGGTACTATGGACCAGGACTGACACTCATTGGTACAATTCTGGGGACTAGAAGGAAGTATGGACAGGTGTTACGCAAGCTAGGTTAAGA
>PinzonRADtag-1550
TGCAGGTGTtggttctaatccagcccagcctagcagtgccggaaggtcatttaccatccgatggctgttaggaagcgtgtgcagggtaggtggagggcctaggtccagttcacgggggacaagtattcccaccacaaaGA
>PinzonRADtag-1551
Tgcaggcaccaggctgcagcttctctccagctttgaagtcagagagaagccgcggccccgcctgtgccggggacagagaacttcagggctgtaggctgcgggtgccaatgttctcggtccctggaaggcgcggggccatg
>PinzonRADtag-1552
TGCAGGGTGAAAATCTCACACTGAGCATACAAGGTTCCTCAAGTGTCAGTGTCACCTGGTCCAACAACCGCAAGGATAAAGTGACAGCCACTCAGTCAAGAGAACTGAAGAATGGTGGACGCACTCTGCAGATACACAAC
>PinzonRADtag-1553
TGCAGGCTAGGAACTGCCACTATGATGTGACTGAGAGCAGGATCACTCTCCAAACTACAACTGCCCCCCTCTTCCTGCCTACATCTCATACACCAAGGCCCATCAAAGGCTTTCAGTGGATTGTGTGTCCCTCCAGGACC
>PinzonRADtag-1554
TGCAGGTTCCACCACCCTGCTGATACGTCAAGGAAAATAAAATGTAAACTTAAATCTAGGCAAGGAACATATGTTCTGTTAGTTCTTTACTCCCTCCGGACACACACCGATCAACTTCACTCTCAACTTGTATGGGGCAT
>PinzonRADtag-1555
TGCAGGAGGTTCACCGGAGCCGCCTGCCACCCTCCCGGCAACTGGCAGAGCTCTCCCCGCGGCGTGCCGCCCCAAGCACGCGCCGGCCCTGATTGTATTGCAAGATGTGAGAAACTCCCTTCTCCACCCCAGAGGATGAG
>PinzonRADtag-1556
TGCAGGAGGTCCACCGGAGCAGCCTACCGCCCTCCCGGCAACTGGCAAAGCGCCCCCCACGGCAtgccgccccaagcacccgcttggcgtgctggggcctggagacagccttggACATGGTATGTGATTACTACTGGGAA
>PinzonRADtag-1558
TGCAGGCCGCAAAAATGTTAGGGGAGCCGCCCCTCCCTTCACTCCATTCTCCTGCTCATATTGGCCAGCTGCATCCTCATCTCCTGGAACTCGGCCAGCTGTTGCTTGATCCGGTTGTACAGTGACACACATTGCCTGGC
>PinzonRADtag-1560
TGCAGGTTTCTTAACCTTTTTGTGCATGAACTTTGCTGACAATAACAGAAGTGAGTCCCCTGCATAGGAGGCCTCTGACTAGGAAAAGACCTGTTAGAGCGTTGAGGCCATCTTTCTGTAGTTACGGGAGATCATCCCTT
>PinzonRADtag-1561
TGCAGGTACTCTTAAAGACGAGCCCAGAATGGGGTTGTACTGGTGCAGCAGGATTCTCTTCATAAACCTCAAAGGCTGGTAAGTCCTCCAATAAAGGACAGAGTGGGAGAGTTTTGAGGAGAGTAATGAGTGGGAGTATC
>PinzonRADtag-1562
TGCAggcggaggcagtgcggagagccacctaaccacacctccacataggagcagcaggaaaatgtcgctgcttccagggagacatgtggagccagtagggagcctgctggccccgtgccaaccggactATAAATCAGACT
>PinzonRADtag-1563
TGCAGGCGAGGTAGTTGGAAAATCTTGGCAGGGCTTAGGCATGAGCTCAGGCGCCGAGTAGCTTGGTAGTATCAGGACTTAAGTGATGTTGCACATATGCACCGGTGGAAATATAGATGCCTATAAACAGAAACTGAGAT
>PinzonRADtag-1564
TGCAGGAGGTCAACATTTACCATAGAGATTGACGTATAATCATCAATGTTGTAATCTTCCTATTGTTTGTAAGTTATTTCTGTTATTAATGTCCTGGTGAGACATGATGGATGATTTTTTTCTTTTGGCGAATAGTTTAT
>PinzonRADtag-1565
TGCAGGTAAGTGATATACATGAagaaaatgctgagtttccatttatggaatttaacatctcatcaggtcaggattaTAGGGTTAGATTCAACACAGTGGGGGCAGGGAGCATGACCCTCCAAACACACCGAGGTTCCAAA
>PinzonRADtag-1566
TGCAGGTAGAGTTTATAATGAATATGTTGCTATACAGCCTTCACTCAACCAGTATTGCAATGTGACTGGAATATAGTTAAAAATCCATTACTTTAGACAGCTGCCACACTGTTACCATCTATTATACAAAGTAATACATT
>PinzonRADtag-1567
TGCAGGCGGCTAGACAAAACTCACAGGAGCCAGAGCTAAGACATTCTTGGTTTCTGTGTCCTCAACTGTGGAACAAAAGTACTGGAAGGGATAGGACTGAATCCAAACAAACCATTCGCCATACTCAGGTTTTACAAAAG
>PinzonRADtag-1568
TGCAGGCATGCCTGCGGAGGATCCACTGGTCCTATGGCTTTGGCGGACCCTCCACAGGCAAGCCACCAAAGGCAACCTGCCTGCCGtgcttggggtggcaaaatgcctagagccgtccttgcccctcaaggagGGAACTC
>PinzonRADtag-1569
TGCAGGAAGAGTCAGAACAGGGATAGGAAGAAGGGAAGGGTGGACACTAAGACCCAGGGGTGCCCCAAATTTTCTGATGCCTTACGCAGCCATGGATGCTGGATATGTCTAAAGACGGCCTTGGCCAGATTGTACCTATT
>PinzonRADtag-1570
TgcagggatcaggaaggaatgttttctcccccaaggcacaattggccagatgtgttttaggagttggtttatttggtctttctctggagcattaaggattgtccactgactgagatgggacactggaCATGGTGCATCAA
>PinzonRADtag-1571
TGCAGGTCAGTTATGACATTTAAAATCACgaggaacactaggtaggtgagaatatcttttgttggaccaacttctgttggtggaagagGTCAttgtctctcatatcctgggaccaacacagctactacaactactacaaC
>PinzonRADtag-1573
TGCAGGGACTGATGCTCCCATGGCATCCAGAGAACAAGCACAGCATGGCTCACTTCCCTCACTCACTGCTCCCTAGTGCCATAAGTCATGGCCCTGGAGGGACCGTCTGTAGGAGGAGAGGGGATTCAGGTGCTACTTCC
>PinzonRADtag-1574
TGCAGGCTCCCACAGCTAGCTGCTGCAGCCTGATGAGCCTTCCTCTGGAGAGGATCTAGTAACTTAAAAATGAAAAAGCGTTCCCACCTGCTAGAACTATTATCACCATATTTAAACCATTAAAGAGCCATTCAAGTGGT
>PinzonRADtag-1575
TGCAGGAATGATTACATGTCACTCTCTCTGCTTCTCACCTGCCTACACACTTCTTCTTTTGAGAGGTACCTAACAGCACACAGCTACATATTGCAGTCAAAACCTGAGTCACATATAATCCCCATTCAATATAAGAAAAA
>PinzonRADtag-1576
TGCAGGTAGGGTGCAGCATCCCTTGCCTTCACTGACACCCCACACTGCAGCCTGAGATTTCCCGTGCTTTTTTGGGCAGCCCTGACCCCAAGAAGGGCAGTCTTCTGCTCGTGGGAAGGGCTCTGTCTCGGCTGAGGCAC
>PinzonRADtag-1577
TGCAGGATTCTTCACCAGCAGCCATTGGCATTGACTCCGCATAGGCACTGGAGTTTCTCTTCCTACCCTGTTTTCTCTAGGGAAGAGGAGGAAGGGCTAAGATCCAGATTGTAAAAGGTATTTAGGCACTTCTTCTCTGC
>PinzonRADtag-1579
TGCAGGATCAGGGAAAACCATTCACTGAGGCTGTCATTTAACGTAAGCATTCTGATGATACAAACAAATAATTCTAGAGAGCGCACTGATACTTCAATTCATCACCAGATCCCCTCATGAAATACCATCTTATTTTCACA
>PinzonRADtag-1580
TGCAGGATAGAAGCCAGTGGCCTGGGACCCAGACAAGTGCTATCTTATATACACATGTTCTGAGTGTTTGCCAAAAATAAACCAAAATTATGAATGGACTAGCTGCCACATTCTCATCTCAATTAAGTCAATGAGCACTT
>PinzonRADtag-1581
TGCAGGTTCCACCATTGGCCTGCCCCAGCCAGGCTGCCTGCCTCCTTCCTCCACATTTTGCTCTGGACCCTGGAGAGCCCTCTGTATGGGGCAGCATAAAGGAGGGATACTGCTACTAACGCAACTGTGGTACTCCACTG
>PinzonRADtag-1582
TGCAGGAGGACATATGAATCTGCCCATACTGTACGCATCTTTGTTTCAAAACACATTATGGCAAACACAGCTTGCTTGTATTTCTTAGAAGAGGTGCCTTGATAACATGTTCCAGGACACTTTCTTGTTTCATATTGATA
>PinzonRADtag-1583
TGCAGGCATGCCGCCGAAGGCTGCCTGCCTGCCACCCTCCCAGACCggcagagcatcccctgcagcatgccgccccaagcacacgcttggagtgctggggcctggagccgcccctgACCCTGTCTTATCCCTTGCTGCTT
>PinzonRADtag-1584
TGCAGGAGGGAGGCAATGGAGCAAACCAGAACTCCCCTGATGAATGGGTGGAATTTCTTTCAGCTACTCGCGCATTTCTGTGCTGCTCGTCAGGGCAGCAATCGGGCGCCTTTCAAATATCGAGGAGGCATTAAACTCCC
>PinzonRADtag-1585
TGCAGGTGAATGATTAGATGTATGCTCCATAGTAAAGCCAGTGCAAATATAAATGCAATCTAAAGAGCTGTATCTAGGTTTGTAAAGCCCAATATACTCCATGGCAATCTGGCCTAAATTCTGCAGCAAAGGCGTGGATC
>PinzonRADtag-1586
TGCAGGAGGCCTTAAATACAGGAATGTCCTGTTAAAAACAGGACAGCTGGTCATCCTAATTATATGTATGATAGTAGAAATACAAACACTAGAATTCCCAGTTCTGGAGCAGGACCCCATTGCATTAGGAGCTGTACACA
>PinzonRADtag-1587
TGCAGGAACATCACAGTTTTCAGAAAAACAAAACAACAGCATCCCTCCTCTCTACGTAAATATTTTGGGTTTGAAAATATGTTGTTAAAATCTGTAGGGTTTTAGTTCCAAATTTCACCACACACTGAAAATGTCCCACC
>PinzonRADtag-1588
TgcaggagggcttaaatacaggactgtccctttaaaaatgagatgtctggtcaccctaTACATAAAGACCTATTTCCTTGAACAGGGAAGAAATCAAACAGCAGGAGAGACAGTTTCTGTGCTTGTTGTACCAAACCTTG
>PinzonRADtag-1589
TGCAGGCACCAAGAAAACCAACTTAATCTCCTTGAAACAATGTTAAAATAAGAATTTAAAAAAGGATCTGGAAGTAAAAGTATCGTTAAAGGATGATGGTGGAAAAATGATTAGATTGTATTATCAGTTTTCAAATGCAT
>PinzonRADtag-1590
TgcaggactcaagggctaccctcagatcacagggtctctatgctccagctcttttgaggaggcatttcaggccttatcaactgacccgcttctcggctctgccaCCACGACAGGACCTGCTCAAGAAAAGGACCAGGAGT
>PinzonRADtag-1591
TGCAGGATATTGATTCTCTCATTCCATTGATAAACTGATACAATGTGACTGAAATTAAACCAATTGCCAGCAGAGAAAACATCACACCATtgcattggctgggaattgaacccaggtcaactgcttaaaagacagctatg
>PinzonRADtag-1592
TGCAGGCTTGCCTGCGGGAGGTCCATTGGAGCCGCGGGACCAGCGAGCTGCAGAGTGCCACCGTGCTTGGGGCGGCGAAATGGCTAGAGTTGGCCCTGCTCGTAACACTTTAAACAGATGATGGAGGCTTAACAAATATT
>PinzonRADtag-1593
TGCAGGAGGAGGGTGTTGTAAGACCTGAGCTTGAATCGTTTCCTAGATAACTTACAGAAAGGTACAAACCAAGTCATATTCTAATTTTTATGTTGTTGTTGGCAAGACAGAAGGCGTGAACATTCTTTTATCCCTTGCAA
>PinzonRADtag-1594
TGCAGGAAAATTAGACAAAGGgatacctatcttgccctgctttgtggatcacgctgggggttaggcatccagacacctggcatgaggcaccaatacatgtgaacagaggcagaaggacaggtgagcagggaactcttacA
>PinzonRADtag-1595
TGCAGGAAAGATAGTAAATTCTGCATACATTTTAACTGAATGAGAGTGGGAACATTGCCTTGTCACAAAAATATTTTTAATTATTAATTTGtctaagaaagatgtggacaaattggagagagtccagaggacagcaCACA
>PinzonRADtag-1596
TGCAGGAAGGACTCCTGCCAAAGGATCAGGGTGAGTCAGACCTGGGTTTGGACTTTTGTGTTAACGTCTATAGTTACCTTATGGTGAAAGGGGTGTGAAGCCTGTTACCCTGGGTTAAGGGGGGGTTCTCTAGTGGATTT
>PinzonRADtag-1597
TGCAGGATGAAAGCCCTGAGCCCCGGCAGGTGCACTCCACAGGGCTGAAGCCCTGAGGCTCTCCTTTCTTCTGGGAAGAAGCCAGAGGCGATGCATGAAGGGGACATATGGGGTTGCATCCTCCCTAGATTTTTGCTAGG
>PinzonRADtag-1598
TGCAGGTTTAAATGACATTGATTGTCACACTTTAACTTTGAGCTAATGGGTTAATGAATTGCAAAGCTCTGAGTAGCCAAAAACAATAGGAATCTATGAAAGATTTTGGTCTCAAGCTATAGTGTTCTGCTGACTTTTTC
>PinzonRADtag-1599
TGCAGGCATCCAAGAAAGAAGACACGCGCTTGTTTAGGCCTACCAACTGTTCAATTACATATTCCTTAAGGACTGTACTGTTAACGGTAAGTAGATAGGTATTTTACAAGTTAGCTCTAAATCAGACTCAGATATGCTCA
>PinzonRADtag-1600
TGCAGGGAAGGGAATTTTAAACAAAGACTTTTTTCACCTCCAAAAGATCTGGCCATGTCAGTGCACTCTCAAACTGGATGTAAAActaggctgaccagatagcaagtgtcaaaaatcgggacaggagggggggggtaata
>PinzonRADtag-1601
TGcaggaacctccttcagctgcaggaagctctgtgcatgcacacacacacagacatacacacacagtttcctgccccatcattccccagccacaggagggggagcactatatggggagctgaccgtctatttgcccaatc
>PinzonRADtag-1602
TGCAGGAGGTCCACAGAAGCCGCAGGACCAGCAGACCCTCCGCAGGCATGTCGCCGAAGGCACCCTGCCTGCTGCCTTCCTGGCGACCAGCAGAGCACCCCCCGCGGCATGCTGCCCCAAGCACGTGCTTGGCATGCTGG
>PinzonRADtag-1603
TGCAGGGTCTGGGGACCCTGGGTCCAAACCCTGGGGGTTAGTGCAATTTCAGTGTAGATGCAAAAGGGCTTAGGCTTGAGCCTGGGGCTCAATCATGGTCTTATGTTTCAGCATAGACACACCCCAGAGACAACTCTCGG
>PinzonRADtag-1604
TGCAGGATTTAACCCTTAACTACATTTTATCATCTAATATCATAGACCAACAGAGCATTCATGACATGACATTGATAAAAATTGACACTGATATTTCCCATATTCTTCACAGAAGGTGAGGCTGAAATATACTTAAGTCC
>PinzonRADtag-1605
TGCAGGGTGGGAGTTGGGTGGGGTTTTTTTATTCCTTTATTTAGTTTTTAAAGAGAACAGTGGATTTAGTGGGTGAGTGGGAGTCTCATAAGCAGAAATGTCCCAGATATCAGCATCGCCAGGGGATGTGGAGGAGGATT
>PinzonRADtag-1606
TGCAGgacatctgctctctccggctgctggcacctcactgagctctgagggccagcctttatagttccgggtcggcgtctgaccctttgaggggcaggctcagagctccttagccctacccactctggcctccggctggg
>PinzonRADtag-1607
TGCAGGATTCCTGGGAATCTATATCTCTCCTCTTCCTGTCCCCATAGCCCTCCTGCTTGCAGGGAAGGCAGTTTTACAACAGTCTCCACCATAAATTATGTATATCTCAGAAACTTGAGCTTAATGTATAGTAAATTAAA
>PinzonRADtag-1608
TGCAGGATAAGTGATCCAAAAACATATTGGTAGATAATGTTTGTGTTTGTATGTGTTTACATACGTATTGGTAGAGGTTAACAACGTAATTGAACAGTCCCTGTCTATGCTGTATTCTGTTAATTCAGAGATCAAAAGGA
>PinzonRADtag-1609
TGCAGGGCACCAGATTCTGATGAGAATCTTTTTTCTAGCTGTTGTACCTCCAGGTATGCCCCCAGGCTCCTGGGATTTAATAGACCTGGTCTGGACAAACTGGTTAGTGTAACAGGTCGTACATAAATTCATTTAAATAT
>PinzonRADtag-1610
TGCAGGAGGCCTAGTGAAACATTTCAGTAGAGAGAAAAGGGAGCAAGCCCCAGTACTCACAATACAGACTGCTCCAGAGCAGCCTGCAACAGCATCAAGAAGCAGTTCAGCCCTTTGAGAACCTCTCAGCTAGGAAAGCT
>PinzonRADtag-1611
Tgcaggatcccactagatatgtccccccagttagaaagcaaacattgataactacactgtgggcacagtctttcagtcagttttgcacttaccttatagtcatttcatctacatcacatttccctagtatgcttatgaga
>PinzonRADtag-1612
TGCAGGTTCTGTTTTGATCCAAATGCTCAGTTGCTCATGGAGACTACAGGTTCCAGCAGCTGTAGACTCCACAAGTTGTTTGAATTCTGGAGCATCAAGTCTCAACTGTCAGTTGGATTAAAGAAATTCTATTGGCATTG
>PinzonRADtag-1613
TGCAGGAGGTCCACCAAAGCTGTGAGACCAGTGGACCCTCCGCAGGCACTCCTGCGGGAAGTCCACTGGAGCCGCGGGACCGGCAACCGGCAGAGCATCCCCCCGCGGCATGCCGCTGTGCTTGGGGCAGCGAAATGTCT
>PinzonRADtag-1614
TGCAGgtagtagcggagggcgtcgcaggcccatttcgctgccagggcctccttctcgaccaccgcgtagttttgctcccttgggaacagctttcggctgatatacagaacggggggttcctccccgtccacctcctgcga
>PinzonRADtag-1615
TGCAGGTCTCACCTAACACTGTATCAGCCATACTGGCATCACTGGTGCCAGCTCCACTTTGCAAGGCACTGACAATAGAACAAGCAGGACACAGCCTCTGCCCACCTCCATGGCCCAGGGTCCAAGTCTCCCCCTGCATA
>PinzonRADtag-1616
TGcaggtgccattgaccaggaatggcaaagcgcagccagtgggagctgtgggcagccatgcaaatgtaaacaaactgtctggagttcccaccaccagattaccctgatgggccacgtgccaCCCACGAACCACAGGTTGC
>PinzonRADtag-1617
TGCAGGAATTTCTTCCAGTAAGTAGTACTAAGAAAATAACTATTTAGTAGTACTATAATAAGAACTAGTCAATGGTGTAAAATATATGCACATATTGATACTATATGTTAGTAGATTTTATCACTGGTCAAAGAAAAGAA
>PinzonRADtag-1618
TGCAGGGAAAGAATACGATCCCAGATACTCTGAACCTCAGTCATATGCTTTAGCCACTTAACTAGGCTTCCCTTTCCACAGGGAAGATGTTTTCAGTTGTTTACTTAGCAACAAAGGACTTCACTGTCCCAATATTAACA
>PinzonRADtag-1619
TGCAGGGACCCTGAATTAGCAGGGAGAAGACAGCAGCAGGGGAAGGTTTTCCTGCTGAACCCTCCCTACCTGAGGATGGAAGGACTGAGTGGTCCAATTGGAGGAAAAGCCAGTTAAACTCTGCAGCTGGTCTGAACCAC
>PinzonRADtag-1620
TGCAGGTGATGTGATCCAGGGTGTTTATTACACGTGTATGGCACAAAGAGGCACAGGTCTGGTTGCCCTCTAGATGCCCCCAAAGAATAAAGGATTAGTAATAATGGTGCAACTTATGTGCAGACTGGTGGGTGTTGCTA
>PinzonRADtag-1621
TGCAGGGAGAAAGGACACCTCAGAAACCGTTCCATTAGCCAAACCAGAGACCTGCATACAGCAAAGCAAGCGGGATCCAAATTAACACCATACCCCCGAGAAAGATGGGACCACTGTAACCTTCTAGCACAGCACGAGTG
>PinzonRADtag-1622
TGCAGGTTCTGCTGCCACAGTCTTTTGTATTAACACAATGATTTCAGCTTACAGCAGTAAATGCAGATGTGTGCATCAGAAGTGGATCATGTCCTTTATTTCGACCCCCTGAACCTACTGTATTGCATATGTTCCCACAG
>PinzonRADtag-1623
Tgcaggtagccaagcagggggaagaggagggggtgattggcactgagctttttcacgttcggctagcagggatcttccatgataccagccacacggtggggggaggggtaaagcaatcatcccagagaattggatgcggg
>PinzonRADtag-1624
TGCAGGCTTTTCAAGAGATATACAATGGTTGTCACTAAATTTTTTTGCAAAGTTACTGTAATAACTATTATGTCATAATTTTTATTTCTTAGAATTATATTACTATTGTTTGTATTACAGCAGTGCCTAGAGACTTCAGT
>PinzonRADtag-1625
TGCAGGCTTGAGCTTTGACATCAGCAGAAGAAGAGAGGGGTGCTGCACCAAATACCTTGGGAATATTGGGCATTTTGCCCATGCACAGCAAGCTAGGAACTGGTCACCAGCCCTGCAAGCTCCAGGTGCTGAGCAAGGGG
>PinzonRADtag-1626
TGCAGGTGGACTCATGAGCCCATGTGCAGCCACACTGACTTCAACAAGAACTCCATTTGGAGGCAAGAGTTCATCTATGCAAAGCTGTTTACAGGCTATGAGCCTAAGGACACAATCTTGAAAATACCTATGCACACAAA
>PinzonRADtag-1627
TGCAGGAGGTCCACTGAAGCTGCGGGACCAGTGGCCTCTCCGtgcttggggcagcaaaatgtctagagctgcccctgGTCCAGATGGGGGGTTAAAGAAGATGTATAAATTAAGATGGGTAAGTGTTTCACAGCACATCA
>PinzonRADtag-1628
TGCAGGACCCACTGACATAATAGCGAGAGCAGATAAAATGTACTTTGTTGTGGGCGGGATTAGGTGGGGAAAAAAAACAGACTGTGGTAATTTGTGGGAAAACACTAACTTTCTCATCAATTTACCAAGAGTAGCCTATT
>PinzonRADtag-1629
TGCAGGCTCCCACTCCCAACTGCTCTCTGTGCTAAAATAAACTGATGACAACAAGTGGGCCTCAGTGCCACAAGACCTCAGCTGTAAAGGCTCAGATCTGGAACATTTCATTTACCTTCTAATCTGTGGGAAGCACGGCC
>PinzonRADtag-1630
TGCAGGTCCActgagagctgtggggggccaagcctgcagatggtcaaagtaaacaaaatgtcatgcggcccgccagcagattaccctagtgggctgcatgatgaaggttgccgacccCCATTATGAGGCATGTTTTCTAA
>PinzonRADtag-1631
TgcaggtgccacctctgcagctcccattggccaatgagagctgcggagccagcgcttgggatgggtggggacagtgcacagagcccccatggctgttcctctatctaggagcagcagggacatattgctgcttccgggGA
>PinzonRADtag-1632
TGCAGGATTGATACAATACCAAGCAAAGACAAACATTTTCTGGACCCATACATGCCTAAATAAGTGTTTGTGCTTTATTAATCACAGGCTTTGTGTGTAAACAGTCAACTAATTAAAAAGCTGGTTCACAACAGTATGTA
>PinzonRADtag-1633
TGCAGGGCCATAACAGCCGAGCTCTGAAAACGCAAATCAGTCTTGAAATCCTGGGCGATTTCACGCACCAGGCGCTGGAAGGGCAGCTTGCGAATGAGCAGCTCAGTAGATTTCTGGTAGCGGCGAATCTCTCGCAGAGC
>PinzonRADtag-1634
TGCaggatcaaactcacgacccttggcatagcaggccaatgctcaaaccattgagctatccctcccactcTAGCTCTGTTAATTGGTCTCACCTAGTGTCTCTCATCCTGGGGAATTGAGACTTGCTGATGTCAGTATAG
>PinzonRADtag-1635
TGCAGGCATGCCGCTGAATCTGTGGGACCGGGGACGTCCCGCAGGCAAGCCGCCGAAGGCAGCCTGCCTGCTGtgcttggggcggcaaaatgcctagagccgtccctgctcagtccaTCATGGAAGAGGGGGGGGATTGG
>PinzonRADtag-1636
TGCAGGAAAGGAGAGGGAAGAAGAACTCAAAAAGGCCCATGAGGTTTTTTTTAAAAAAATCTTGACTGTAGGGAATTTAACAACTCATTTTGTTTCCTGTAGTTTTCATTTTTTTTCATTAAATGAAAAACAAGAATATT
>PinzonRADtag-1637
TGCAGGTAGAAGAACAGTTCTGTGACCTGCTTGCAAAGAGGGCTCAGAGCCAGCATTCACGGTCCTATTTATCCTACCGAGTCTCTCAAGCAAAACTGCAATGTGTTGTGGCCAACTGTCAAACTCTGCTGACAGATCTA
>PinzonRADtag-1638
TGCAGGAACGTATTCAGCCTGCCTTGCTTGCAGTCTGCTTAAGTGTCGCTGTGCTGGCCCCTGTCTGCTTGCTTTGTACAGAACTTTCAGATTTATCTGGACTTGGAGTGTTATAAACTACTGGACTAAGTGTTTAAATA
>PinzonRADtag-1639
TGCAGGTAGAGTGCATTCATTTGGGGCTTATTAGCTGTTTGTGCCTAAGGTAGATTGTAGTTTCTGTCCATAATTCACAATGAGAAATGCCCTGTTTGAATGGTTCAATCCTTATGCAGCAGTTAGGATTCGGGTAATTG
>PinzonRADtag-1640
TGCAGGCAGAAAAAAGTTCCACATTATTCTATATGAGAAGTTAATGTCAAAAGTGCAATCAAATTAAAAAATAGAATGAAGGTGGAACATAACTCTTCAACCACCTACTGATCAAATAATTACTAGGCAAGTGCTGTTAT
>PinzonRADtag-1641
TGCAGGTAAGTGTATAGCTTTGTTCAGTATATTCAAATAGATATTGATACACTCAAAGCAAAGGCATAACTAAATGAAGACATGTAGACATCTGTCATATTTAAAAATAAACTAGATAAAGAGAATGCCTCTAAAAAAAA
>PinzonRADtag-1642
TGCAGGGATCAGGCACTGAATTCATAGCTGTCTCTAATGCCTATATTTATAACCTTCCCCTTGAGACCTAACAGGCTCAGTTTTCAAATGGGGAAAAGGCAGGCAACCTGCAAGACTGCTTGCCTACAATAAAATCTATA
>PinzonRADtag-1643
TGCAGGGGATTGTGATGGTGGTTTGGTGAAGATAAGAAATAGAACTCGGAGAGATGATAACCAATCAAAAAGCATCCAAGGTTGTTTGTGAGGTCTCTCAGAACAGGAGAGGGGCCTGTACACATTTATTAGATCAGGCC
>PinzonRADtag-1644
TGCAGGCAAGCCGCCGAAGGCAGCCTACCTGCCGtgcttggggcggcaaaatacctagggccacccctgTGTCCAAATTACTACTGGAGGAACCATTTATAAGTATGAGGGTAGTTCATTTTCCATATGTTTTTCCCATT
>PinzonRADtag-1645
TGCAGGGTCTCTGCTCTGAAGAGTTGAATCATTTTAATGAAAGAACAGACGAGTTCATGTATTCAGTAAAGGACTCGAGATTGACTGGGGATTTAGACTCCAGACCCCAAGAGGAAACACCAGAGACCGTCCTGTAGACT
>PinzonRADtag-1646
TGCAGGCTGAGATTTTGTAGTCTCACAGGCACTTGCTGTGGGGATCTCTCCACTATTCTCAGCACCAGCCAGAGCCTGACAGAGCTGGACCTCAGTTATAATTTTTCTCTGGGAGATGTTGGAGTTCAGTTGCTGTGTGA
>PinzonRADtag-1647
TGCAGGATCCGTCTTCGAACAGGGGCGGTTTCTTCCCTTTTCTCCTTATGTTAATCAAGTCTCCTGGCAACTAGAAAAGCCAGTTTTTGTTTGTTATTGTCATATTTCATGCAGATGGGTTGAACTTGCCAATGGAGAAG
>PinzonRADtag-1648
TGCAGGCGTGCTGCCGAAGGCTGCCTGACTGTCGTGCATGGGGCGGCAAAAACCATAATTGACTTTGCAATTGAAGCATTGCTGTAACATACGTTTTTAAAATGTAATTTATTATTTTGATTGTGGTAGTGTCCTAAATG
>PinzonRADtag-1649
TGCAGGTTTCTTCATGGGACATAATCTTTAATtaaagatgaatttttaatttctggagactccagaacagtcctggagggggttggcaaccctaAGGGGAGGGCATACTGTTTTCAAGGTGGCCAACCCTAAAGCTTCAA
>PinzonRADtag-1650
TGCAGGATGCTTAACCCTTTCTGGTCATGCGTCACACTGTtgaaagccagttctgtcaacaaaacaaacagcagtgtctgcacttacgctttgtcgctttaactttgccgcaaaaggctttatgcctctccttgagAGGT
>PinzonRADtag-1651
TgcaggcagcagcatgccatttataatcagcttgcgtgctgtctttggcatgcgtgccataggctgccgactcctgTGTAAGTGAATGATTGATGAGAAGGTAAACATTGATTGAGCTTTGGTCTGTGTTTGTTCTACAG
>PinzonRADtag-1652
TGCAGGGTAGCCTACAGTGACTTGGCAAGCCCCAGTCACCAGGAAACCCGAGTCTGCTATCTTGACCTCCTCAGGCAAGTATGGATCTTTTTTTCCATCCTGGCTTTCTGCTATACATATCTGGCGATAGCCTATTTATC
>PinzonRADtag-1653
TGCAGGTGTGGCTGATGCTCCTTACGAGTCCTCCTTTGAGATGGTACCCTATTGTAAAGATTGCCATACAGAGCTCATGGGTTCCAATAAGCCCACTGAGGTGGGACATAAGGGAAAGGAGACAGGACTTGAAGTCTGTC
>PinzonRADtag-1654
TGCAGGTGTTTTTGGAGAGCTTGGGGCACAGATCCAACCCCTAGTCTTTGTCTCCATCATGGTCTGAGGGCTTTTGTCTAAACTCACATTGATTGTACTTCAGAGCACTGCTGTCCTAGGGCCCAACCCTCACTTCACAG
>PinzonRADtag-1655
TGCAGGTgctgaagtagctcagttgggagagcattagactgaagatctaaaggtccctgcttcaGCAGGCTATTTCATCCCTCTTTCTGGAGCAGTGGGCAGTTCCCTGGCAACACAGCAGTGCCTTTACCCCCTCCAAG
>PinzonRADtag-1656
TGCAGGTAGACGCCCCAACCAGTGAGTAAGAGTTTCACTTTAAAACATGAATGTTAAGGTCACCCTTGTCATTCCTGTAAATCGGGTCCCTTACACCCTCGGAATTCAGGATTATTTTATTCTTTTTAAAGTAAATTTGC
>PinzonRADtag-1657
TGCAGGCAGATTCACTGAAGCTAATGTTAGAAGAGACTTACTGTAGTAGGACATGAAGTACAGGATCTATAGATCCGATTTAGGAGCAATCTTGAGATTCCTACCCAAACAGCTGTTGACTGGGAAGCTGCAGAGTTTGG
>PinzonRADtag-1658
TGCAGGGGAAAACATCCCTGAAGGTTCAATAAGCATCTTTTTCTACTGTTTTTTCCCCACTTGCTGGCTATTCAAGGATATGTTGTATGTGTATGGAGGTGCCTGAAATGAGAAGTGGGAAAAGTGATGCTTTGAAGTCG
>PinzonRADtag-1659
TGCAGGATCAAGGGCTTTATCGCCTTCCTCCATGTGCTGCTGACATGTGTACCTCCAACGAGCAGGCTTTTCTGGGGAGGTGCAGTTGTACAAACAAACATAGCCAAGTTGAATCCAGAGATAGAGGTGCTCCCTCTGGA
>PinzonRADtag-1660
TGCAGGGTAGGTAGGCTTCATGCaaaagtgcttattttcatgggtttaaaattttctgcctttgtatttcattgaatgtcacctgcatcttgtattatgTGTGAGAAGGCAACTGAAAGAGTGGACCACATCTTAATAGA
>PinzonRADtag-1661
TGCAGGAAGTGGGATGGAACACTGATAGTACCTTTAGTCCCTTGGCTGGACTCTTCAGTCAGGTGTCTAGCCAACTGAAGTAGAAGTGTTGATGCTGTAGGAGTAAAGCATAGCTCTGTGACACAGGAAAGTAGAGGAAG
>PinzonRADtag-1662
TGCAGGGATGGCAACCCTAGCACCCACACTTCTGAGAATGGGCTCCTTTAAGAAGTCTCAAGCTAAGCATGCAAATTGAGACAAACAAAAAACCATAGCCATTCTGAAAATTTAGACCTGTAGATCTACAATCGCTAGTT
>PinzonRADtag-1663
TGCAGGATTAAGAGTAATCCTGTAAAGGAAAGTTGCCCAGAAAAGATGCCAGAGGAGGACAGTGACCCATCAATGAACTGAGATGAACAAACAGCACTGACTGTTGACTTTGAACAAGGCTTTTGATCTACATGGCTAGA
>PinzonRADtag-1664
TGCAGGATCCATATGAATACCTTAGCTTTGCAGAAATGGATTTCCACAGGGGCTGAGGAGAGGTGTACTGGTAGGTTTACAACAAAGGCTTCAGTGGCCCTCCAGCACTTCAGAATGTAGAAAAGAACAGTCTTCTCTGA
>PinzonRADtag-1665
TGcaggctggatgtggtccatgggccgtagtttgcccacttcAGtactataaggtgggtgcataactggttggaaaaccattcccagagagtagttatcactggttcacagtcaaactggaagggtatattgagtggggt
>PinzonRADtag-1666
TGCAGGGCCCAAATTTTCTAAAGGAAATCAATCTGGTCTCTAAAACTGTGATGCAATTCTTTAGTTAAGTTTTTGCATTTGCAAAACTCAAGAGCTATAAGCACAGGCTATGTTTCTATGTAATTTCTTCTAGCAACTAG
>PinzonRADtag-1667
TGCAGGCAGCCATTTAAAGCTTCTATTTGAAATCATTTTCTAAGCAAAGCCAAGGATGCCCTAACTTTGGAAGAGAGAGAGATTATCTCATGGACCCTTTTGGTGGGCATCTGGGTCATTCCCAATTACGCAGGCCAACC
>PinzonRADtag-1669
TgcagggatctgttcacagcccagtgctgttcaatatctttctcaatgctctagaagaaaatataatctcattactaataaaatttgcagataacacaaaaattggtggagcggtaaataacagcggagacagatcaATT
>PinzonRADtag-1670
TGCAGGATTGTACCTTGCACTGTGAACCCAGACTTCTTACATTACACAGGTGCAGGCTTCATCAGAGCTGCAGGATAaaaacaaggttacaggaagtggtgttgatgattacgtacgtggcacacttccctttgagtcag
>PinzonRADtag-1671
TGCAGGAGGTCCCCGGTCCCACAGTTTCAGCCGCATGCCTGTGGGAGGTCCGCTtgctgccctaggcatgcacttgaagtgctggtgcctggagccacccctgCTCAGGGGAGTGGAAAAAGCATTCCTCTGTGTGACAT
>PinzonRADtag-1672
TGCAGGCAAGCCGCCGAAGCTGGGGGACCAGGAACCTCCCACAGGCAAGCCGCCAAAGCTGCGGAACTGGCGGACCTCCCGCAGGCAAGCTGCAGAAGGCAGCCTGCCTGTTGTGCTTGGGATGGCAAAAAAGCTAGAGC
>PinzonRADtag-1674
TGCAGGAGGTCCGCTGGTCCCACGGATTTGACAGCAATTTGGCGGCAGGTAAGCCAAAGCCGTGGGACCAGCAGACCTCCCGCAGGGGCGCTGCCGAATCTGCCGGACTGGGAACCTCCCGGAGGCAAGCCACTGAAGGC
>PinzonRADtag-1675
TGCAGGAAAAAAAAGCATGGCCAGATTTGGGAATAAAATATATATCTAGTCTGTGCCATGCTGAGAACAGAATTAGACTGTAGACCTACTCTGTAACACAGCCTGAAAGCCATCATCAGTGGAGCTAAAAATCAGAACCA
>PinzonRADtag-1676
TGCAGGCCTTCCTAAAGGCACAGCAGGGCTGCTCTTGGTTCTGTACAATGTTGTTTCGTTTAGCAGTGACTGTGAAGGCACTTCCAGCTATTTGGCAGTGGGAACTCTGGTATGAAGTGGACACCCTGTCTTAGCTGTGT
>PinzonRADtag-1678
TGCAGGTAAGGATGTTGCATTTTGACACCTTGGTGACTCATGGGCACAAGTATTTAGTGTCTGTGATCGGGATGTCACCTTTCTGTACCCCCCACCTGAGGCACGTTGGGCCTGGTTTCCCAAGCACCCTCCGCTCCTCC
>PinzonRADtag-1679
TGCAGGGATGCAGGGATTTTGCTGAAAAGATGCTTACCCACTATGACATTGAAACCTACTATAAATACACTCTTCACCTTACAAGAGAGGATTTAAAAAAAAAACAAGAATAAATACTCTGAATTAAAGACACTTTCATT
>PinzonRADtag-1680
TGCAGGATAAAATAAACTACATATGACAGTAAATGCTAACAGTTCAATAAGAAATATTAAATTATTTTAAAACATTTCTTTTCTATTTTTTTTATTGCTCTTCCTTGCGGATGCATCATGTTTCCAAGATCCTACAACTA
>PinzonRADtag-1681
TGCAGGTCAGTCAAATACTGCTCACTCCCAAAAGGGCTCTACAGAAAGGCGTTGGCACCCTAAAGGGGACACAGCTGAGGATGAATTGTGTGTGAAGCTGTACTGACCACAGCCCTGTGAAATTTCCAGGTTTATGGGCT
>PinzonRADtag-1682
TGCAGGTGTTCACTGTCAGAGAGATATGTACCAAGAGCTGGATATTCCCCAACTGTAGCACTTGCCGCACTTGGAAAATTAGCTTCCTACTTCTTTTGGGGACCCTGCCTCCCTCTGGCCTGTGGGCCAGATCCTCAGCT
>PinzonRADtag-1683
TGCAGGAGGTCCAATGGAGCAGtctgccaccctcccaaatcctggtgccctaggcaaccgcctaggtctcctaaatggaagcaccggccctgctggtgtccagttccatgcatgtagatttgccatccaacaacggagtt
>PinzonRADtag-1684
TGCAGGGAAGCCCCCTAAGGCAGCCTGCCTGCCttgcttggggtggcaaaatacctagagccgcccctgtagagagctctccaaTCCCACTCACTTCAAGAAGAGCCAATGATGCTCATCATACTGCAGGAGGGGCCTGG
>PinzonRADtag-1685
TGCAGGCAGGAACTTGAAAATCCCAGCCTAATAAATCAGGTTATGTTATGAAAATCAGTGGCAGTCAGCTTAGAAATCAGTTTACAAAATTTACTGTGATATAACTATCCCCTTGCCAGCTGTACATTGTGCAAGCGTGC
>PinzonRADtag-1686
TgcaggactctgctagaaacatcctcattggatgatgattccctattacaattacttgttgagatctatcagttagccagtttttaatccatttaatataggctacattgattttgATTTAATCCCCCTAATTTCCATGC
>PinzonRADtag-1687
TGCAGGTCCAATTACTAAAAGTAGGGCGAGAGAGTTAGTTCAGGCTGATACATTACCTTGAGGAGCTGAATTGGAGATTGAGTCTCAGAAGCCACTGGGAGAGTCAAAAGAGGAAGTTAGCAGTGCAGCAGCTACCAGCT
>PinzonRADtag-1688
TgcagggcccaattctggggaatcgggtgaatcggcttaaagccggccctgGCTGGCCCTTTGTCCCTTACCGTCAGGTCCTCAAGGAAGGGGGCAAGTATGCAAGTCTAAGAGCATGTGCAAAGAACGACACCACAGAT
>PinzonRADtag-1690
Tgcaggacttcactacagatatccacattatggctgatttcccatttaaaatgactttttgagacctatcaattaaagagattttaatcaatttgaaatgagctatgtggatattctataatgcacaattttaatcagaa
>PinzonRADtag-1691
TGCAGGGAGGGCTTTTTTATGAAACTAAACAGAAACCCAATCCATTGTGACTCAGTTCCTAAACCTGGTTATTCCTCAATCATAGAACACTACATATTGTCCAAAATGGAGGGGAAGAGATGGAGCATGTAATTCTGTAA
>PinzonRADtag-1692
TGCAGGCTGAGGCCTGTAAGATTTTTGCTTAACCATACTAGGCCTTAGGTTTAAGAAATGCTTAACATAAGTGACCAAAGAATAGCCAAATGAAGTGCTGATCAAAGGTGAGAGCCTGGCTGAAGGGAAACCAGCCAGCT
>PinzonRADtag-1694
TGCAGGACACTAAGTAATATTCTGTATTTGAAGTACATATGCCTTTGAATCAGGTTAGAAAACAATGTCTCAGTCTGAAAACTTTGAACTCCACTAAGTCATCGTTGAAGTTAAAATTATGGTACTCCAGCATGAGTTTA
>PinzonRADtag-1695
TGCAGGCACCGGAGAACTACAATACACCAGGACAATGAAAGGGATTGCAAATTGATTTGAAACCACTGTTACACTCCTGATAACAAGGCCGTAGCCAATACTGAGTCTCAGCCTGTGCTCAGTGAAGTCAAAGGGAGTAG
>PinzonRADtag-1696
TGCAGGAGCCTACTTATGCTCTGCGACCAGCTTCAGTGATGTCTTTCTATCTGGTTCTGTCATGGCCTCCAGTCCCTAATAAACGCTTTGAGGGTTCACAGACACATTTCTGGACAATATCAACTTGACACCATCCAGTA
>PinzonRADtag-1697
TGCAGGCTCCAAAAGGCTGTGCACATATATCCTAAAGGGTCTCTCCTAGAAAGGTATGATGAACAAACTCTACACGCCATAGGAAACTTTAATCATAAAGGATGTGGACTTCAGTCAACTAAGAAACAAAGATAAAAAAC
>PinzonRADtag-1698
TGCAGGGAGCTGAGCACTCAAGTCCCACTAAACCCTGGTAGAGTTGACAGCCATTGTCACTGCATCAGGACCTACAGCACTCACATAAGGTTAATATCTCTGAGAAGTTACTTGTGAACAGTGTCACACTCAGCAAATGC
>PinzonRADtag-1699
TGCAGGTTTCACATTGCCTTCAGTTAGAAATGGGTAGCAGGCAGGTAATGCTCAGCCCTAGTGATTGCACTGCTGAAGATTTAAGCACCCCACCTACTACACATGGACATGAAAAGTTTTGGACTACAATTCGCAGTTTC
>PinzonRADtag-1700
TGCAGGACTGAAATTCTGATTTTCATTCAGCTCTACTAACCAAAGACAGGCATTAAGTGTGTGCCTAGACAAAAAGGACAGATATGGAAGAAATAATGAGGGAAGTTATTCCTGCCTGCCTTGTGTGTGTTTTGGGTGCA
>PinzonRADtag-1701
Tgcaggtgcctggctggcagaaatacatgaacagacataattaagttgccaagtgtctgcattggagtctctgtggcaagcatgtatttaaacaaaccatgcagtgttacgaccaccaaactgaaaacgctctagagaat
>PinzonRADtag-1702
TGCAGGCACTTTCAGGTTTCTAGTGTGATGAGCTAATAGGACTCCTTCCCAGGCTGCACACTCCCCTTTTCTACCTATTAAATGTAAATATTTGGTTTTGGGCCTGCATGTGGATCACTGACAAGGTTTATTATCAACCA
>PinzonRADtag-1703
TGCAGGAGACTGACTCTCGCTACCCTTTTTATTCACATCGTCTTTCTGGGGTTTGCCTCAGCTCCCAGCAAATAACGTAAAGCTCTAGAATAAGTCTCGCTCCCACTGGATCGATAAATGAAAGGGGGAATTTTCCACAT
>PinzonRADtag-1704
TGCAGGGAAACTGATTTTCTAGCTCTGCCTAGCAATCATTTTCATAATGCTCTACTTAAAATAAAAACACTCTGGAAGCTAATTATACTGTAGATGTTGCTTTTTGTAACTGCAGTGTAATCTTCTGAGCCCCAGGTGGA
>PinzonRADtag-1705
TGCAGGATCGGTTCTCCACAGCCCGGCATCTTACGTGGGCGTATTACTACCCGAGGTGCCAGGCAATGAAGAATCAGACCCATGACCTCTCCTGGAGACGTGGGTCAGGGAGTCGGAGGTTTCAAATGTTACAGTGAAGT
>PinzonRADtag-1706
TgcaggcactgccccctcagctcccttggctgcagtttcagaccaatgggagctgtagagtcggagcttgggatgggggcagccacttccgggagcggcacagagacaaggcagtcaaggagcctgccttagccctgTGG
>PinzonRADtag-1707
TgcaggcaagtctgtctccctctacaactagaggcagctgagctcctggctcccagactcttacacagggccagctgaggcctgattggagtgtggcccagctgtggctgcttccccaatcagccTATTAGCTGCTTTCC
>PinzonRADtag-1708
TGCAGGTCTTAAAGCCCAGGCTTCACAATTAAACAGCCCCTTAGCCTGAGCCACATGAGCCCAAGTCAGCTGTAACTTGTAATCATATTCTCAGCCATTTTGATTTTACACATTACACCCATGCAGTGTATAGGTACAGC
>PinzonRADtag-1709
TgcaggcactgccccctgcagctcccattggccatggttccctgttctccctgcccccaggggcctcagggacatggtgccggccacttccaggaacagcgtggccagggcaggcagggagcctgccttagccccgGGGG
>PinzonRADtag-1710
TGCAGGTTACACTGCTTACCCTCATACAATATTGGGATTTTTTATTATTGTTTTATTTTCAAAACTAGTTAACATTTTGTAGACAGCAAGAATAACTTTCCACCAGGAGAACTTTCAGAACACAGCACTGTACAATCACT
>PinzonRADtag-1711
TGCAGGAGAGTATGGGCCAGCAAGCCAAGATCCTGCGGTCGCAGGTGAAGAAAAACACGATGCGGGACAAGCTGAAACTGGTGCAGAACTTCCTGCAGAAGCTCCGCTTCCTGGCAGACGAGGTGAGCAAGAGCCGCCTT
>PinzonRADtag-1713
TGCAGGCTTCACACTGGTGAACTGAGCTTTCTTTGCCTCCATTTCCCCTCTCTAAAAAAAGGGATAAAGACTTATCTAGCTCCCAGGGCTGTAGTAACAATTATTTGTACAACGCTTTAGAAATGTAAAACACTTTCTAA
>PinzonRADtag-1714
Tgcaggtccatgtggcgaagcctgccgtggtcctgagttatgaggtctgggtggagtgggagggtaattgggttggctatcgacaggtcgagcaacatggtgtaccagttctgcctggaccacgctggagcgatcatgat
>PinzonRADtag-1715
TGCAGGCTACGTGTGCTGGCAAAGGGGGTTACACATGACCATGGAGCTAGTAAGCAGGGGGGATGGGGTGGAAGCCGCCTGACAGCTGGGAGCAGAGTTAGGGGGCAAAGGTGAAAACAGATCTCATTGGGAGCTGGCTC
>PinzonRADtag-1716
TGCAGGAGAGCACATTGATTCAGAGTAGCCTCATCcagcagcatcagatgcagcagcagcaagcacagGCCCTGCTCCAGAACCCAGGGCTCGCTGACATGTGGCCACCTCAGACTGCCTCAGTGGGGGGTGGTGGGGCC
>PinzonRADtag-1717
TGCAGGAGGTCCCCGGTCCCGCGGATTCGGCGGCATGCCCGCGGTAGGTCTGCCGAAGCCACGGGACCAGCAGACCCTTCACAGGCATGCCGCCGAAGACAGCCTGCCTGCTGCCTTTGCAGCAACCAGCATAGTGCCCC
>PinzonRADtag-1718
TGCAGGGCAAATGCAGGGCTGGTACAGAGGAGAGTGCTTGAGTGGCTGAAAGGCTAGTGGTAACTGGTGTTGAGGACTAACACCCAGCTGGCACAGGCAAGACGCTCTTACACTAGAGGCAGGGGGTAACAAGGAGATTT
>PinzonRADtag-1719
TGCAGGACCCTCCAGCGCTGGGTGCAGCGCAGAACAAAGGGAACATCTACACTGCCACCGGGAGTGTGATTGCGGTATGGGCTTCTTCACCCCTCCTAGCTTCGAACGAGCGAGCGTGACTAAAAATAAACTCGGCACCG
>PinzonRADtag-1721
TgcaggtaatcagtctatgccctggagtgggaggtttgagtgcccttatcACTGCCTTCGGCTAGGTCTACATTAGGAGCATGTTGCTGGTGTAGCTGTACTGGTACACTCTACCAGCCGGGCACTCTTAGCACGGACAC
>PinzonRADtag-1722
TGCAGGAATAGGAAAATGACATGCTGAGTGAATTCCCTACATTAGCCTTGAACTTTCTCTGTGTGCAGAGTTCTCAAACTAAACTCTGGTCTGAACATCCCCCAGTCCAGCCTTGGGAAGGGAAAGAGGGAGGGAGAGAC
>PinzonRADtag-1723
TGCAGGTGGAAGGTACATTTAACAGGATAGCTTTATTTTCTAGATGAAAACTGGTCCTGTTAAATACATACGTCACTATGTCCACATTTTAATCTGTGTATATCCCATCTCTTATTGTAACTACTGATGTGCATCACCTT
>PinzonRADtag-1724
TGCAGGCTGTTTGTGAGGAGCCCAGATAGGGAGCTCCAGCAGCAGAGCATTGTGAGGCACCCCAGATTTCAGGTCAACTGGTGACACAGACCCTTATTGGTCTGGACTGAACCCCTGAAAGTCAGTCACCCATGGAAAAG
>PinzonRADtag-1725
TGCAGGAGGGTAGCCTTTAGCCAAGAGCCCTGTCTAATGCTGGCCTATTACTGTAGCTACTTTCCACAAACAGAGGTGATTCATGGTGGTCAGCTGCAATAACTGTTTTGCCAGGGTGCTCCATGCTCTTCAGAGGCTCT
>PinzonRADtag-1726
TGCAGGCATGCCACCAAAAGCCGCTTGTCTGCCGtgcttggggcggcaaaatacatagagccacccctgctctcGATTATTATAATGTTAAACATCTTGAATCCATCTTCCAAATATATTGCTACCAACTAGATAAACCA
>PinzonRADtag-1727
TGCAGGAAAAATATTTCAGATTAAGCTTTGTTTGTATTGTAGGTACTGCATTTGGAGCCTGCAAGCTGGGTTTTCCCAGCTTTTAAAGGAACATCCATGCAAACCCACAAAGAAAAGCTCTCACAATTATTTATCTCCAG
>PinzonRADtag-1728
TgcaggtatttagagaattggaatatttacacgcttgcaaatccatctaaacaatgcccactagaaggtatttcaatttagataagatcatatatctaagaggagcgtttaatctgcaaaaagccctaacacAGCATGAG
>PinzonRADtag-1729
TGCAGGGAACACAGATTGTAGCTGTTTGGTCAAGCATCAGGTTTAATGGTCCCTCTGAAACTGACTGCACAAAAACCAATCATAGAAGGTAGGACAAGAAGCTGTAATTTTGTCAGCCCCGTACAAAAGCCATTTCACTT
>PinzonRADtag-1730
TGCAGGATGCCATTTGTGGGCAGTGACTAGGATCTCATGCAGCACATTTGAGCAGTGCCTGCTCACAGCTCTGACATGAAGGCTGGAGCCAGCATAAGAAATGTCCACCGCATTTCTGCCTGAGTGAACGCCCTTTGGGG
>PinzonRADtag-1731
TGCAGGGCTTCGGAGCCAGAATTTTATAGCCGTATTATATCGAAGCACACATCCACCTATGCACAAAACCCACATTGACATGGGCGCGTTATTTCACTTGACACTCGCATTTCTGGTTATGTTTTGCAAAGCACTTTGCA
>PinzonRADtag-1732
TGCAGGAACTGGCTGCAGCATCTTTTCCCCAGCAGAAAGTTTGCCTGTTGCCAAGGGAATTCTCTGCTGCTCGTATACAGCCAGTTTCTGGCCCCTTTGCACCACCTTCAGTGATGCAAAGAGGCTTAGAATCAGGCGGC
>PinzonRADtag-1733
TGCAGGCGCGCCTGCAGATGCTCCACCAGAGCCGCTTGCCGCCCTCCCGGCAACCAGcagagtgccccccgcggcatgccaccccaagcacgcgcttggcacgctggggcctggagccggccctgtCTCTGCTACAGAGA
>PinzonRADtag-1735
TGCAGGTggggagcttaattgccagtggatgctaagcacccactaatttttttctgtgggtgctccagggctagagcactcacagtcggcacctgtgCCTCCAGGCCTGCAGAGCATGCTCCAACTGGAAAGAAAGCTTA
>PinzonRADtag-1736
TGCAGGGCAGCACAGGGGATGCTTAGAAGGAGGTATCCATGAAAGGATTATAGTGTCCAAAACAAGACCCAGTAATATCTAAGATAGACAAAAAAGATGAGTTAAAACAGGAACTTGCCTCAGGTAAGTCTTAAGTACAA
>PinzonRADtag-1737
TGCAGGTTAAAAATAGGTGCACGCTACACCCTGAAACCCTCTGAAGCATTTGCCCCTGTGATATCAGCCCCTGAGACTAGCTTCTCTCAGAACTATCAGGTCTGCTGTTCCCAAAGGAACAGAACACACCAGCTTGCAAG
>PinzonRADtag-1738
TGCAGGCTTTCCTCCTGTTTTTAGTTGATTTAAAATGGCTTTAAACAGAATCCTCATGTTGTATTCTAAAAAGATGGTATTTACAGATATGGAGGTAGGGAGTACAAGCAATGTACTCCTGCTCAGCTCTGCATGGTACA
>PinzonRADtag-1739
TGCAGGCCACGGGCAGCCGGAGAGACGTATTTCCCAAGCTATTGACGAGCAAATGGAGGGATGTGCTTTTCACTTCCAGAAGGACCGAGTGCCACTCTCCGTTGCTCACAAAACGCAGGGAGGAAATGTTCCCGTTGATA
>PinzonRADtag-1740
TGCAGGTGAGATTAATAGTTATCAACTCCAGCAATGTAAAATTAAGCTTCATCCCTGGGGAAGCCCACAATGTTGACTAGTGTGGGGTTTTGGAGGAGCCCCCAGGCCTTCTACTAAAGCAACTGCAACCTGTGATTGTT
>PinzonRADtag-1741
TGCAGGAGATTCCAAGCTGCTGAAACAACATGACTGGAGACAGCACATAATGAAAGCAATAACATGTGACTTTAGAGCTCCACTAGAAGGACGTGCACTGTCCACTAGCCTTCCAGGTGCTGGGACAGGCACACTAGATG
>PinzonRADtag-1742
TGCAGGCACATGTTGGCTCTGCCCCAGGTGAGCGCTGCCCAGTTGTTTTTTATGCCTGACATATTACACCAGCGACCTCAGGTCCAGGCTGACTTCAGACACCCCACCTCCTGGCCCCAGGGCTGGGAGTTAATTGTGAC
>PinzonRADtag-1743
TGCAGGAGAATGGCTGTTTGACCAGCTGTTTGCCTTGCTGTCTCTCAGGAACTGGTCTTTGGGTGTTCCCCAGAATTGTAACTTTTTCAGTAATATCATACTGTAAAATCTCATAACTTTACATACAGTGTTACTACACA
>PinzonRADtag-1744
TGCAGGCTGTCAATTGTTCACCTGTTGATGCCACTGACTCAGTCCAGTCAGATTCACTAGATCATACTAATTTACTCCTTCTAACCCCACGCAAGTACTGTTATCATCATTGTTCAGTCAATAACAGCCAACAGATAATG
>PinzonRADtag-1746
TGCAGGCTTCCACCGGAGCTGCCGGACCAGCGGATCCTCCGCAGGCATGCCTGTGGGAGGTCCACCAGAGCTGCCTGCTGCCCTCTCGGCAACCGGCAGAACGCCCCCTGCGGCATGCCGCCCCAAGCACGTGCTTGGTG
>PinzonRADtag-1747
TGCAGGGGTGAGGGAGGGACTCCATGGATTGTAAAAAGGCATATGCTCCTCCTAGTTGTGGACCACTTCACTGCCTCCAACAGGGAGATGCTAGACTAGGAAACTCTTAAAACAGTAACAAAACTGTGCATAAGTAAATT
>PinzonRADtag-1748
TGCAGGGACTTGAGCAGGTTCTTAATCTGACATACATGCATCTTCCCATGAACTTCACTTACTAATGTATATAAAGGTAATTCTCCATCCTGCAGTCTTTGGAGGATCGAGGCTTTTGTGTGCATTGAAGTCAGCATAAA
>PinzonRADtag-1750
TgcaggattaagccccaggcagactttcatcccagttccctaaatggccccctcaagaattgaactcacaatcttaagcttagtaggccaatgaccaaacccctaagctatccctcccccTTATAGAAGCAGCAGAGAAT
>PinzonRADtag-1751
TGCAGGACCACGATCTTGAGCGGTGGTGCTCTGCTGAGCCAACAGACGGTGGTCTAGTCAGGGTCAGCTTGCCCAGAGATTGGATTACCCGCACTGGTGGTGCAGGGGATAGGGGCAGTGCTGCATCCGTTAGGGCGATT
>PinzonRADtag-1752
TgcaggatctccctgaacacatatcggtttgattccctgtttacaattacattttgagacctatcgattagtcagttcttaatctgtttaatgtgtgccatgttattttttatatctttctgtttttttaatcaaaaCCC
>PinzonRADtag-1755
TGCAGGATCTCATTTTTTCTTTATCGTTTTACTGGCCTGAACATTCCTAGTGCTTTGATTATGCTAAAATTTTTCCTTTTGCACAAAATCGATACAGGTCCATTCCAAACTATACCAGAGCTTTCGAAAAAGAAAATATC
>PinzonRADtag-1756
TGCAGGTCAAAGCAACAGAGAAGCTCCTTTCACTCCCCAGGAGTGTACCCTCACCTTCTCCCAAAAGTCCTGTTGAATAGGGGGAAAGGCATTTTCTGATTTGCCTAGAGCAGGAAAACCTCTAGATCTGACCATTGTCA
>PinzonRADtag-1757
TGCAGGTGATCAGGAGATGGAATCACCGCATTACTGTTGTGTAAATCTTCTGTAGGTGGTAGGTCAGCACTGACAGGCTTCAAAGAGTAAGTGCATATCGAGGAGGAATTTGAAATAGGAAAGAACAAGTCTAATGAACT
>PinzonRADtag-1759
TGCAGGATTGACTGAGTTCAATATCAATTTTGCCTGTATGGCTTGAGTGTGACTGTACTGGGGCCCAGCACTCCACAACTGAGTAACAAAGGGAGAAACTGGTTGCTAGGGGCATTTGAGGTCAAGCTCTCCATTTTGTC
>PinzonRADtag-1760
TGCAGGACTGGTGGACCCTCCGCAGGCAAGCTGCTGAAGGCAGCCTGCCTGCCATGCTCGGGGCAGCAAAATGCCTAGAGCCGCCCCTGGCTCACACACAGTCTCCCACGTACTCTCACACCTCCCTCTGAACGACACAG
>PinzonRADtag-1761
TGCAGGTATGCCTCCGAAAGCTGCCTGACTGCCGTGTTTGGGGCTGCAAAATACATAGAACTGCCCCTGGTTCCAGGGAAATATGTCCTCATCTGATCATTACTGTTCAGTTAAGTGGGAAAGTTGCCGCATATATTACA
>PinzonRADtag-1762
Tgcaggctgtggatgaagttcatcagggattgaaagtgtgcttctggcagaagttcctgggctaggcctgagtctaagactactcctatgaattctatcctctggattggtaccagagtggatttcgtgatattgagcag
>PinzonRADtag-1763
TGCAGGTGGCTTAGCTGGTTTTTTTCCCCGCTCTCCTATTTGAAATTAGCTGTTTGACCTTTAAAAAATGTATCTCTAAAACCTGATTGCATTAAAAGCAATTGCTGCAGAGACACAATGAGTGTTTAAATCTACTTTGC
>PinzonRADtag-1764
TGCAGGTTCCCAGCATAGACTGTTCTCTTGTCCCAACTTGGCTGCATGATAGtgtgaaagtagaatgaattatattgtaaaaataagaatggattaaagaaatattgtatgttcctttaagcagaaataaggaatgttga
>PinzonRADtag-1765
TGCAGGAGGGTACCCACCCCTTACCCTTGGCCTTCCAGATATCATTATAAGGCCCCTATCCCATGAGTTCCCACGGCTTCCTCCCTCCTGTAATCTGATCTGACTGCATAATCTGCTGCTGGTTCATTTCCAAATTGCAT
>PinzonRADtag-1766
TGCAGGAGTCCCTAAAATCCCAGCTGCAAAGATAGAggacttgattatgatctcacaccagttttacaccagtctaacaccactgacttcaataaagttattcctgagtcaaactggtgtCAAGTAGCAGTGTCACTCCA
>PinzonRADtag-1767
TGCAGGAAATGCTGCCCAAGGAATAGCAGGAGAAATAGTTTGTGTTTCACCATCTTCACCGTCAAAGGTCACTGCTGCCTAGAAATACGGAAAATACTGTTTTGTTAGACTTCTAAAAACTTTTGCGCAGATTTTCCAGG
>PinzonRADtag-1768
TGCAGGACAAAGGGAGGGGGAATCTCTTGTGTGAGCTGACTAGGTGAATGCCTAGCCTCGGGGAAGCTAGATTGCCTCTCCGGTTGGATTCAAGGAGTGAAGTATAGCATTGAACCGGCTAACCCAGGAAAGGGGGGGGG
>PinzonRADtag-1769
TgcaggagggcttaaatatgggactgtccctttaaaaatggTTTTAAAGATGGTTTGGAATTGGGCAAACCACATTTGCTCCTTCACCCTTCTACAGAGAGCCTGCAAGTGCTTTCATCCCATCAACGGTTCTTTCTTCA
>PinzonRADtag-1770
TGCAGGTTTCTTGTCTTTgggcttggctacactggagagttgcagtgctggtggtgggtttacaacgctccaacttagtaactgtccacacctgcacggcacatccagcgctgcaactccctggctgcagcgctgGCTGT
>PinzonRADtag-1771
TGCAGGATGTTTCTACCCTGGAAGGCTTCAGCCAGCATGCCGGTTACTTTACCTTCTGGGAGAATGTTGCTCATGCTCAGGACAGTCATCAGATTGCTAACATCGCTATTGATGCTCTGGGCTACACCAGGGTACTGCAG
>PinzonRADtag-1772
TgcagggatcagttcttggccatttgctatttaacagttttatcaatgatcttgaagaaaacataaaataatcagtgattaggtttgcggacagcacaaaaaataatgaacaggataggttactgattcagagAAAACAG
>PinzonRADtag-1773
TGCAGGATTCTGTACAACTGCTGCTGTTGACCAGCTACCCACACCATGTAAATACACTTGGGGTTCCCACAGTCTCTGCTGGTCCTCTCATATCTGCCCCCACATAGCAGGGACCTGCCCCTGTCGCTTCTCAGCTCTAT
>PinzonRADtag-1774
TGCAGGCCACACATGACTGGTCAGGAAATCTGTTGGCAGGCCGCCAGACCGCTTGTTTCCATTTACGTGGCTGCCTGCCACTCCCTTTGCACAGGAACCATGGTCACTGGAAGCTGCAGGCAGCCATGCAAATGTAGACA
>PinzonRADtag-1775
TGCAGGCACTATTGTACAAATAAATCTTGAGGAGGACAGGATCATGACTTGACAGGCTTCTTTGGGGACAGTTTTCCATGAATAAGGAGCATGTGGAAAAGCAAGTGAAGGTACTTGTGGCAGGAGGGAATTTATGATAA
>PinzonRADtag-1776
TgcaggagggcttaaatacaggcctgtctctttaataacaggatatctgatcacATTAACCAGAGTTATGAAGTGACCGATCAGCCGCACACCTCATTTGGAACCAGAAGTATGCAATCAGGCAGCAGCAGAGACAAAAA
>PinzonRADtag-1777
TGCAGGTTCTGAAACAAAACCAGATTTTTTCCAGACCCATTAAGTAAATCTAGTTGACTTTAGAGGCAGCAGAAGTTTGAAATTACACTTTAAAGACTACATCTTTTAAACAGTTGGGACTTTTTAATTCCAGCTGATCA
>PinzonRADtag-1778
TGCAGGTAGAGAAGGATGGGCTGGCTGGCTAAAATTAAACCCAGAAGATCATCTCCTCTATGATTTATGTCCTTTTCTGGGAAAGTCTTGCTGCCTAGCCCGGTAGTACGACTGATGAAAGTATTGCTGAGAGCAATATT
>PinzonRADtag-1779
Tgcaggacctaggttccctagggccttcagccccagaactggatgaacacacagacacattaccagagaaagtctgagtggaccaggtcaatcagcactttcaagctgactccttatatgtccctgaactcagtgggctg
>PinzonRADtag-1780
TGCAggtaggagcagtgtacaaagatctgccccaccccaggagtcatgggggcatgctggctgcttctgggagtggtgtggggccattgcaggcagggagcctgcctagttccgctgcaccactggacttttagcagccG
>PinzonRADtag-1781
TGCAGGCAAGCCGCACCCGAAGGCAGCCTGCCTGCCGtgcttggggcgacaaaatacctagagccgcccctgGTGGGAAGCCACCCCTGTGCATCTTTGCTCATAACAGGAAGCTAATTTTCAGTGTTTGTCCCGATAAT
>PinzonRADtag-1782
TGCAGGGTTGATTCTTCAAGAGGTACATCGCCTTTTTCCCCAAGTTCCCTTTAAACTATCTTTATTCGCATGAGATGTTTCGACTGAAGCTATCATGCTAGATATGCTGATGAATCCTAATCGCTAGCACTACTGTTGTT
>PinzonRADtag-1783
TGCAGGGATGCAGTGGAGTTTGCAGTGACTAGGTATGCCTTCTTGCTCAGACCAGAATTTCCTCTGTCTATTAATATCTTGCCAGGCATTGTGGCTGGCTTGTGTGAAGTTCAATTTGGAAACAGATTCTTTCAGTTCTT
>PinzonRADtag-1784
TGCAGGTACAGTACCACCCATTATGGCTGTTTCTTGAAAGCAGGAGGGAAACAGGAGATTTTGGAAATTAGTTGTATACAGATGGAAATCTTTATGTGGGATATTAAAGTGCACATTTTCATATACCCATGCAAGTGACC
>PinzonRADtag-1785
TGCAGGACTCTCTGCCTTGCCCAATTCAACATAAAATTAAGGCAAGATCTCACAATAAAAAGCAGTTCTATCCACCATGGCTACAGCTCCCCTTGCCTCTCAGTGCTGAAAGGGTGATACACCCTTACTTTCCTTTCCTT
>PinzonRADtag-1786
TGCAGGTGTTTCACAAACAGTGGGGAAGGACCAATTGTAGTTATGTCATTTCATGTAGTGCTAGTGAAAATGACACATTTAGTAGCACTGAAGATTCCTGTTTATTTATAGTTACTATTTATTATTTCTATTGTGGTAGA
>PinzonRADtag-1787
TGCAGGAgcaattgcaggaaaggtctttctcagcccctggactcctgtgcatgttcagtgctgacggaatctttggaatatttacctgccagaccctaacaagtctctactgagagattcagaagctcataatttggcca
>PinzonRADtag-1789
TGCAGGTGCTAATATTTGTGCATAAAagaatgtgcctgaaagagccacagaaatgatttgagggttggagagagtgccttacagtgagtgactctaaaagcttgaccagtttagcttatcagaaagaaaattgagaggtg
>PinzonRADtag-1790
TGCAGGATGTACAGGCTTTGATTGTTGTTGGGGTTTTAATAGCACATTCAGAAAGGCCTTAAAGGTGTTATTCAAAATCGGATGCAATTGTGCCACAGGGCCAGGGTACAACAGAGGTGCCCAGTGAAACTTCAGTCATA
>PinzonRADtag-1791
TGCAGGAAACAAACCGTAAACACTGGTTACAGAGCATGGAGGTCATTTACCACTATCCTGAACCCAAATAAATGACTGGTATTTTTCAGTGAGGATGGGGGCACCAATCACTTCATCTCACAACTCATTCAAGTTAATAA
>PinzonRADtag-1792
TGCAGGAGTGAGGGAATAATGCATCCAAGATGAGGCACTTCAAGTGTTTCTTGTTTCCCTGGGTGAACTGTGTGACTGTTCCTTTCTTTGTTTATGTTAAGGGGAAAGGTATAGAATGACTTTCAATATATGGTATTTGC
>PinzonRADtag-1793
TGCAGGAGACTATAGCAAAATCCTGCACTTTCAACAAGTACAGAGCCACTGAAAAACAATATGCATGAAAGACAAATATTCTACTCTATTAACCCTAGTTTGCCTTCTGGTCGTTCATTGTGACCAAATGAGTGCCGCTC
>PinzonRADtag-1794
TGCAGGTCTGAAAGGAGATTTGTAAATACTGTAAAATAATCACTGTCTACTAGTTCCCATTATTAATCAATGATCGCTCTTGGAATAGTGGGCCATGGTTAAAATCTCAATATTTGAGTATGGGAGATTGGTAGGGATAG
>PinzonRADtag-1795
TGcaggcgcttgtggatcaccatgagcgtttcacagacattaacacaagctggtccagaaaggggcatggtacactggccttttcaggaaactgcaagcagcaactttcttcccaaaccagaagatcactataggggaag
>PinzonRADtag-1796
TgcagggctgttttaagcccttcagggcaggagcagggtaagcaccctgctacaACGACACACTCACAACTACATCATGTCTTCTCAGGTTCAGAGAGGGCTCTAGACTCCTTAGTCACTGCAGAGGGGCTGATGATCGC
>PinzonRADtag-1797
TgcaggaacccattcgatgtgcccttctagcttgactgtgaaacactgataactactgtctgaatacagaacccatcttataataggtttgcctaggctatatttctctagtttgcttatgagaaggtcatgtgagaGTG
>PinzonRADtag-1798
TGCAGGGAAGCAGTCACCCACTGATCTACACTTTCAACAAAGAGTGTCATGTATAGCCCAGAACAGGAACAGCTTTGAACATGGGGGTTAGTAATTTTATCTCTGTACAAACACCACAACTTACAAACTCCCCACCCCCG
>PinzonRADtag-1800
TGCAGGTTTATACTTACCCTCAGGCACAGATGTAGCACTGTACCCTCCCGAAAGATCGTCTGCCATGTCTGAACCACTTCAGGAAGAAACGACTTCACAATGAAGACTTGTCCCAACTTCAATACATCATTCTCAGACCA
>PinzonRADtag-1801
TGCAGGGTGCCCCTCTCTTTTTTTAAAGAAGTTATTTGTAGGGCAGACAATCCCCAGGTGGACTTTTGAAGGGCCAGTCAGGACTGTGCTTCTTAATTTCTCTCTGCCCTTGCTATTATCAGTGAATTCCAAAGTTAATC
>PinzonRADtag-1802
TGCAGGGGCTGCAGGGATGTGCTGGCGGCTTCCAAGAGCGGTGTGGAGCCAGAGCAGGCAGTCAATTTAAAATCTCCTAGTTTGGCTTCAGTAGCCTCTGAGGGATAGAGGGAGGGAGAGGAATTGAGGAAGGGAGGGAG
>PinzonRADtag-1803
TGCAGGAggcagttatgggataagctgtccataggggcagttttgtcttgccccccttcatttagagattcactcatgccctgaTTCAAAAGGTGTAATGTCCATTCCAAAACTTTTGGCTTTTGACATCTGTGCCATTG
>PinzonRADtag-1804
TGCAGGTGATGAGATTCAAGCTGATACTAATCTGTGGTGGATGGTAGTTCCGTAGTTGTAAGCTTTCCCTGACCCTGCTTTCTGCAACATGTAGTATGGGATCCGTCAGTTTATATATCCTGATTTAATACAAGGGTTGT
>PinzonRADtag-1805
TGCAGGACCCTTATGGGTGTTTGGTAGGTCTAACTTTTGTATATGATCCATGTGATGGGGCTCTCTCCCAGCCTACTAATACAACACTGTCAGGAGGTTTTTCCTGACAGTTTAGGATTTCCCACTCTGAATTGAATTCT
>PinzonRADtag-1806
TGCAGGCCTCTCATGCCCACCAAGGCCTTTATCTCCCTCTCCTGCTCAGGGCCACTGATAAACTCTGGTCTCACATCACTCATCCTGTGCGTGGCCTCTCGTGGGCCCCTGTTCTCCTTGGAGCTCCTCATGGACCTCCA
>PinzonRADtag-1807
TGCAGGCCACTGTTTGCAGCCAATGGGAGCTTTGGGTGGGGGCAGCGCATGGAGCAGTGAGAGGGTCTGGAAGAGGGGAAGCAGTAGGGAAAGGAAAGATCTAAGGAAGGATCAACAACTGGAGTACAAAGACTTTGAAC
>PinzonRADtag-1808
TGCAGGAAGCTATGAGGGCATGTTTCTATAATTGAGAGCACAAGTTGCCCTCCAGACCACTGATGCTCACTTGTCAACAGAACTTGTTCAGTTTTGCTATGTACTGGTAGAGGGGGGAGGATTTCAAATGCACTAAGGGT
>PinzonRADtag-1809
TGCAGGCAGATATAATCTCATGTCCAAGATCCCGGCTCCTGTTCCTTTGCAAAGTGTGTGCTTTTGCTCCGGATTTTAGCTGTGGGCCAAGTGCCCTCTGGCTTCTCGTCCGGGCTCTGTCCTCTATGCGCCGAGGCATC
>PinzonRADtag-1810
TGCAGGAAGTAGGAAGCCAGGACCCTGAGGGGCAGCAGGACTCCCCCTGGGGAGCAGGCAGCACCCTGACTCAGAGCATGGAGCCTGGACAGCAACCTGCCTGGGAGCTGGTGCCAGGCTTTCTTGTCAATTTCACTTGA
>PinzonRADtag-1811
TGCAGGCTGCTGAACACTGCTAGTACTTGGGTTCTTTTTTTCAGCACTCAGGTTTTCTTTACACTGACAATTGGCATACTAGCGTAGACAAACAAAGGTCCTATTTGTATCCATTGAGCTCACCTTATTCCCAAGCATGA
>PinzonRADtag-1812
TGCAGGGTTGGGAGGAGATGGGTTTCAGCCCTGGCATTCTCTCTCTGTCCTTATTGGAGAGGTCAAAGTAGGCAATAGCTTGGAGCAGTGCTTATTTTCCCTGAGTGCAAGCGCTGAGATTGTATTTAGGCACAATCTAG
>PinzonRADtag-1813
TGCAGGACAAGCACAATAGGAAGAAGATCAAGGAAAGAACAAGAGGACGAGAGAGAGCTTGGTGCCAACCACTTTGTACAAGGTCTCTGGCTTGGAATCCAGGGGAGTAGATGGGCCTGGAGTCCCCTAACAAACTCAGC
>PinzonRADtag-1816
TGcaggtcaaggttaaggtacgtccaggcaggcagcacacaggagccaagccccctgctgcctgtgctctgtgtgtactgtggatagagcacttccatctatgggtctgtcaCTGGGGGTTTTGCCACTGTGTGGGTCAG
>PinzonRADtag-1817
TGCAGGCTTTGCTGTCTGGGGTTGATTTCACCACAAAGAGGCCTCCACCAACAACTAGTAAGTCGTGAAAGGCAGGAGATTTCAAACCTAACGTCATGAGATGCTCCTTATGGGAACTAGGCGTGGAGGGAAGCTCTGGC
>PinzonRADtag-1818
TGCAGGAAAAGCCCATAAAGCTCAGTCCTGCCTCCACTGAAGTTGGTGGAAGTTTTGTCCCTTGAACTTCACTGAATCTTTCATTTTTCAAATGTTTCCCTATTAAGGAAAAGAACAGATAGGCCACATTCAGTGATGCA
>PinzonRADtag-1819
TGCAGGCAATGCCCATTGCTCAAGTCTTTCATTATCCACAATCTCATGAAGGTAGAGTCTCGGCAATTAGCAGAAAAGGCAGGACCAAACTAAGCCCTGACAACAAAACCAGTTTAGTAGGTTGTTTCTCAGGAGGTTTT
>PinzonRADtag-1820
TGCAGGCAGAAAACTTCCAAGCCAATGGCTTGATTCTACCATTCACACTCCTTTCTTCTCCTCTGCCAGTGGTGAAAGGTTGGGGCTGAGCTGTAAACAGTTGAAACAGATCCATTCTGTTGCTAAACATGTTCAAACAC
>PinzonRADtag-1821
TGCAGGCAAACTGCCGGAGGCAGCCTGCCTGCCGTGCTTGGGTTGGCAAAATCCCTAGAGCTGCCCCTGCTGCACAGTTAAGAAGATATATTACAGAATCATCTTTGAGCCCTGCTAGAGGGGTAGTCTATAACAAAGCA
>PinzonRADtag-1822
TGCAGGCCCAACAGGTATCAGATTATCTACTACTGTAGCAATTAGCTCAGGTGTGTAAAATGTTCCTATAGCAGTTGATGGTATCAACAGAATTGAGTAGATGACATTAGCAGTATGGAAAGTGAGTGGATATTGGAGAT
>PinzonRADtag-1823
TGCAGGATGCTGTCATACTGGTCATTACGTGATCCCAAAGGTTTGACACAACACAATCGTGCCTTGTAGGCTGTTCTGCACATTTATGTTGCTCTGCATGGAAAGCACTTTGGACATTTTGTTTTGAGTTATAAATAACT
>PinzonRADtag-1824
TGCAGGAAGGGCGAGTGGCTTGCTTACAGGAACTCACTGTTGTTCAGTGGAGTTCAACCTGCAAAGCGACTGGGATTGTTTCTCGCAGAACATACAGGGAACCGGGCCATGTACACGCACAACAATGCGTCTCTATTATC
>PinzonRADtag-1825
TGCAGGCAATgtccctgtccaatgggagctgcagagtcggcgctcggggcaggggcagtgcatagagacccccttacgcgccccttcgcctagaagccagagggaggggctggtcctttctgggagccatgcggagacag
>PinzonRADtag-1827
TGCAGGGCGGCAGGCGGGGCCAGGGGACACTCTAGGGGAGGCGCGCTGAGCAGCAGGCAGGGGGAGGGGAGAGACCCAGCCCTGAATATTAGTGGATCTCTGAATTTGCTGGAGCACAGGCACCACAGACCCATTTAACT
>PinzonRADtag-1828
Tgcaggtggaactggaaacatttcagagaatggactttaatttcttacctaaatttggcttccaggacctttgtcctaacctttgctatgtcatgggagctacatataccacaagctccaccccagcactgcacaaagtc
>PinzonRADtag-1829
TGCAgggatcaggtctgttcaatatcttcatcaatgatttagataattgcacagagactacactcaaagtttgtggttgattccaagctgggatggggtGATAGGATTAGTTTGTGGATGATAGCAAGTGCTTTGGGGGA
>PinzonRADtag-1831
TGCAGGTGGAATTAGATGCGTTAATATACATTCATTTTCCACCCGTGTGGGTATATGGTGTTAGCATGCTGGAACCAATGTATTGTCTTTGACATGATAAAAGCATAATAGTAATTTTGTAGGTCTGGGGGCTGAAACCT
>PinzonRADtag-1832
TGCAGGCTTGGCAACAGTATTTTGGTGCTGCTGCTGCTGCCGCCAAAAAGAGACCAAAGAATGTAACTAAGTAAAACCAGCATGGAACTCTCTGCTTTTGGAGTGGATTTGCCCTTCTGGATTGGAGCACTGGTCTTTCT
>PinzonRADtag-1833
TGCAGGATGTCTGACCATGTCGTGTCAGGACTGGTGTACGTGTGCACACACAAAATAAGCTACGCTTAGAATATACCCAGATTCCAGGTCAATAGTTTCTCTTTCCACTGAGAAGCCCATCTGGAAGGTCCTGGACATCC
>PinzonRADtag-1834
TGCAGGTCTTGGACTTGCACACACTCCTAGTTAGATTCCTCTGAGTTACTTGGCCCTTTTAACAGCAGATATATTTTCTTTAAGCAATATTACTGTTACTAAATTGATTATAATGCTCACTTTAGGAAAATGAACTCCCA
>PinzonRADtag-1835
TGCAGGCATGCAGCCGAATCTGCGATACCAGCGGACCTCCCACAGGCATCCTGCCAAAAGCCACCTGCCTGCGGTGCTTGGGGCAGCAAAATACATAGCGCTGCCCCTGAGCATAGACATACATTTAGTTCTCTCAGCCC
>PinzonRADtag-1836
TGCAGGAGCACTAGCTCACTGAATCCTGTCCACTTCTGCAAACTGAACCATGTAGGTTCAGCTGCCTTTAGGACTATCCATGTAGGGAAGCTGCAATATTATTCCTGTTGACATCATGGAGAAAATAACCGAAATATGTC
>PinzonRADtag-1838
TGCAGGTGGTTAGACTCAATGAATCAACATCTCTATTGTGATCTTTAAATATCTTTGCCATTACAAAGATGCAGTAGTGTCTTCACTGAAGACAGACACACACACAAAAAGAGAAGGGAACACACTAAGGATAAAGCATC
>PinzonRADtag-1840
TGCAGGCATGCCTGCGGGAGGTCCACCGAAGCCGCAGGACCAGTGGACCCTCTGCAGGCACGCCTGTGGGAGGTCCACCAGAGCCGTGGGACTGGCGACCGGCAGAGCCCCCCCTGCAGCATGCTGCCGTGCTTGGAGCG
>PinzonRADtag-1842
TGCAGGAATCCAAGTCACCACCCATTTAATTTGGCACACCAGTGGCACTCAAATAAAATAAAAATGGACATCTACCTGCAAAAACATTTAAATCAGATCCACTTGCAGGGAGCAGCTAAATTGGGAAAAGCCAAACAAAA
>PinzonRADtag-1843
TGCAGGATTGTGGGAGCAGAGTTTCTGTTTTTGTTTTTTTTTAAAAAAGGCAAAATTTGCTCCTTGAAGAGATGTGGTGTTTCCACTGTCCACACTTGCCAAGGAGAGGCAGCTTTAGACTTAACTAGGGATCCATTGGA
>PinzonRADtag-1844
TGCAGGAGGACATAAATACAGGACTATCCCTTTCAAAATGGAATATCTAGTCACCCGAAATTTAAGGCAGATTTGAACTCCAGTCTCCAGTGATGAAAGGCTAATATATTAACTCATTGTATCACTTACCACTAAGTCCC
>PinzonRADtag-1846
TgcaggtacagatgttccaagcccttgaggaacctcgaaaccatggggtaagagaagactgatcacccgtcctcccctgggggggaggcggagatggctgccagatgcacttttatggaagagaccgctaggccgtgttC
>PinzonRADtag-1847
TGCAGGACAGCTACCCCCAAAAGAAAAATTGTTTATCTGCCAATAGCGACAACAAAGGCAAATTTTTCAACTAATATGCCCCAAATGAGGATAACATCAAACAATTATTTCTCTGATTTCCTTTCTTGATCAGAGGGTAG
>PinzonRADtag-1848
Tgcaggaggccacccttgctggtccagaagtgtgttgctataactgtctggaagctggctatctcagattgtgcagatttgttgtcaaccagtttggagttgggaaatcaactgtgggaaaagtggtggcagaactttct
>PinzonRADtag-1850
TGCAGGTATTTTGTCTGTAATGCAACAGTGAACATACAATGCTGCATGTTTTCATGATAACGGAGAAGAAAGCTCTCACAAACCAATTCTGAAATTTTACTGAGGGTGTCAGCTCCTCCTTCACCCTGACAGCCACCACC
>PinzonRADtag-1851
TGCAGGAACTCCCAGATTTCACTGCACAGACCGATGTCATTAACCCTGGCAAAATCTCTGAGTAGTACCCCTAGCACCTGACACTTTCCATAGCCTGGGTTTCATAGAGACTTTCTCCCAACTCCTAGGAATTATGTGTT
>PinzonRADtag-1852
TgcaggagtttgctttccccaacgcacagaaacctctgcacatccctgaagcaatcagccccccttactcaccatttcgtggctcccgtggggtatgtgcactctgtttgatatgggaaaagtatgctaaagtgaagacT
>PinzonRADtag-1853
TGCAGGAATTTGGCCTGAAAATCAATACTAAATTGctgagcagttttcagactctaataacttccctgcactgctaccatggctgagatttgaaccagtgactcaggtactaagctgctggatcctccatcactattcTG
>PinzonRADtag-1854
TGCAGGTGGACCAACTCTGGTCATTAGGGCATGGCCCCTCAGCCAGCCCATCTAATACACTTCTTCCTCTGGAACAGGGCAAACAGGGGCCTGGCTTGTTTCTCCCAGCTAGCACTCTGCTACAATGAGATAATCATATC
>PinzonRADtag-1855
TGcaggaccagattaatcttttgtgggcccggcacacagattgtggCTGTCATAAACAGATAGCTAAAGGGTAATGTttcttttacctgcaaagggttaacaaagggaaccacacacctgaccagaggaccaatcaggAA
>PinzonRADtag-1856
TGCAGGAGATCCCTGGTCCCGCAAATTGGGCGGCAGCCTACGGGAGGTCTGCCAAAGCCGCAGGATCAGCGGACCCTCTGCAGGCATGCCGCTGAAAGCAGCCTGTCTGCTGCCCTCGAGGCGACTGGCAGAGCGCCCCG
>PinzonRADtag-1857
TGCAGGGAATGCTTGATATTCAGTACAGATGCAATGTATTGATTTGCAATACCCTTGGGCCAAAGAGCACATTTTTGTGTGAGGTGTTTGAATAAGTGTTTAATTTTTTTTCCTGAGGATTTTTTTATTTGTAACTGAAA
>PinzonRADtag-1858
TGCAGGATTCACATAGCTCAACTGCATACATCTCCCCTCTGGCTAATATGTTTTCTAAGAAGCAAACACTTTCTTTTGAGTAGCTACATGGTTTTGAAATTGATATGTGTGCCAAAATCTGTGGTTAGTAATACTGTTAA
>PinzonRADtag-1859
TGCAGGATGCAGAAAACCTTCTGTGTTTGCTAAAGGAGATAGTCACAAacaattttcagagtagcagctgtgttagtctatatctacaaaaagaacaggagtacttgtggcaccttagagactaacaaatttatttgagc
>PinzonRADtag-1860
TgcaggtatgcttagaccacagcctatcatgcagaccaatattgttttcttgtactcccccaatggtttacatccacctgttttttccttgttttatacttagattgtAACTGTTTTGTTCTGTGTTTATACAGCACCAA
>PinzonRADtag-1861
TGCAGGGATACTAAGCCACACCTGAATTTAGTCCCTAATTTAAATCTGTCACCAGATTAAAGAAATAAATGGGCATATTTGAGGGAGTTATACCTCATTTTCGCTACTGATATGTTGTGTGGTTGGTGAAGAATTCTGTG
>PinzonRADtag-1862
TGCAGGAAGTCCCTGGTCCCGCGGATTTGGTGGCACTCCTGCGGGAAGCCCGCAGAAGCCACAGGACCAGCGGACCTTCCGCAGGCATGCCGCTGAAGGCAACCTGCCTCCTGCCCTCATGGGGACCAGCAGAGCACCCC
>PinzonRADtag-1863
TGCAGGGTACTTAATCAGGTAGTAATACCAAAAAGGCCACAACTGAACCCTAAATTCTAACCAGTGCCATATGTATTGTACTAAACATCTTCCCTTTCTTTTGATGCATTATCTCACCCTTACTTAACATAACCTAGTCC
>PinzonRADtag-1865
TGCAGGTCCCAATTTACATAGTTCACATGAACCATTCTTCAGAATTCATTCAGCTCCGATTACTGCATCAGCACCAAGAAGTGGTGAGCCATGCAAATATATACCAGACTTTTCAAATGCCAAGTTGTTATTCTGTTTGT
>PinzonRADtag-1866
TGCAGGAGATTATTGCTTCACAGCAAATGCCTGTAATGTTTTTAAATGACTTGGTTATTGGTAATCAACAGTTGTTCCCCTGGTTTGTCATTGGTTTCAGTACTTTGAATGATTGGCTGCTTTTACATTATTGATCATGA
>PinzonRADtag-1867
TGCAGGAGGCCTTAGACTATCAGCTGTCCTACCTTTATTTTAGGAAAGTAAATGCAATGCTGGTGTAAGACTGACAGCACTAAAGACTGGGGATGTTATCCACAAAGCAGTAGTGCAAGCCTCTCACAGCATCCCACCAA
>PinzonRADtag-1869
TGCAGGCACCACGCTGGGGACCCCTGacctaaagagcctcctgaagcacggtgatcgttttgatttaaatggacttgaactgtacaaaaaattgagttcttgccacatgcaaaatcgatgatggacattgcacagtttat
>PinzonRADtag-1870
TGCAGGACAACTGGAGTTTCCAGGCTGCAGGATCATTCAGAAGTTGTGCATACGGTTGTGTAAGCTGGCCTCCCTTTTGGTGGGCATGAAGGAATTTCAATCCAATAACCTTATCATCTTCAGGGCAACTACACCTGTAT
>PinzonRADtag-1871
TGCAGGATATTTCCAGCCCAGCCAAGACAAGCTGTCATACACGAGCCTGAAGAAGCTTGTCAGGACCAGGCCAGCAGGGCTCCAGGACATGCCCTTCTCCTTCACCTCAGCAGTCAACTTGACCATAGATGGGCGTGTCA
>PinzonRADtag-1872
TGCAGGTATGCAGCTGAATCCATGTTACCAGCGGACCTGCTGCAGGCATGCTGCCGAAAGCCGCCGtgcttggggcagcaaaatacatagagccacccctgGTGGGGGTTAAGAACACCTAGGGTTGTGATGATCAGTTA
>PinzonRADtag-1873
TGCAGGTGTCTGAAACAAGTCTCTCTCTGAATGTTTACAATGCTGCCAACGATACCGAGAGAAACAGCGAACTGAAAATTGGTCACTAGAGACCACAAAAGACTTCTGAGCAATTGAGGGCAGATCAGTCTTCTGGCTGT
>PinzonRADtag-1874
TGCAGGTATGACTTCTGGTAGACAAAAGAGCTGTCTAATTTAATACGTCATACTTTTTTTAGCTTGGAGGATTGGCAAGCAGTTTCGTGCTCAAAAATTTAGTGCAGTGACCTGTCATTGTTTTAATCACCAGAGAACTC
>PinzonRADtag-1875
Tgcaggcaactgtattggcagacaagcttatgccttcaaaaacttgcttcccatcaggacataaaatttcactggccttcataagacatccttttaagaataagcctcctgtaaaaggtcacgatgatttagctatcatt
>PinzonRADtag-1876
TGCAGGGCTAGATTAATCTTTTGTTGGCCCTGCTCCCACTCGGCCTCTTCCACCATGAGGTCCTGCCCACTGCTCACACAAAAGGTGGAGAGGAGCAAGCACTCACCGCCAAAAACAAAAGTCAACGCCTGTGCGGCTCA
>PinzonRADtag-1877
TGCAGGAGCTAGAGCATGGCAAAATCACAGACACTTGTGCAGATCTGGCATCCTCCCCAGCAAATGACAGGAGTTCATGCATCGCCCGCCACCCCTCCCCCAACCAATACACGACATAGCCTCTGGAAAGATTCCCAAGA
>PinzonRADtag-1878
TGCAGGCATGCATGCGGGAGGTCCGCCAAAGCCGTGGGACCAGCAGAGCGTCCATAGGCAAACCGCTGGAGGCAGCCTGCCTGCTGtgcttggggcggcaaaatccctagagccgcccctgtgaaaaggGGGGACTGCAG
>PinzonRADtag-1879
TGCAGGAACACATGCACTACTCCCACTACATTCAGTGGGAGCTGCAAGATAGTTTGAGATCTCAATCTCTTATTAATCTCTCTCTTTGCTGGATTAATTCTGCATTTGAACCATTGTAAAAGAGAATGTTTGTTTGTTTG
>PinzonRADtag-1880
TGCAGGGGAAGAGATTTCTGATAGCAGAGGGTGTTTTAATCAAAAAGACAAAGGCATAATGGGCTAgaagctagacatattcagactgaaaataaggtacaatgtgttaagaatgatggtaattaaccactacgacaGCT
>PinzonRADtag-1881
TGCAGGTTTTGTGAATAGCTTTCTCTTCATTCATTCTTGTGGGTATCCTTTTAGTATCTCACATGGTGCTTATATTTATCCAATAAAATCCATTTATTTCACCTCCTTTCTCCAGCTTATCTTCTGAACTCAAGCTTCAG
>PinzonRADtag-1883
TGCAGGCGGCACAAAAGCGTTGTGTAAGCCTGTGTAGATCCCATTAGTGCAAACTCACAGATACCTAATTTGTGATAATGTAGTCCAATTTCAAACAGGACTACATTAATGCAAACAACATACCTTGTAGTTCTTGCTAG
>PinzonRADtag-1884
TGCAGGACTAGAAATGGAAATTGTACCCCTCTGGAAAGGAAAATCGCAGCTTTACAATGGGATAAACAGAACTTTCTTCTAGCTCTGGAAGGCGCAGAGATATCAGACATTAAAGTCATGACATTTCCATGTCTCAAAGT
>PinzonRADtag-1886
TGCAGGAGGGTCAGGGGGCCAATGCTTCCATCATGAGAGCAACAGTAAGGGTacacacacacccacacacacaGGGATATGGGCAGGAGGAGCGGAGAGGAGCCAGTCACCCACACCCACATGCCCCCTCAGGAAACAAC
>PinzonRADtag-1887
TGCAGGAGGTACATTGGAGCTGCCTGCCGCCCTCCCAGCGACCAGCAGAGCGCCCCCCATGGCATGCCGCCGTGCTTGAGGTGGCGAATTGTCTAGAGCCGCCCCTGGTCCCGGCTTCTGGCACTCAGAGTTTTAGGGAC
>PinzonRADtag-1888
TGCAGGGGAATGCTATTAATGACCTAACTGGCAGCCTACAGCCAGTTCCCCAGCAGGGTGTGAGGGAAATAAAAAGGCAATGGGGAAGGAGGAAAGCAGGCAGGAGAGCTTCTCTGAGCTGCCTTCTCTCTAATAGAAGC
>PinzonRADtag-1889
TGCAGGCCGTGTTGGAATACAAACAGATTAATAATAACAACAATGCAATAATGAACAATACCCCAAAGGGTTCTGTGAAATTACATTGCAGTGGGCTGGGAATTGAATTCACCTGTTTCCACTCCCCATCACTAAACCAG
>PinzonRADtag-1890
TGCAGGTGTGTTGCACTCAGCATCCCCTGGGTCCTTTCACACTAACCAGACCAGATTAGTTCAACCCCCGTTGGGAGTCTGGTTTATTTTCTCTCTAGAGGGCCACTCACTTATTTAGCAGCTCAAGTTCATGCCGAATA
>PinzonRADtag-1891
TGCAGGCAATGCTAATGCTACTCCTTTATTGCTCTGCAGCTTCTACACACCATTTCTACTCCACTTCCTCCTAGGAGAGCTTTACCAGTATAACTTCCTCCAGAAATCAGTTGCACATCATCTAGTGACCTGGCAAGGAA
>PinzonRADtag-1892
TGCAGGTGCTACCATAATACACATAATATCACATGAAAAACTTAAGACAAAGCTTGTGTTGTTTAGCCTGTTCTCGAAGGTGAGTGCTGCGGATGGAGACTGACCCTCCTATGGGACCAGGCAAGCAGGGGCAATTTCTC
>PinzonRADtag-1893
TGCAGGCTCTTTAATGCAGAGTATAGGAGATACATACTGGTACTTATAATTTCTCAGACTCGAAACTACAGTGTTAAAATACTGCCACTGTTTACCATCTATGTTTCTCACCACTATGTCAAGATCAGATAACAAAACAG
>PinzonRADtag-1894
TGCAGGTGCTCAGCACCTCTAAAAATAAGACACAATTCAATCCCTCATCCAGCCCCAAGGCACTGTGTGCACTACAGGTTGTACAGGCACAAAAATGGTTGTACTAGAGAAGAGCATCTGGTCTCCCTTTCCAGCATATC
>PinzonRADtag-1895
TGCAGGCAATAAAAGGAATGCCTAATGTTAAATATCTAACTTTTTAAAGATGATGTACAGATACCATAGATATGTGAAAATCCATGCATTTACCTGCTGCATCTCCTCCACTCTTGGAATTGGTATCATCTTCTCCTGTA
>PinzonRADtag-1896
TGCAGGAGGCGATGGACAAAGTTGAAGGGCCAGCTCTCAAGGGCCAGAATCATGCATTTTAGTTTGCTCCATTGGTTGCTGTGAATTTCAGTGAGTGATGAAAGCCAAGCTGTTAAAGAATGACATGCACTGAGCCTGGC
>PinzonRADtag-1897
Tgcaggacctgctcaaggaaagcaagaggcaaagctgccctcacctcctggagcacacgacagatgacatgggatggacggccccataagctggctaagtgctagcaaacccctctaattgtagtccaggaggtctccaa
>PinzonRADtag-1898
TGCAGGAGGTCCACCGGAGCCACCTGCTGCCCTCCTGGTGACCGGCAGAGCGCCCCCCGCAGCATGCTGCCCCAAGCATGTGCTTGGCATGCTGGGGACTGGAGCCGCCCTTGGATTGAAGTACTTTGAGATCTACTGAT
>PinzonRADtag-1899
TGCAGGATTAGTGGGCTCTGCACTCACTTAAGAATGATCAGGGATGTGCAAATCCACCCTGACATCCCTTTAATTAGACTAAAAATCCAGTGTAATTCGGGTCCCCACACACTGACTCAGGTCTTTTTGTTCTTGGGAAA
>PinzonRADtag-1900
Tgcaggacctaggttccccaaggctgtacacacacacacacgtacgtacacgtctgagctgaccaggtcaatcagcactttcaagctgcccccccttatgtgcccctaggctcaataggctgggccaaacagcactttca
>PinzonRADtag-1901
TGCAGGTAAACAACCTGACTCTAAATCTGTTGATGGGCACTACTGAGGTTAACAAACATTTCCATTGTAGTGAGCCTAGTGTATTTTTGAATACAAGGACATTATTTCATATTAGGGTAGCACTTACAGATCAAACCAAG
>PinzonRADtag-1902
TGCAGGACATTGATTCTCTCATTCCATTGATAAACTGATACAATGTGACTGAAATTAAACCAATTCCCAGCAGAGAAGACATCATATCACTGCACTGGTTGGGAAGCAAACCCAGATCAATTGTTTGGATGGTAGTTGTG
>PinzonRADtag-1903
TGCAGGAATGACTTTTTATTCTGTAGCAACTCTACCCTGATACTATTTCTTGCTAGTGTCAATGCACAAAATATTATACTTCATTATAATATCTCCAAATTAAGCTCATCTCCTGAGAAGTAATGTAAGTTTTTCTTCAA
>PinzonRADtag-1905
TGCAGGACACGACAGAGGAAGACCTATCTGTCCACGGAACTCATAATCAGTGTCAATCAGACTTGGGTCAGAGGCGTTGGAGACACTGCCCGTGAGTTTAGTTTGGTAGTGATGCAACTTTAAAAATGTTCTGTTTTAGA
>PinzonRADtag-1906
TGCAGGCTGGGCAAATGACCCAAGCAGGTATGTTGGAGCACCTCAAACTAGAGAATGTGTCATTGTCTCATCAGCTAACAGAGATCCAGCACAGATCCATCAAAGAAAAGGAACGTATTGCAGCACAGCTGCAAAATATT
>PinzonRADtag-1907
TGCAGGGTGCCAATTGCATTGCACCTATTAAATACAAGACAAGTGACTCCATGACTCACTGCAAATAGCAATTTATTTAGGTATCTCCTAGCTCTCAGCATTGCTGCTGCAGAAAAGACAGCCTCTCCTTAGGGAAGGCA
>PinzonRADtag-1908
TGCAGGCATAAGTTTTGCCAAGATAAGTGGTAGAATGTACCCTTTTTTTGCAATGTAGATATACTCTTAGCCCTGGGACAGGACAGGGATCGATCTAAGTTACACCACTTCAGCTATGTGAATAATATAGCTGAAATCAA
>PinzonRADtag-1909
TGCAGGAAATACGGCTTTTGTCACTGCTGCTGCAGTGCTCCACTGACCTTCTCTTTGTTCTGGGACTGAAAAATACCCCAGAGTGAACCATGATAATTTACAACAATTATTTAAAGGGGAATGTTCAACATTATCATTGC
>PinzonRADtag-1910
TGCAGGAGGCTAGGAGATAATGATCCATGGACTTGTTCCAAATAATGAAGAACATGTCAGTTAGACCTCCAAAAGAGATCTTCATTTTTCTTGTGTTTTAGGAGAAGCAGAGAGAGTGAGTATAGAAGGGTATTGTAACC
>PinzonRADtag-1911
Tgcagggcagttatgatcggaacaatgccagcctctgcctcagggtttaaagagtactgggataggcaaggcagtggtttggaagagtcaacagtaatgcagacaggatcagtatttaagcagcccacctcagagggatg
>PinzonRADtag-1912
TGCAGGAGAGAAGAACCTTTGCCTCCCACACATAGTGAGCCTCAAGAGGCTCCCCAGTCCCCTTCACATTTCTGAGGAGGTGTACAGCCCACCCCATTTCCTGACAGCCTTAGGAAATGCAGCAGCAGTCTGCCTGGGAA
>PinzonRADtag-1914
TGCAGGGGAAGGGAAGAGGTTGCTCAGCAGACACAGCCAGAGAGGCAGAAAGCAGTGGAGTGAAGGAGAGGGAACATCCTAGCAGCCAGGAAACTGATCAGGGCAAATTAGCAGCCACTAAGGGGTGAACTAGGGGGCAA
>PinzonRADtag-1915
TGCAGGCAGGACTGCGGAGCTGGGGGACCAGCGTGCAGGGTGGTGAAATGGCCGTGTGCCTAGGGCGCTCAAAACCCTAGCGCCGGTCCTGCTCTTGACCCCAGTTATTGACTCTGGTGTGACTTCAGATCATGGCCCTG
>PinzonRADtag-1916
TGCAGGACAGGCACTGCAGGAGCTGCCACTGCCCAGGGTGAGTGCGAGGCAGGCTTCTTCTCTAATCCCCTCTCTCCCTTCCTCACAGAGTGGGATTAGGGTGGCAGTGCTGGGGCTACGGTAGGGGGGGTGGGGCTAGG
>PinzonRADtag-1917
TGCAGGACAATGTGAGACCGTCACTTTACAACTGATAACACAGTAAGCATGTATTATTGAATAGGTAGCTGTAATAAATGGTTTCCCATTTAAAATTAATTACATTGCCTTGGTTTAATACTGATATCTTGCCAAAAGAT
>PinzonRADtag-1918
TgcaggcaccacccccacagctctcattgcccggagttcccggccaatgggagctgcggaggggcactcaagctgggggcagcacatggagacgccctgccttccaggccacaggaacgggctggctgcttccaggagCA
>PinzonRADtag-1919
TGCAGGATGTCTGCCAGTTCTGCGGCTTCGGTGTATCCGCCACCGAATAGCCGCCGAATCCATGGGACCGGTGGACCTCCCTCAGGTAAGCCGCCCTCACAGGAGCCAGCAGGGCACCCCCCATGGGTTGCCACCCCAGG
>PinzonRADtag-1920
TGCAGGTCCCAACTGTTTTCTGTTGGGCCCCAAGCTCAACGTTTGGTCTCAATTACACACAGCATAAGGAACTATATCCTCGTGGTGTGCAGAAAGAAAAAAGCAAACTATTCCAATCTCGCGCAATTCAGGAGATTTTT
>PinzonRADtag-1921
TGCAGGCACTAGATCAAGGACTTGGGAGCAGCCTATAGTGCACAATTGTCCATCGGCTCAAGAACCATCTCCTTTGGCATTGATGCTGACTACGCAAGATGAGCTTAGGAGAGAACCGGAACAATCACTGGTGCTGAATC
>PinzonRADtag-1922
TGCAGGCGCTTCTGTGTATGGTGATTTacctattaacatcacacacacaaaattacattaaaagagcattcctaaggctgcaaagtcaacctctcagaaattcagaagccagaattgaggttgtgtgggcaaccttaGAG
>PinzonRADtag-1923
TGCAGGTGATAATAATATTACAGGCATGCCCTCTCCTCAGCCTTAATTCAGCCATTTTATTGGTGTTTACTTTCTCTTGGCATGTACTGACTACCTTTTCAGGGTTCAAGGCACAGGATGTAGAGAAATTACACCCCACT
>PinzonRADtag-1924
TGCAGGGGAGGAACTTGCTGTGCTCATAAATCAAGTTCCTGTCTGTCTACCAATAGGAAGAGGGGCACAGAATTCAAAACAAAGAATTATCTCTTCGAAAGAGACTGGTGTGGTAGTGTTTGCCTTACTCCCAAGTCAGA
>PinzonRADtag-1925
TGCAGGTTCTGCTGTCAGAACGGGACAAAAGTGTCAGGCAATTAGTTACTTTCCACTATTGCACCATCTGCCAAACTGAGGGGATGACGGACTGAGTCATGAGTTCCTAATCCTACAAGGGATGCCCACATGTGTGTAGC
>PinzonRADtag-1927
TGCAGGCAGCAAAGAACTAACAAAAAGGGCCTTGACAATGCTTATGTGTTGGTCTGctgcaaccatgacacccttgagtgtgatctcattagatctcacatgctggacaggatcagtgctgaacagATCATTGGTGAGGA
>PinzonRADtag-1928
TGCAGGTGCTTTTGAAAATCCGAGCCATACTAGAGAACACTGTGCTTCACATACTGTACAATTGCATACTTTGAATTTCACAACAAAGTTCATCTTTGAACCCAAAACCTTCAGTGAAACTAAGTAAAATCCTCCATGTT
>PinzonRADtag-1929
TGCAGGGAGGAGGAGGAGCATGCCTCTGCAGGAGCAGGACTATGAAACCTGCATCAAGGATGTGGGGCAACTAGGAAGGCTAGATGGAAAATTTGTAGTATTTTCCACTTATTATAGTATAAACCAAAGTCCCCAAAGGG
>PinzonRADtag-1930
TGCAGGCACAAGCTGCAGGAGGGTGCATTCAGTGCTGACTGTTATGGTGAATTTTTTTGTTGATATCAGTGTGTTAGCTGAAATGGATGTTTATTGACATCTGCTGATTTACATTGGATCCTGTCAAGCCTAGCTATAAA
>PinzonRADtag-1931
TGCAGGACTAGCTTGTGGGAAGGTAAAGAACCCTGAATTAATTTCAGCTGTTGGTATATTGCATCCCTACATACATAGTGCCATGAGGATGCGAAGCTGCCCTGCACTGACCCAGCTCAGGGACTCAACATCGCAAGAAT
>PinzonRADtag-1932
TGCAGGTCACCTTCTATTACAAACTTCAGCTTTTTAATTATTTGTGATCTGATCCAGAGACTTAGGAATTGCTCCTGCGGTGAACAGTTCTGGATAACCAGTATGACCACTCCTTACTGGAAAGAGTGACCTGGAAATGG
>PinzonRADtag-1933
TGCAGGACAGTAGCGACTGAAAGCTACAGCCACGTGGCAGCTTTTTGCTGGACTATATATAGGCCCCTATCAAATCCACAGTCCATTTTGATAAATGTCATGGTCACAGCGTCTACAAAAAAATATTGAATTTTACAGTT
>PinzonRADtag-1934
TGCAGGAGGCGCCGCAGCGGTGAGCCCGCACCTTTACAGTTAGAATGGTACAGAGCTCATTTTTGTTTTTCTTCTGTAATTCCAGGATGCGGAACGTTTACTTTTCTGTCATCTGCCGTTGCTGCCATCAGCGGATTCCT
>PinzonRADtag-1935
TGCAGGACTCTGTCCCAGCGCTTTGGGGGTTGAGGTTGTTGAACTGCTCCCCAGAACCGCCCGGGGGTGGCTGTTACCAAAATTCAAACAAGGGGGTGAAAATGGGGGTGAAAAATTCCCCAGGAGGGTAGCGGGGGACA
>PinzonRADtag-1936
TGCAGGAAATAATGGAAGCATTTACATTGCCACAGTCGTCTTAATATTTCCAAATTTATTCATTTTTGATAGTAATGGGGAATCAAAGGAACTGCACCAATAGTCTACCACGGATCaaaaaaaaaaacaaaaaaaCTCCA
>PinzonRADtag-1937
TgcaggactgcattagaaacactcttgctcaatgtttattccccatttacaattacattggagactatcagttaggcagtttttaatcaatgtaggtgtgttatgttaattttatgtcatttaggtttttGGGGTTTTTT
>PinzonRADtag-1938
TGCAGGTTATGCATATGAAAGTTTCATTGACTTTAACAGAGGATAAAGAGGGTAGAATACGTGCCCAATattcctagcctaattttgcagatgccagagatctggatagtgtttggatcaacatctaaccttatgTAAAT
>PinzonRADtag-1939
TGCAGGACACATGGAGTCTTAAGGCTCTGGGTCATTGAATACTAATCACTTTATCTGTGGTACTGAGCTCCTGTGGATATCGCTAGGAGTTGAGAATGCTCAGAAACCTACAGGATGAGACTGCTTAAATGAAGAATTGA
>PinzonRADtag-1940
TGCAGGCAGTTCCCAGTAAATTTATTACTCTTAAACTGTAAGAAATCCCCCACACAAAGGGTGTTGCATATAAAAGAAGAAAGGGACATTTGTTTATTTGATCTACCATTTAAACATCTTTTTATAGCTAAAATAAAGTT
>PinzonRADtag-1943
TGCAGGGTGACCTGATTTCATCACTGTAGTAAATACCTTTGGAGCAATACACAGTCCAGATACCTATGCCCTCGGTCTGCACATTTATACCAGGAGAGTTTAAAAATCCCTTAGTAATAATTTCTGCCTGTGGCTAGAGA
>PinzonRADtag-1944
TGCAGGCTCCATTCAAATTGTTAACCAAAGCCTGCAATGTCTGGAGAAACAAAACTGGAAGCTTCTTTCAATGTACCTTTTCCTTGCATAGATTAAAACCATGGTTTAATCTTTGGTCTGTATTTTGGTTAATCTAAATT
>PinzonRADtag-1945
TGCAGGTGGTGTTGATCATCCGACTTCCATTCTGTGGCCCCAACGAGCTGGACAATTTCTTCTGTGACATCAGCCAGGTGATCAAACTGGCCTGCACTGACGTCTACATGCTGGAGTTGTTCATGTTCTTCAGCAGCGGC
>PinzonRADtag-1946
TGCAGGACTGTTATTGGCTATAAAGTACAAGAAAAAAAAAAGCCCAGTTTGATTCTCCAATTGTAGCACTGGCAATGACAGAAGATATCTTTTTAACTTGTTAACTGCATGTATTTTATGCAGAAATCTAGACAATAAAC
>PinzonRADtag-1947
TGCAGGGAGCTGGCGAGTGCCACAGTGGAGCAGGACAGTGGGTCTGCGGGAGGAGTTTGTAGGTGATGCTCTGAGAACTAGGGGTTTGGCCCAGGTTTTAGGTGGTGTGCTGCTCTAGGACTGTCTTCTCGGATCCTAGC
>PinzonRADtag-1948
TGCAGGGAGACGACCAGCTCTGCTTAGTGATCCATGAACAGGAACCAGCCATATGGAGTCACAaggctttttttgtgagaatgcccgccttgctccacacaaaacggtcagagctggaggacattgtggtggtgcccatc
>PinzonRADtag-1949
TgcaggactgtgacatggacgtggtccatgtgaagcgaagtgccgacctgatagcggacgcgttgtcccggagagggggccctgaacttccccaggtGTGACATTATTGATATAAACTGGGACCATATAGAACATGGTTT
>PinzonRADtag-1950
TGCAGGAATACCGCCAAAAGCCGCCTGACTGCCGTGCTTGGGGCAGCAAAATAAATAGAGCCACCCTTGATAGTAAGCTATATGCTAGCCCCTGAACAAACTTACTGGATTTGTCTCATCCAATTTTTTTCATAGACAGT
>PinzonRADtag-1951
TGcaggtacctcccctgaagctcccattggctgcggttccccattcccagccagtgggaactgcgggagatggtgcccgcaggcgagggcagcggacagaaccctctgctccctcccctcccccaggggctacagggacg
>PinzonRADtag-1952
TGCAGGAATGTCACCCTGGTTGTGCATCTGTCTACAGATGTGCAAAGTCTATGATTGTTAATCTTTGTAGGCGTATGACAGTAAGAAATAAACTACACTGCACATCCTGGCTGAAATTAATCTCTGAAGGTCAAGACTAT
>PinzonRADtag-1953
TGCAGGCGTGCTGCCAAGTCCACGGGACTGGGGACCTCCCGCAGGCAAGCCGCTGAAGGTAGCCTGACTGCCGTGCTTGGGGGGGCAAAATACCTAGAGTCACCCCGAGTGTTAGAAAACAACACACAGTCACCAGTCTT
>PinzonRADtag-1954
TGCAGGTGTCTCAGCTATACCATGGTGTGATGTAATTAGTAAAGTTATTTGGAATTAGATCCCAACACACTGACTGTAAATATCTACAACTGGGTCCCTACCTACTGGATTTGTTTCGTCGCTGTATCGTCAAGGTTCAT
>PinzonRADtag-1955
TGCAGGCAAGCCGCCAAACGCAGCCTGCCTGCCGTGCTTGGGGTGGCGAAATGCCTAGAGCCATCCCTGCAGATGGCCAATGAAGTTACTAATAAAGGTAAGTAAGTGTATCAGAATATGACCCAACAGTGGTATTTTAG
>PinzonRADtag-1956
TGCAGGTGACCCAAGCTTGTTAGGTATTCTGAAAACAAAAATAAGAAAAATACCTCCGATTATAATCTCACAACATATGAATTTAAATTTCTTCCAGGTTTACACTCATGAACTGAGATCAGAATTCAGCCTCATGGATT
>PinzonRADtag-1957
TGCAGGATCTTGCGTCCTAAACCTTGCAAAGTATCTTAACTGTTGTggcattatagcagctaataaaagggattacaggcattcctgcagttgttAAAACAACTATAAGGAATTTAATTTTTTGGTTGTGAGTTTCTGTC
>PinzonRADtag-1958
TGCAGGATCCCTCTGGTTACATAGTATACGCAGAACACTGAGAAGGAGAAAGACAGGTCAGTGACCCAGGAAGGAGAACACACAAGGGGCATATGTTCTTGACACCTGATGCAGATGACTCAATGTGTTTAACACACAAC
>PinzonRADtag-1959
TGCAGGTCACAATGCTGTAGGACCCCAGGAAGCATTGGCGAATCCCAGGTGCTGTGCGAGGCGCTCCTTTGAAAGAGAATTCCACAGGCACATTTATGTCTGGGAAGGCTGAAGTGGTCAGAGAACTGGAAATGGAAGCC
>PinzonRADtag-1960
TGCAGGATTCATCAGCCTGCACTTGCCTGAGTAGATCTCAGCAAAGACCCACATCCTGCTTATCTTTCTCTAAAAATGCACGGGCCCAGCTCCTCAGAGGGTGGAAATCCGTGTTGCTCTACAATAGGTTTCCACCTGTT
>PinzonRADtag-1961
TgcaggagagagcggtgggcagcggggctgagtggggcagggaccccagcaggcagcaggtagcagcatgccattaaaaaatcagctcgtgtgccgtctttggcacatgtgccacaggttgccgaccactgACACACACT
>PinzonRADtag-1962
TGCAGGGTCCTAGAGCGAAGGCTCTAGCTCCAGTCAAGAAGACtatgtctacactacgaaattaggttgaatttatagaagtcgattttttaggaagcaattttatacagttgattgtgtgtgtccccagtaagtgcatt
>PinzonRADtag-1963
TGCAGGACTGCGGTTTATTATTGATCCGACACTGCCGCCACATGGCAGCCGTGAGAAGTGCAGGGTGTAAGCAGGTAACAAGCTTGGTTCTTGTGGATGGTGCTGGAAGGCAAATATTCTTCACCAGGCAGCGTGGGAAA
>PinzonRADtag-1964
TgcaggatctccaaagcgcaggggcccgcggtgtgagagaattctgtgtccatgtcctcatcactctcgtcgcagctctgccgtagccaccgcctcctcacctggctttgcaggtccccgttcagcacagactgcaGAAG
>PinzonRADtag-1965
TGCAGGTGTGCATGCATCCCGAAGCTGCGGGACCAGCGGACCCTCCGCAGGCATGCCGCAGAAGGCTGCCTGCCTGCTGCCCTCCTGGCGACTGGCAGAGCACCCCCTGTGGCATGCCACCTCAAGCATGCACTTGGCAT
>PinzonRADtag-1966
Tgcaggaggagttgctcgtgagaggggtccctgaagagggacgaggagggagggtgggaaggcggggtcgaaataaactgaagacggtagccgccttccaccgtgctgaggacccagcggtctgatgttagctgggacca
>PinzonRADtag-1967
TGCAGGAAGGTTTGCACTGAATTTTGTTTCATTCTGAGATCTTTTTGTCAATAAAACCCAATACGGGAAAGAGGTTATATTTTAAAACTCCTACAGCTTGTATGGACTCATTGTAAACCAGGGCAGGAAGGTCATCTGCT
>PinzonRADtag-1968
TGCAGGAAGGAGGAAGGGGGTAAAGGAGAAGGGTAGACAAAAACTACTAAAGCAGAACTAACTGTAGAAATTATAAAAGTAGAATTAACCTTTTGTAACAGTTTATGATTAATAGCTGCCAGGTGACAGAGCAAAAAACC
>PinzonRADtag-1969
TGCAGGGTGCCAGGCATGTGTGGCTCTGAGTCACTGTTGCCAGTGGCCCTGATAGCCTGTAATTTGTGCATGTGCAACACACACCCCCGTTTTGCACTTGAGGGTTTATGCAGAGACCTAGATAGTCATGCAATGCTTGT
>PinzonRADtag-1970
TGCAGGCTGTAGTCTGCCCACTTCTGTACTATATGTTAGAACTGGAAAGCAAGAGTAAGTTTTTTGCTTTGTGGTTTGAAGTGTTTCAGGTAAAATCAATAGCATGTGCTTCCAATATACCTTTTGTATACAGCTAGGAT
>PinzonRADtag-1971
TGCAGGAAAGAATGCTTGGGGCCACCTCAACACGAGCCCTCCCCATCCGGTGTCCAtggtcaccatgtccttcaaaattttagaactagcagatctcatgctctctcacttaatttgtattcatagtttataagaggaaa
>PinzonRADtag-1972
TGCAGGCTAAACCTACTGGAAGAGCCGATCCAATTCCTCAATCATATTTGCAAATGAGCTCTCATTTCCTGCTTACCAGGCTACTGCAAGCATATTTTGTCCCTTTAAATCATTGTCTTCAGCTGGTGATGTGAAACACT
>PinzonRADtag-1974
TGCAGGTGCATACTCAACATGTATCCATGAGGCGCACATAGGTTTGTACTGGACATGGCTAAGCCAtgctgctgctgctgctgGCAtgcatacttaaggtgaccagacagcaaatgtgaaaagtcgggacaggggggggg
>PinzonRADtag-1976
TGCAGGAAGGGCTGACTGGGGCCGGGATCCAGTCAGAGCCTCCCTGAGGCCAGGTCTACAGTACAGACCTATATCAGTAGAACTCCATCACTCAGGGATCTAGAAAAATCGTAGTTATACCAACCTAACTCCCTAGGTAG
>PinzonRADtag-1977
TGCAGGTTGATTTAATGGAGAAGTTGTAAAACGCGATGGCAAGTTTATTATCTATCACATTCTTCCTGTAACTGTTCAATTTAGTAATGCAATTCCCCATTTGCTAGCAAAGTTTATGCTTTTAAAAAAAGAGGAAACGC
>PinzonRADtag-1978
TgcaggaaggccagacaagttctcccacaatctactattaaacaaatctcaaagcagattcagctgctgagagtgctaggaatcctgggatatgatAGTAAATGCCTACAGAAGCTGATGTTCTGACTCTGCATACTACA
>PinzonRADtag-1979
TGCAGGCCATAGTTTGCTCATCCCTGCCTTATACAAATGAAATGTTGGAGAGGTGTGAGAGAAGAAAGGGACAAAACAGGGGAGGAGGTACAGAACATAACGCAGGGGAAAGACGTGATGGGCTGGAGCAAGTGACTAAA
>PinzonRADtag-1980
TGCAGGGAATGTTGTTTTTTCTGAAATAAGCATTTTTTGCCAGGACTTTCTGACCAACTCTACTATTTGCCTGTATTTCCCCCTAGATGTTTGGCTATTTGATCTGTTTTGTCAATTAAGGCAGCTAGAGCCCTAGTTAT
>PinzonRADtag-1981
TGCAggtgtaactgctctgctatgtggaattaataactccacggccacgagcggcagagtcaaggctgctgcagttaggtcgatgtagcgtcagtAACGCTGACATAAGGGTTTGGCCTCTGCCTGGCCTAGACAAATCT
>PinzonRADtag-1982
TGCAGGAGGTCCACCggagccctgcctgccgccctcccggcgactggcagagcgcccccccgcagcataccgtgccaagcacgtgcttggcatgctggggcctggagccgcccctgAAGATGACAAAGTCATGGGGCAAA
>PinzonRADtag-1983
TgcaggccaatgctcaaaccactgagctaaccttGGTACTGGATTGTGTAATCTCACATTCTAGATCCATATTGCAACTAGTCCTTAAAGGGCTTTTTTTTGTTTCGTAATTAAAAATGTATGTCCATTTTATAATATAC
>PinzonRADtag-1984
TGCAGGCAAGCTGCCGAAGGCAGCCTGCCTGCCAtgcttggggctgcaaaatacctagagccgcccctgCCTATGCAGCAAGCTCAGTAGTTATTCTTATTTCATCTCGCAGTTAGTTCCATAGTTCTAGTCCAGCTTCT
>PinzonRADtag-1986
TGCAGGGGGAATTCCACTGAGCGCCATTGAGATCCTGTAAAAATAAAATAAAGTAAAGATACTGTGGTTGAACTAATAGGAACTGGGAGAACAAATCCCTTACAGAGCTTGGAAAATCTCAACCTCCATTTCAATTGTAC
>PinzonRADtag-1987
TGCAGGGTCTTGGGAGTGAGTCCTGAGTTAGagcaattgcagtgtagatgcagaaggggttaggcttgagcccaagctcaagcacaggcttacactgcaatgtagacatacccATAGGCGCCAGTCCTGTGAGATGCTGA
>PinzonRADtag-1988
TGCAGGTGGAACAGGTGAAGAATTGATAATAATACCCAGCACTTACTGATAGACCTCAAAGAAAATAAGTTTGGTCCCTGTTTTACAGATGAGAAATTGACTTGTTCATAGTCAACCAGCCAGCACCAGAGATAGGAACG
>PinzonRADtag-1989
TGCAGGTTTAAGTTAGTGTAAAtggtgaattgtctgtaacctgaagtctttaaaccatgatttgagaacttcagtagctcagccagaggttagggttctatttcaggggtgagtgaagtctgcagtgtgctggtggtcag
>PinzonRADtag-1990
TGCAGGTACAGTCGAGGGGAAGGGCTACTTTCTATACAATAAACCATAATTAAAATTGAGCCATGCATGTTATTGGGCAAGCATTTATTTTCTCTTTGTTAAATGATTCGGTCCAGTTTGCCCTCTAGTGGCCAACTCTT
>PinzonRADtag-1991
TGCAGGACTGCACTAGACACACCATCCTAGTAACACATAGCGATGGTCACTCCCCCAGCACAAAACAGGACATGACTCTTAAATTGGACACCTGTCTCTAAGCCACATGCTCAGACTTTGAAATTCCATATCCACCAGTC
>PinzonRADtag-1992
TGCAGGAATTAGGCAGCTGGCTCTCATCACATCCCAATTAGTCAAGCAAAACACCTAGCCCTTTTCAAGCTGGTAGTGGACTAGCCAATGTATCTTCACTGCCTTCTCATAAAAGGAATTGGGCCTTGCACAGCTAACAA
>PinzonRADtag-1993
TGCaggtcactggttcgaatctgacccaagtctgtagtgattacatggcgctgctgctgggtgctctctgtatgaaatgagcttgatgggtctcagcccagttcccagtgggaaaagcatccacaGATCGCACTGGGGTC
>PinzonRADtag-1994
TGCAGGTAGTCAACCTATTCCAGTAAAGTTCTAATTTATTTTATTAACTCTGATTTCATACTTAGCCCCAAGATCAACATTTTCTTACTATTTTGTTTATAGTGCAGCTGGATAGCTCTCTCTGGGCTTGGCTACACTGG
>PinzonRADtag-1995
TGCAGGATCTGTACATTCAGAACTTCATGCTGATTTCCGTTAGCATTCATCTAGTGCCTGAGCAGAAGATCACAGATCAGGAATCTGCAAGCTCTTCACAAGCTGGAGGCTTGGAGTTACAGAGACTAGCATCCAGGAGG
>PinzonRADtag-1996
TGCAGGCTATCAGACCAAATAGCATTCTAAGAATGAAGCAGCTAAGATTTCAATATTAAATTGACACTCTTTTTAATACTTAAATAAGTGGCATATACTGAAATATTTATTCTTATGGATTAAGATATAGCTGCATAATA
>PinzonRADtag-1997
TGCAGGCTTCCAGACCTCTGCCAGCTATTTCTGGCATGGCTGGGCACTAGGCACAATCCTGCCCATCAAACCTGGAGTCAGGTATTGTCTGCGCATGGCACAGGGCTTGGGAGCTTCTCAAGCCCAAAGAGATGAGGGAG
>PinzonRADtag-1998
Tgcagggaagttctcgcgaccttcttcccctcatcaaggatcgcagagaattcctgacgcgcatcttgtggaagcaactccctaaatttgtctgttgccacccaagtgttgtaactgtagcggctaaggagagcctgctg
>PinzonRADtag-2000
TgcaggcatcagcctcgcagctcccattggccacagttcccagccaatggaagctgcgaagtcagtgcttgcggtgagggcagtgtgcggagacccctgcacctgccttagccctgctgtgccgccagacttttagcACC
>PinzonRADtag-2001
TGCAGGACCCTCTCCCCCAGGGCTGAGTGTCAGGGCCTGGGTGGGAGGGATCCAGAAGTTGCAACTGCAGGGGAATAGACTAATCAGCTGTGGATGCAGGGGAGGGACCAATCGGAAAGCAGACCAATCAGGCCTCTTTC
>PinzonRADtag-2002
TGCAGGACAAACTGAAGGTTGGTCAGTTTTAAGCAGAGTGAATAGATTTATGCTCTCAGAGCCAgatgtaagtctgtacagctgcaccgattacactgatttacaccagctgaggatatgaccTGCAGTGTCTGCTTAAA
>PinzonRADtag-2003
TGCAGGCAATCCAGACATTTGAAAAGACAGTCCGTCTAATTTATGCTCAGCTCAGGTGAGTCCCAGAACATCCATTTTATGAAAGATAGACAAGGAACATCTAGGAAGCCTTCTCACATGCTCTTAGTACAATGAGGGGA
>PinzonRADtag-2004
TGCAGGAATCTCTCTCTCTGCATCCTGTGCAGAGATAAGGATCTGAATTCTTTTCAAAATTCCCTAATGAACAGTTTGTGCCAGTGAGACAGGAGAGTCTGAATGTGAAGAACATACAGAGAAGGGGGTGGGGCGAGGAG
>PinzonRADtag-2005
Tgcaggtgaacactttccacaaattgatgactctgtatctgacctctcagtgcgcatactcaaaaagacatctgcacaaaccttcaaaatacaggcctggaagctaaatacatcactttgctagacactaaaaatcatgg
>PinzonRADtag-2006
TGCAGGACCTGCTGGTTCTTGAAGTGGGTAGTGCTTGGAGAGGGCCCTGCCTGTGGGTCTTACTCACTATGTGGTCCCCTCTCAGGGTTAACCTTCTACGTGGCTTCCTAGAGAAGAGGACTCCTCTCTCGTACAGTCCA
>PinzonRADtag-2007
TGCAGGGGTTATATACTGTATGCAGTCTATCAgcctgatctaaaacccattcaagtcaagggagttttcccattgactatagtgggctttgaatcaggttcTATGTCAGCAGAAGCTCAAAGTTCATCATCACAAGACAG
>PinzonRADtag-2008
TGCAGGCAGGGGGACCCTGGAGCTTCCACACACTGCAGCAGTGGTGAATCCGGGAGGCCCTTGCAGCAGTGAGTGCAGAATCCCCCTACCCCTTTTGTCAGGGATATGTGTAGTGAAAGTCAGGAACAGGTCATGGTCTT
>PinzonRADtag-2009
TGCAGGAGGGAGTGGCATAGGAGCTGGTAGTACTGGCTCCACAGTAGCTGAGGTGATCCAATTACTTTCCAGCTCCTTTGTAGCGCTAGGGCAGTGTAATGAGGCCAGCTCACAAGAAAGAATCTGGCCCAGGGGGTCAG
>PinzonRADtag-2010
TGCAGGTACGGCTGCAGCAGCTCCACCAGAGCTGCAGACCAACGGACCCTCCACAGAAATggctgcggcagcgggagaggcacgcggggcggcaAAATGGCCGTGCACCTAGGGCACAAAAAACTCTAGCGCTGGTCATC
>PinzonRADtag-2011
TgcaggctacaaaacctcatctgctcctgaaatagacccctaacctctggctgagttactaaagtcctcaaatcatggtttaaagactAATGATGCCCAGGTCCCTTTCCTCAGTGGGTACAGTTTATTTAGAACTTTGT
>PinzonRADtag-2012
TGCAGGCTATCATTAGAATTAGCAAGTGGCGATGGCAATTTATGGGGAGTTTTCAGTGCTCCCTGACTCATCCATCTTCAGTTATCTTAGTCTGTAATTTTGACAGTAGAATGATCAAAGAATTGGAAATCAATCCTCAA
>PinzonRADtag-2013
TGCAGGGTCATGTGAGGAGCCAGGGAGTCAGATGCCTGGTGAGCCATGGAGCTGGGcagcccgcccacctatctgccagataggcagcctgaagagccagtcagccaggcagtccaccagccGGGCTGTAGGGTAGCAAG
>PinzonRADtag-2014
TGCAGGCAATAAGAAAATACTTAAATGATGAATTAACCCTCAGTCCACCAGTGTTTCAGATAGTCTTTCAGGGTGCAATCTATGATGGgacttaagcgcctaagtctcattcttaggcaccacagagatccactaaaatt
>PinzonRADtag-2018
TGCAGGACCCCTATAACTGGAATACATCGTCCAGTCTCTGCTCCTGCATCACTGTACTGACATGGGCAGATTATCCCACTATGTTGTAAGAGGTTTTGTAGCTCATGTAACTATGAACACAAGGCAAAAATAACAATTTC
>PinzonRADtag-2019
TGcaggagacaggtcccattcgtggattgcagagcagagataggtgcctccttgcaCCTTGCTGTAAGAGAGGCCAGGGCTGAGCATAcatccttctctagcgagcttaaatggttcctcacgtagcatgctggcttgtg
>PinzonRADtag-2021
TgcaggttcactgtccagtacatgaacgtggcacaggcaccgcgagcattgctaaaacacactgaatatggacacacattccaacaggccagcacaagtacacctcaacctagcacaagataaaatggcttcatggAAGT
>PinzonRADtag-2022
TGCAGGTGGTCTAAAAGTGAAAGTCCTGGTCTCCTCAGATGGATATCTACATGCAGAAAGGCTACGGAGATCTGTGCAATTAGTCTAAACACTCCAGTGCATGTAGTATCATGTCTATAGAGAAGAAGAAATGCACAATA
>PinzonRADtag-2023
TGCAGGAAAGGCAATGGGGATTTGTAGGGGTTGTGATGTAGGGGCTGGTAGACATTGACCATTTTATAAGAGTCTAAAGCAAAGAAAATCTCACTCCCCATTCCCAGCACACTCTTACCCTTTATGGTCAGGTATTCTCT
>PinzonRADtag-2024
TGCAGGAAAAACCCTCGTATCCCAGAGCCCATTCAACTGCCTGTGGTTCCAGAAGGCAAACTCTCAGCAGCGTCCTCTACATCATCTTTAACATCCCTCAGGTAGCTTGCCCAAACTCCCAGAGCTCATCAGCCATCCTG
>PinzonRADtag-2025
TGCAGGTTATTTGTGCTCTGCTTGCAATTATAAAAGCCTCACAGGGGGCAGTCAGAGAGAAAGTGACAGTAGGGGCTCTAACTAGAGAGGCAGGCCTCAGGAGCATACTATCAAAAACATTTCTCTAGGCATTTCATTTA
>PinzonRADtag-2026
TgcaggacccattttgccagcatgaaaccagtctcataaatttttattgaaatgagctcattacttttaatttttaccggcttttggctgagtcaaggagcatttttcaacttttgaaaagcaactcgtgaattaCTTAA
>PinzonRADtag-2027
TGCAGGAGATCCACCGGAGCCACGGGAGCGGCGAGCAGCAGAGCGCCCCTCACGGCGTGCCGACATCCTTGGGGCGGCGAAATGGCTAGAGCCGGCCCTGCTAGGATCACTCACTTCTTCAACTAGGGAAGGATGTAATT
>PinzonRADtag-2029
TGCAGGAGGTCCGCCAAAGCCGCGGGACCAGCGGACCATCTACAGACAAGCCGCCGAAATCAGCCTGCCTGCCATGCATGGGGCAGCAAAATCCCTAGAGCCGCCCCTGACAGATGCCATTGATTTCTAACAGCTGCAGG
>PinzonRADtag-2030
TGCAGGTAGAACCAGACTAATTCAGTGCTTCCCCACAACGCCTGTCACTAGCTAATacggccatccaacatcttgacagatgaaaggaaacacagcaaagtcagtctgtcaatggtgcttgacagtagtgtgggagaaga
>PinzonRADtag-2031
TGCAGGAGGTCCCCAGTGCCGCGGATTCGGTGGCAGCCTCCGGGAGGTCTGCTGAAGCCGCGGGACCAGCAGACCCTCCGTAGGCAAGCCACCGAAGGCAGCCTGCCTGCTGCTGTAGCCGCAACCGGCAGAGAGCCCCC
>PinzonRADtag-2032
TGCAGGAACTGGAGTCCATCTTCACTCAACTCATTGCAAGATTGGGGTCTTGACCTTATTCCAGTACAATTGATTTGTTGCTCTACCTGGCATTCATGTATAGTCTTCACTAAGAAACTAGCTTAAATGTAGCTCTGGTC
>PinzonRADtag-2033
TGCAGGAGGCCACATAGGGAATGCGGTAACAGTGCTACCTGTGAAGGAACTCCCAGCACTGGTTTGCAGACATTGCCAGCAGTGGGGGCTAAAAGGGCGAGTATAAGAGAAGTGACTGTAGTGGAAACTCTTAGCGCCTC
>PinzonRADtag-2034
TGCAGGTGCTCAGCCTATTTAGACCACATACTTAGGTGTCTAAATATGGAGTTAGGAATGACATTTTAGGCCCTCAGGCTTTAAAATGCTGGCCTGTAGGTGCAAACACAGAAGCTGGGTTTAAGGCTGTGCTGAAAATC
>PinzonRADtag-2035
TGCAGGAGGTCCGCTGAAGCTGTGGGACCAGCAGACCCTCCGAAGGCAAGCCTGCCTGCTGCCCTTGTGGCGACCGGCAGAGCGCCCCCAGTGGCTtgctaccccaagcacgcgcttggcatgctggtgcctggagccgC
>PinzonRADtag-2036
TGCAGGGCCCTGAGCTAGCAGGGAGCAGACACAAGCAGGGGCAGGCTGTCAAACCCCAAGCCCTGAGCCTGAGAACTAACTGGGGCCAGCTGAAGGAGACAAACTGCAGCTCAGCTGCAAGAGGAGGGCTAGGGACTTCT
>PinzonRADtag-2037
TGCAGGtttaaagagttcagctgctatgctgtctttgcctggtgatttacctgatttcatttgtttgatggtttttttGCACATACTCAGTGGAAATCAACTGGGTGATATCTTCATATTTTAGTTCTTCTAGCACTTGT
>PinzonRADtag-2038
TGCAGGGCCCAGGAAAGAGAGTTAGGGCTTTAAACCACGATCGCCTGACATTCACAGGCAAGTTATCATAAGCATCTttcccaaatctggaccttagcgtccaaaaatctgggtgcctgcatgaaaccttctaagcttaa
>PinzonRADtag-2040
TGCAGGAGGTGTGAGCCTCTTACCCGCATTCTCAGACGCTGGGTTCTCTGCACCATTCTGGGTGAAGGCAGTAACACCAAGGCCCAACCACTCCAGAATCATAGAGTTCCTTGAACCCTTATAGTAAAACCACTCATCAT
>PinzonRADtag-2041
TGCAGGCtgccccccgtggcttgctgccccaggcacgcacttggtgtgttggtgcctggagccgcccttgGTGTTCTGGTGGGGTGGCGCTTGCATCAAGACCTTTACACACATACCTGAGATGTGTTTGATTCCCGTTA
>PinzonRADtag-2042
TGCAGGGTATACCTGTTTcgatataccctgcccacaagcagtttctgagatttaccttgggcaaagaccactatcaatacaaggttatacctttcTAGATGTCAAAAGCACCTCACATCATCTTAAAGATCCTTGCAGTA
>PinzonRADtag-2043
TGCAGGACTCCTGCCaggaatttacaacactcctggaggaaggaaagagtagcacggacctccctacaggcctcgctggatgccgctgattcggcagctagaacggtcgcctctggaatagctatgcgatgtagatcatg
>PinzonRADtag-2044
TGCAGGGTCTCCATCAATCTGACTGGGGGGAAATTGTGTTAATAACTTTAAATTATTTTTTGTGGTTCAGTGTCATTTAGGCACATATTTGAGTGTATAGTGGAGGTTATAGATAGATGAAAGTGGAATATAGGCCCATG
>PinzonRADtag-2045
TGCAGGAGCCGGGGCCTTGGCCTTGGTCCTGCCGTCAGATGAATAATCCTCAAGCGAGTGAGGATTTAGACCTTGGGTAGGAGTGGTGGGGAATGGTGCTCTCAGAGGCAGCTGAACTTCCCTCCGTGGCTAAACAAGAA
>PinzonRADtag-2046
TGCAGGCTACAGCCCTTTAAATAAAATCAATGGCAAATTACGATGTAATGGGCCACCAAATTCCGTTGTGAAAGAGGGAGCAAACCAGTCTGAAACCTGTCAGATACTCTACTAGTTTTCTCCATACTGTGTACAAAAAA
>PinzonRADtag-2047
TgcaggtcagtggcagagtcaggagctaggtcttctgattccctgagtagcttgtgctctattcactaggcaacactacctTTGGAATATGAAGCTATCAGTGCCAAAATGTGGAGTTAGGAACCTAACTTTAGGTTCCT
>PinzonRADtag-2048
TGCAggacgagctctgtaaacttccctaccgcctcccaggtgttatagctgtacctactcaggagggcttgttggttcgccaccctgagttggaggcctccccagaatagatttttcttcctaatagatccattcacctG
>PinzonRADtag-2049
TGCAGGGTCTCCACTGGTTTTTAGGTGCAGTCATCAGCTGCCTCATAAAGAGAAAGAGACATTGTGAACCAGTGACCAACTGAGTCCATCAGGCACAGGCAGGACAATGTAGGATCTATCCACGATGAACTTGTCTAATT
>PinzonRADtag-2050
TGCAGGTTAAGGCTGATATCTGTAGGATTAGCCTTTCCTTCATGACCTGAGCATTGCTGGAGTTGAGGCAAAGGGGGATGTAATCTCCATGCTTTCTGAGTCCTGAGCATCCCCCACTTGCCCCAGAGGGACCCCATGCT
>PinzonRADtag-2051
TGCAGGATCTAAATGGGTTTTCTACAGGAACTCAGTGGTATTCAACCAGCAGGGCAGATGGAAATTAAAGGCCCCAGAACTGTATATAACAGTACTACTTTGCACATGTAAAGTACTCTCCGTCCAAGGAAAAATCATTG
>PinzonRADtag-2052
TGCAGGGCATAGGTGGGTGCCACTAGAGATACTGCTCAGACTCCAGGGCGGGGGAAGAGGCTGGAGGGGGCAAAGGGATTGATGGAGAAGCACACTAGCTGCATTGCATATTGTAACATAAATTAATCACAAACTAACCA
>PinzonRADtag-2053
TGCAGGCATAGTAGAACAAGCATCTCCAGACGGTAGACTATGATGGGGAAATCACACGATGGTGAGTTTAAAGCAAACAGGTTGGGAGTGCGAGTCTGGAAATTGCCCAAAAAAACCCTAAACAAACAAAACAAAAAAAA
>PinzonRADtag-2054
TGCAGGTACTGCGAGCTGGGGATTGAGAAAGATACTGGACAAATCTGGATTTATCTGAGGGAAGAGATCTTGTTAGTGCATTGTGATGTTCTCAGAATGGCAAATAGCCTCCCTGATTGCCACTTGGGGGGTAGGCTTAA
>PinzonRADtag-2056
TGCAGGAGCCTTCTTATTCTCTGCAGTGTCTGCAGCTATCTGTCAACAACCTGCAGCTGTCTCCCCTGTTCTAAAGCCCAGATGCCCTCTATTAAGTCTCACTGGGCAGCAGGTACAGACTAAGGATGGCAAGCAAACAC
>PinzonRADtag-2057
TGCAGGCTGATGCCCTGTATCTTTATACTGTGGCTACTGCTACCCCTGAACTGGATCCTTTCTTTTCAGCTCAATCAGGGGGGAGGAAAGATACCCAGTAACAAGCAAGCTGATTCATTACAATACTGGTGGGGAGTATG
>PinzonRADtag-2058
TGCAGGAGGTCCTCCAAAGCCACTGGACCAGTGGACCCTCCGCAGGCACACCTGTGGGAGGTCCTCCGAAGCCACTGGACCAGTGGACCCTCTGCAGACAAGCCACCAAAGGCAGCCTGCCTGCCGCCCTCACGGCGCCA
>PinzonRADtag-2059
TGCAGGTTTTGGTTTTGGTTTTTTTGTTTAGTTTGGCAGTGGATGTGGGTTGGCCCAAGTTTAGAGAATGTTAGCTATTCTGGTTCTCATGCTTCCTCTTAAACAGCCTCTCAAAACTCCTGTTTGCTGCTTCTGCTCGC
>PinzonRADtag-2060
TGCAGGAGAGCACTCGGGGCAATTGGCCAGCCCTTCAGGAGCTTTGTGATGCTCGTGTCCTGTCCGGACGTGTGGCAGGAACAGAGTCAGTTCCGATATTGCACTCGGAACAAGCTCAGCTCAGAAAATTTACGATCAAC
>PinzonRADtag-2061
TGCAGGCACACAGCCTGTTACTGTCATATTTCTGCATCTGTTTCAGTATGTCAGCTGCAATTGACATTTACTGacttgtagcaccttagacactaacaaatttatttgggcataagctttcataacacggctacCACTCT
>PinzonRADtag-2062
TGCAGGAAGAAATATGCAATATTTGGGGGGCATTAAACTCTGGCTGAACTACGAATGATGCATCCAAGAGCTGACTCACAAAGCACTAGTCAAGTGTGGTTACAAACACAATTCAGAATTTATTTTTCCCTAGCCCCGTA
>PinzonRADtag-2064
TGCAGGGCTTTAGATATAACATTTGTAGAATGTGCAATTTGCAAAAATGAGCTGTGGATATTCACAGATTGGCAGGGCTCTAGCAATGGGGCATCCAGACCCCATGAAACAGCAAGGACTCCATCAGTAAAAAAAAGAGA
>PinzonRADtag-2065
TGcaggaacatctgcttcttcatgcaagagttctggaccctctgctggtcatccaaggtctgcatgatgatgtggtctcacctgtctgtatttgtagctcttgaagcaccagtctccagagggggaatctgcagctaAAG
>PinzonRADtag-2066
TGCAGGTGGGGGGACGGAACCATACTTTAGGTTACAAATATAAATTTTAGGCAAGTAGTACCACTTAACCTTTCAAAAGTGCAGATTAGGCTACATCATTCTATTTATAACTTCCAGGAGGACTCAGTCCAGTTCCTGTT
>PinzonRADtag-2067
TGCAGGTTGCAAGGGGAATCTTTAGATATTACTACATTTACTTTGCCACCTGCAATGCGATACAttatacagctaccactaaagttccacatttttaaatcagcaggtctggataacttgcatccaagagttttaaaagT
>PinzonRADtag-2068
TGCAGGTATGAGATCCCACAGGGAGCAGGGTCAGGCTCCTGTGGGTAAAAGCCCAAAGATGGGGCCAACAAGGAGCAGGGTGAGCCCTACGAGAAGCTGCCAGAGTCTCAGGGGAAGGGGCACAGGGAGGGAAAACCTTC
>PinzonRADtag-2069
TGCAGGTGAGACAAGCATTCCGCCACCTACTCTGAGAATCCTGCTTGGGAGCCTTCAGGGCTTGAGCTTAAGCTGGGCTGCAAGTAGCTTGTTAGCTGTTGGTCAGCATCAAGGTTGACTTTGCAAATACCTGCGTGTGG
>PinzonRADtag-2070
TgcaggtgatggagtgccctgcacagaagtctcacagcatgagggcttcctggcacaggggagaggagcgtgcactgccgtttgtggatataaaacatcgctgtggtgttgtccatgaggactgatatacatccccctgA
>PinzonRADtag-2071
TGCAGGACGCTGGTGAAGGCTGGGACATCCTCATAGACAGAGCCCTGGTAGGCATCCCGCAGAAATTGAGGTGCATTGTCATTGACATCATTGACCAGGATTTCCAAGTAGGTGGTGTCTGATTTCTGTGGAATGCCATT
>PinzonRADtag-2072
TGCAGGCCCTTAGATCCCTCCAGCGCCTGATAGAACCATTTGTGGGGAAGGTCCAGGGAAGCTGAGGAGGACAAGGAAAAAGGGCTTGCAGCTGTTGTGCAACCACCATTCTCCCAGCAGACTTTGGCTGCTAGTTGAGG
>PinzonRADtag-2073
TGCAGGTGGCCTGGCGCCCGCAGGGGCCTTGCAGTGCACCCACATAGTGGCCGGAGGACGAGCATCTGCTGAAATGCCACCAAAATTCGGCATCATTTCGGCAGATGCTTGTCTGCCACCACGGGGCTTCATCTGGCGCC
>PinzonRADtag-2074
TGCAGGATGAAATATATCTGATTTTTTTTTTGTTGGGTAGCCATTTAGACCAAGATAAAGTAGTTTTGCCTAAAATTATGCAGGACATTCCTACAGCCCCAAAAAGAAAGAACTCAGTAAAGCCCCTTGTGCCTACATGT
>PinzonRADtag-2075
TGCAGGATGAAATTTTTGAAAAAAAAAGTTAGTTTTGGGTCAGTCAAAGAGTTCTATTTTGATACAAGCCAAATGtttcattctgattttgattttattttaatttagaACATAAAAGACATTTTGAAATGAAAAAAAAA
>PinzonRADtag-2076
TgcagggatcagtcctgggtcaggtaatattttaattgatcacttggataatggggtggaaagtatacttatgaactctgtagataacaccaagttgaggagacattgttagtactttggcagataggatctgaattcaG
>PinzonRADtag-2077
TGCAGGTATACAAGTATTGGGTGAAAATCAATGGTCCAACCCTGCAAATTCTTGTTTGCTCACATTGGAAATCTTACCGATTCCAATGGGAGTATGGCATGAGTGAGGATTGCACATGTGAGTCAGGTTTTGTTAGCTAA
>PinzonRADtag-2078
TGcaggggccgcatcccaccctccagatattttaatctggccctcgagctcccgttggggagcggggtcccgtgcttgccctgctccagagctccAGCTGGGGAGCAGGGTCGGGGTGAGCAGGGGTTGGCTTTGTATCA
>PinzonRADtag-2079
TgcaggtgccactcccacagcttccattggtcatggttcctcgccaacaggagctgcggagccagtgcttaggctgcatgccgcctgggagggggacatgccagccacacctgggagCCGCGTGCAGTTAGGGCTGGCAG
>PinzonRADtag-2080
TGCAGGAGAGCTTCTAGACACCAGGATTTGCTAATCCTTGTCTGTAGCCATCCTTCTCTCCCACAAAGAGTGTTCTACATCTGCTCTCTCTGCCTGCTCCTCCCAACTGAGCAGGGCTCTTCTTTTTAAGCCCCTCCCTG
>PinzonRADtag-2081
TGCAGGACGCCTGCCCTCAAAGTATTTACATTTTGCTATCCTCAGGCAATTCTAAAGTTTTGCAGATGGATGGCAGATGTTTTAGCTTTTCCCAGCTCCAGTCATTTCCATTTGATCTTACTCGTGCTTCCAAGGTCTCT
>PinzonRADtag-2082
Tgcaggacaggttcagcaatggctgttagccagtatggtcaggtaacaaccccgttctgggggtccctaaacctctcactgccagaagctgggactggacgagagtagatggatcacttgataattgccctgttctgttc
>PinzonRADtag-2083
TGCAGGCTTACCATAAAAAAGGGTAATTGCAGACAGCTTATTTTTCCAGTAAGGTTTTGTGCGGAGGTGACGGTCGACACATTAAAGTTAATTTCCACTCAATATATATAATGCTGGTCTTTATGAACAATATAAAGGGT
>PinzonRADtag-2084
TGCAGGTCTCGCCCGGGCGGGAGACGAGCTCAGCTAAGCTTACGCCCCCGGGGAAATGCCTCTGAGCGTGGCACGCACGGCACAGGAGGCACCTTTGCAGTGACTCTCTCCCTTCCCTTCTGTATCCTTTACTTCCAGGA
>PinzonRADtag-2085
TGCAGGACCGACTAAGAGGCAGTGTTCTGCAATGTGGAAAAGTCTGGTGATAACGTTCACCAGCTCCTTGGAGAGCTGAGTATGATGCCTGATTGGTCACCAAAGAAATGACTTAATCCCCAAGACTTCTTCTCAGGAAA
>PinzonRADtag-2086
TGCAGGAACAcactgcattgcagtgtaagctgcattgccattgcagcacaatgcagaactctgtaggattacactgcattgcagtgaaggtcacattgccattgcagcacagtgcaGAACCCTACAGGAACACACTGCAT
>PinzonRADtag-2087
TGCAGGAGGTCATGGCATCAGAGAGAATGAGGGAATGGGAAATTGAAACAAAGCATTCTTATGGTACTGGTGCAGCCTGTCACCAGCTCCAGGGGAAAATAGCACTGCTATGTTAGGGCTCTCATCACATTTTGGATTGT
>PinzonRADtag-2088
TGCAGGAGACTTACACAGTATTTAGAAATTGCTTTTACCATGCCTCTAAATTAAATTGTATagagaaagggatggagcaagtcagagatatgagggagagagagagaAGGGTTACCGCCTCAAATATTTAACACAATTTT
>PinzonRADtag-2089
TGCAGGTAAGGATTGAAATGAAAACTACCATAATTGGCCCACCAAATAAGTGTTCCTTGAACAAAAATGTTGTTACAGAGTGTCTATTTCCTAATATTGGATATAGTTTGGCATATGAATTGTCCCATTCCTTAATGCCA
>PinzonRADtag-2090
TGCAGGCAAGCTGCCGAAGGCAGCATGCCTGTTGCgcttggggcggcaaaatacctagagccacccctgAATAGCAGTTTGTTTTTATGTATCTAAAGCCCATTGAGTATTTTACCAAGGAAGGACTGAATAAAAATAGT
>PinzonRADtag-2091
TGCAGGGATCGGGGATGGCGAGAGCGTTTCTGGGGCTATTGGGACAGAGTGAAAGGCCAGGTCTAGGTATAATGAATCCAGGGGCTGCAGACATCGCTCCAGGAACATAGGCCTCTCTGACATTGGCTCAAGTAGGGCTG
>PinzonRADtag-2094
TGCAGGGTTGGTGCAGGTTCTGCTGCCCAGCGATGGATCTGTCCAGCTCTTAGCAGATGCTGAAAGCCATGGGAGAAATGGTGAGACCTCAGCTTCCAACAGGAATTGAGAGAGCTCATCAACTAGCCAGATCAACCGGA
>PinzonRADtag-2095
TGCAGGTAGCATGCCGAGGTCATGGCTTCCCAGGTGAGAACATGAGGCCAACGGAGCCAGCCCCGTTCTCACATAAGCTCAAGGGGCAATTACCAATTTGCTTCCCACAAGCAATAACAGTTCTTAAATGGAACCAAAAT
>PinzonRADtag-2096
TGcaggaggatccaggtgagagaagcgatgcagtacaaagaaagggctccctgagggaaaactgaacttggggggttagagggtctctgatggtctcccagaagtaccatcAGGAGGATGGCCCTTCTTCTAAACATCAG
>PinzonRADtag-2097
TgcaggacccagggcaaattgtcccacttgcccccacctctgggcagccctgctaaaggcattgacaaagccacatatgtacaacacatgagcaggtgaatatgtgactgtgaagggtgtgttgacaagtctgtgtcTGT
>PinzonRADtag-2098
TGCAggctgtttggtggcttgtgagaaaagcatttggggtctcagtcagtgcccagggaacaTCATCTCTCCAGCAGAGAAGACAAGGAAGAAGCAGTAAACTCCCCTCATGCTGGCCTCTAGAGGACACGCCCTCCAGA
>PinzonRADtag-2099
TGCAGGCTGCTGAGGAACTGGGGGGCAAGCTGGCAGGAAATCAGGCAGATTTCCATAGATGACCTCTCAGGCAAGTGTAGAAAACTGCCTGACAGGCAGGGTTCCATCAAAATGCTACCCCTGTTTTGTGGGACAATCAA
>PinzonRADtag-2102
TGCAGGaggaagctttccttggtaatccctcccatcttccattccttgtaggctttctgctttcgtatgataccgtttgagatgcttggattcatctagcttggtttttaaaactctcctctatgaatttcccgcccttG
>PinzonRADtag-2103
TgcagggattggttctcagcccaatgctattcaatatctttatgaatgaccagcaagaaaacaaagtaatttcaggtcaaatttgcagatgagatagaagttggtggagtggtaaataaaggtggggacagTTAGCATAT
>PinzonRADtag-2104
TGCAGGATTGAGAGAGGATATTTTTGAAAAACCCATGTTTTGTGACTAACTTATTCACAGATGGAAACTCTGCATGATCTGTTGGGCACTATGGGCTTGAATCTTCTTTCTTCTAACAACGAGCATTTCAGCACATTTTA
>PinzonRADtag-2105
TGCAGGTCAGAGATAACTGGTAGCAACCCTGGCTCAGGGGGACAAGGAAGGGACTTTGAAGATTCCCCACTAGGAAGAAAAACTGTAGTTGCCCCCTACTGGGGAATGGATGGGGAGAGGGTCATAAAACTCCCATCCCA
>PinzonRADtag-2106
TGCAGGACCAGTTGGTCTCTGCTGTTCTAAACCCCATGACAACTGTTGCTGCCGGTTCTGAACCCTGATCTCTGAGAGGACTCTGAACCTGAATCAGATCCAGATGGGATAAGTGACCCCCTGGCACTCCCCGTTCTGAG
>PinzonRADtag-2107
TGCAGGATTGTTCTGACAGCTGCCTGAACATCCCTCAATTTCAAGCATAATATCTCTATTTCCTCACTTATAAAGGCTTTATACTAATTCAAGGTATCCTTTACCATACCCAGTTTCAATTCACAGTCTTCTTAAATTGA
>PinzonRADtag-2108
TGCAGGAAcacatctggctaattaataatctgaggaaacctcttgcttagcttttgaaactgcttgcctaacaagttttttgaattgacatgtcattgtctactaacaaggataaataacgggggagaggcttgGAATTT
>PinzonRADtag-2109
TGCAGGGGGAAAGTTTTGTTcaatgccccgaaatctactgaaaaggctctttgacttcatccaatatcaattcatggagatttcttgggaggattttcactccatccccagacatgttaacaaacttttcctgtaactgt
>PinzonRADtag-2110
TgcaggtctccatgtccatcaataccctgcttggccctgcagattagctacacagggcaatgttgagcccacagaaaacactacctgcctcccacttttcaattcccttcacaagccatagcaacttacccagcgtcATC
>PinzonRADtag-2112
TGCAGGAGTGAGCCATGTGGGTAAAGGTATTGAATCTTTAACCCAGACAGCCTTTCTCTCAAATGTTCATTAGACAGCAGAGATAAATAAGCATTTAAAGAAATAAACAAAAAAGTGCTTTAAACAATCTCTCTCAACAT
>PinzonRADtag-2113
TGCAGGAGGTCCACCGGAGCCACTTGCCGCCCTCATGGCGACTGGCAGAGAGCCCCCTGTCGCTTCGCATGCTGGGGCCTGGAGCCGCCCCTGTGTGTATGACTAAGGTGAAGGTCTCATTTTTGAATAAGTTCCTAATT
>PinzonRADtag-2114
TGCAGGGCTTCCTCCCTGGAGACACTACTTTCCTGCAGcccttccttaggctcacttagtcccagcagccagccaggagcacctttgttgctcccccagtccctgctggcactgagctgtctgtggtcctgtggctcttt
>PinzonRADtag-2115
TGCAGGCAAGCTGCTGAAGGCTGCCTGCCTGCCGtgcttggggcggcaaaatacctagagccgcccctgCATGGAGATATATTTGAAACTGGGATCAGCTGTGACCTGGCCCAAGGTGGAGCTATTGAGTAAAATTACCA
>PinzonRADtag-2116
TGCAGGAATTGTCAAGGAAATGGTACATGCTAAGAAATTTAATGTTGGACTCCTATACACAAGTAGTCTCACCAGATCCCTGAGTCAATGAGTGTAAATCATAGAATCAGGTAACAAAAATACCACATGCCCCTGTGTGT
>PinzonRADtag-2117
TgcaggtagccaagtagggggaagaggatgggagtgattggagctaagctttttcgcatttggctagcagggatcttccccgctaccagccacgcggtggggggaggggtaaagcaatcatcccagagaattggatgTGA
>PinzonRADtag-2118
TGCAGGCAAAACCCTAAACGTTAAACCTGTAGGGCCTTATTTACCACTATGTTACTCCTGTTTTACAGCAATAGCAGTCATTTATGTCAATGTGTCCATTTGGAATTTATATAATTATAGGAGGAGCTGGAAGCAATCCC
>PinzonRADtag-2119
TGCAGGATAGCTGGGAACTCCCGAGGTTCCATTGTACTTAGAGTGACTGGAGTGTGATTCTAGACCAAAAATAATTCCCATCTAATTAGGAAATACCAGATTCACCATACTGGATAGATGTAACAAATCTTATCCTGCCT
>PinzonRADtag-2120
TGCAGGCATGGAAGGTAAACAGGTGAGCCGCATACTAAAGGTTGCTGATCTCTGATCTAGACCATCACTTTAATGACTTCCCTTCCCTGTCTTCAACCACCTTAACTCTTACTGAAGTCTGGGAAAAGCACTATTTAGAG
>PinzonRADtag-2121
TGCAGGAGGTCCACCACAGCCGCACGAGCAGCCGACTGTCCGCAGGCACGACTGCGGCAGCTCCACCGGAGCCGCCTGCCGCCCCCTCAGGCAAAATGCCGCCCCCTAATAATGCCGGCGCCCTACGTGATTGCCTAAGC
>PinzonRADtag-2122
TGCAGGAGGTCCGCCGAAGCCGCAGGACCAGCGGACCCTCCTCAGGCAAGCCGCCGAAGACAGCCTGCCTGCCGCCCTTGTGGCGACCGGCAGAGCACCCTCAGTGGCTTGCTGCCCCAAGCAGGCGCTTGGCATGCTGA
>PinzonRADtag-2123
TGCAGGTAGGCCAGGGTTCCGTATTTGGGGCATATCTGCAACACCAGCTATTCCTTGAGATCTATCCTTTAAACCATCTGTTTTTGTGCATACACTTTCCATTACTAAAATAACTTTATTGCTTAATCAATTCTGCCATC
>PinzonRADtag-2124
TGCAGgagcataacggtccataaccactagaggacacatctctccaaaacctagacttgaacccaggaactaaggactgtctcagaatacatgggcacaagggggctgaattaagtttgtacatgtaaccttaattctag
>PinzonRADtag-2125
TGCAGGTATAACAAATGGCAAGATAGTGGATAAGTATGTGAAAAGTTGGTTTATTCAGCAGACCAGCTAGTGAAAAATAGTCAGGACAAGTTGTTTAAAAACACAAAGAAAGAAAAAAATTATACTTTTAAAAACAATTA
>PinzonRADtag-2126
TGCAGGGAATTAGAACTTTTCAGACTGGTCATGAATTTTTCAATAAAACTATTTTTTGTTGGGAAATACATTTTGATGAATTTCTCAGTTCAAACAATTGGGGGGAAAAGACTGGAAATTGTTGAAACATCCCATTTTGA
>PinzonRADtag-2127
Tgcaggacccaattagaaacacacccatgtgatgataaacagggaatcaattacatttgaagacttatcagtcagccagattttaatccatttaatgtgggccatgttaatttttcatcatcctggttatttactcaaaa
>PinzonRADtag-2128
TGCAGGCACGGCTGCGGCACCTCCACCGGAGCCATGGACCAACAGACCCTCCGCAGAAATGGCTGCGGCAGCTCCACCAGAGCCACGGGAGCGGGGCTTGGGGCGACGAAATGGCCGTGCACCTAGTGCGCGAAAAACTC
>PinzonRADtag-2129
TGCAGGAAGAAACCATCATTCCATGAACAGGTGAGTTCCCTCGACAACTTGGCAGAGTGTCCCTGCTGAGCCAGCGTATGTGTGTGGAGCAGTGTTGAGGCATGTCCCGCACCAAGGGAAAGGACACAATGGCACCCAAG
>PinzonRADtag-2130
TGCAGGATAAGAGGAATTTTAAGGCTCCAGGACTGTAATAAGCAATTTTGCATTAGGCTGGTAACGTGTTCCTGTTCTTTTTACTGTATTTGTCAAAAATGTTTCCTGACTCTAAAGTGGGAACCTGAGAGAGCCAGGAT
>PinzonRADtag-2131
TGCAGGTGGGAAGCTTGTCTCCAGGGGGTTCCATTTATTGATGAAAACCTGAAACATTTCTAAGGGAGACTAACAAAAATGAACCTTTTTGTCTGTGCTGAAATGTTTTGCCTCCTGATGCTTTAGGCTGGATTCTGCAT
>PinzonRADtag-2132
TGCAGGATTTAGTAGAGAATGGTTATCCCACCATAGAATTTTATAGGTTAACAGCACAGAACTATTTTTTTTTTCCTTCACTGCCCGGGACACCCCCCATGCAGGGAACAGTGCGGGTCTCATACAGCCAAACAGGTAAG
>PinzonRADtag-2133
TGCAGGCAGAAAGATTACTCCACCTGCAGCACCGGATGGGCACTGGCAAGGGGAGAAATGGCCAAGACTGGCAACAGGGTTAGGGATCAGGTTTAAGATCAGAGATGAAGTTACTTAAGGGAGAGAGAGATGACTGGCTG
>PinzonRADtag-2134
TGCAGGGTCCTGGGACCCTGGATCCAAGCTCTGGGTTAGCACAATTGCAGTGTAGACACAAGAGGGGTAAGGCTTGAGCCCAGACTGACGTTGCCGTGTAAACATACCATGAGTTTCATTTCTAGAGAGAAGCCCATGTC
>PinzonRADtag-2135
TGCAGGCATTCGAAGTGCTCAGCACACATCCCATGGCACCGTGGCAGGGCGTGAATTAACCAGAGAAATTTGCCTCAAAAACTTTGTACTCATTCCTCAACGGGCCCTCTGTGACAGAGGGCAGCCGCTGGCTGTGTGTT
>PinzonRADtag-2136
TGCAGGAGACAAAGATGAGGTCTTCACTGGTTGAGTTTTGACTGATGTCGCTTGCTACAGTGCTGTGGGACTCAAAAGCTAGATCCAGGTGGCTCTTTGCTAATGAAGACAGGTGGGAAGATACTGGTGACATTGTTGGA
>PinzonRADtag-2137
TGCAGGTGTGCTCAACCGTGACCCCGAGGAGACAGAATGGCACGTACTGGAAAGCGTTTGGTGGACTCTGCCACAGCAAGATCCCCGCGCGGCCGTCGTTTTGGCCACAGGGACAGGCTGGGCCTATACACTACTAGAGG
>PinzonRADtag-2138
TGCAGGCACTCTTTTCATGGCTCCAAATCTCATGCCAAATCCTACCTGACCTTAAACATGCCCAAGAAGTCCTGTGTGAGGTTGGGGTGGGGAGCTGGAAATCTCCCAGAGACCCAGGCCACCCCAACCTTTTATGCCAT
>PinzonRADtag-2139
TGCAGGTTTGTTCCCTTTATAGCATAGAAAGATGTGTATTGTCACTGTCCATAATTACAAGAGCCCTAGGATTATTTTTCAGCTTCTGGCCATGTTCATGGCCCTTAAAACTTTTCCCCACTTTTTGCACAGTGTCTTCA
>PinzonRADtag-2141
TGCAGGAGTGCTGAGTGGGTTGGGGCATGGGGCCCCAATTGACCAGGCCCCCCACCAGTACGCTGGGACCAATGGGCATGGCCCTGTTGGCCCACTGGCTAATCTGCCACTGATTCACCATGCCTCAGTTTTCTCACATG
>PinzonRADtag-2142
TGCAGGATCCATCGGGGGGGACGGTGCTGGCAAACAGCTGGAGGGGAACAAGGGAGGGCACAGAAGTGCCAATGTGGAGCAGAGAGGCACCTCTGGGTGAGAGGATGGACTGCAAGAGCGCCCCCCGGGGCCCCACGCAG
>PinzonRADtag-2143
TGCAGGTCACAGCCAGCAGGGCTATTTCCCTCTTAGTAATGTCAGCTAGGAAGATAGTAAGAAAAGCTAATTGCAGAATGTTATCTGTTGGCAGGCATCACAAGGTAGCTGGCCCCTGTAAATGAACTAGGTCCAGCTCC
>PinzonRADtag-2144
TGCAGGGCTTCCCTCTCCACCTAAAAAGTGAGCTCTGTTTTACTATTATCCCAATTGGAATTCATAAAAAATCACAGTCTAGCGTTCCCTATTAGCAATACCTCAGTCAGACATATATCCTTTTATTTCAGCAAAAAGAA
>PinzonRADtag-2145
TGCAGGTCACAGCTTGTCATTGTCTCTCTAGATTGGGACAACTGCTTGGTTTCCGGGCTGGTCCCATCCTCCCTGAACTCCTGATTCCTGAACAGCTCACCAGGAAGGAGACAGACTGCTCACCCCTCCCTGGCTCTCAA
>PinzonRADtag-2149
TGCAGGAGCCTTCTTGCAATGTCTACTGACATAGCTGGAGCATGCAGAGCTTCCCCCTGTTAATGTAACTTTCTGCCTTTTACCCTGGGGTTACCTGATTCAATCCAGATGTCGCTCATCATATAATCAGGGCTGGTTTA
>PinzonRADtag-2150
TGCAGGATGGAAAGAGCTTTAGGAACACAGGAAACCCTATAATCGTGATTGACTCTGGCATCTCACTGGGCTGGTGTCCAAGGAATTTTGGCAGCTTCTTGAGGCTCTGCCGTGGCTTCTTCTTGTCGTGAACTAGGTGG
>PinzonRADtag-2151
TGCAGGACTCCCAGCTGACATGGGTTCATTTATCTTGCAACATGGTATCATGCTACTACAACTCAGAGAGACAGTGGAGAGTGGCAACAGGGCAGAACTGGAGTTAGTTTTTGCAAAAAAACTTCTTGGCCAGGGGTCAT
>PinzonRADtag-2152
TGCAGGTAATTTTCACAGAGAGACACTTGAAATTACATGTTGAGACCACAATCTCTACAACTAATTTAATTATCCTCAGGACTACTATGATCTAGTCCAGAAAAAAATATTAGGATTGACTTTGAAATGTGAATAATGCT
>PinzonRADtag-2154
TGCAGGACAGTGTAGCAGTCCAGGTCCATGGAGCTGAGTCACTGAATCCAGCTATAAGCTTCCCCATTCTCTAGCACATATAGAAGTGGGAAAGAGAAAAAGTTCCTCTAAAGAACATTGCAGGAACTAGTGAGTGGCAA
>PinzonRADtag-2155
TGCAGGTGGAGATATTAGCTGGTTTCTTGCTTTCACTTGACAATCTCTGTTTTCATTCTTCATTTGTGCACCCATTGTTACTGCTACCTTTTCTGTCTCCACCTGCCTTCTGCTGAATGGGATATGGCCCTTCATTGCAC
>PinzonRADtag-2157
TGCAGGCAAGCCGCTGAAGGCAGCCTGCCTGTCGtgcttggggcggcaaaatacctagagctgcctctgGTTGACAGTAATGCATTGGATATTCAGGCAACATGAGCGGGGAGTGAGTGAATCAGGATTTTAGGCTTCTG
>PinzonRADtag-2158
TgcaggatagctccaatgggagggaacttgtagcagggagaagtagagttccgtatgagaacacaagcgacacaagcagtacattgatacgccgaagaataaccctaataaatgagcataccccaaagtaatgggcaaaA
>PinzonRADtag-2159
Tgcaggcggaggcagtgtgcggagctgcctgaccatgcctccgtctaggagctgagcaagggggatatccctgcttccagggagccccctgaggtaagcaccgcccagatcccgcctcactccgtcctatgccccaaccc
>PinzonRADtag-2160
TGCAGGATTAAGTCTTTGGTCTGGAAATCTTCGGACACAAAGCTTTCTTGTGAAATGTGGCTTTCAAATTCAGTTCCCAGGCAGAAATGCATTAAAAACACACATGATACTGTGCGGTGCCAGTTAAATAGTACATGTGC
>PinzonRADtag-2161
TGCAGGAGAACGGTTGCTAGAGCTGGGTGAGAAATGGTTTTCCCAGCCTGTGAGAAATTTTGAGACTTGGAACATTTTTTCCCATCCCAAATTGGGATGAAAAGTTGAAATGTTGAAAAATTTTGTGAACCAACAAACAA
>PinzonRADtag-2163
TGCAGGCGTGCCTGCGGACGGTCCACTGGTTCCACGGCTTTGGAGGACCTCCCGAAGGCAGCCTGCCTGCCAtgcttggggtggcaaaatgcctagagctgcccctgactccaagagtaggaactAATTTATGATTCCCC
>PinzonRADtag-2164
TGCAGGAGGTCCACCGGAGCCGCAGGACCAGCGAGAGGCAGAGCACCCCCAGCGGTGTGCTGCCGtgcttggggcagcaaaatgactagagctggccctgCTTCCAATACTGTGGATAGTAATTCTAAAAGTCACAAGAA
>PinzonRADtag-2165
TGCAGGTTGCCTTCCACCAGCAGGGCCTGCTCATCTTTCGGTTTAATCTCCCACCCTGCTCCAAATACAACCTTCATTCTTGCCGCTGCTGCTTCCTCTGCTTTTGTCTCTAGCCCATTTTCATCACCTTCCCCGGTATT
>PinzonRADtag-2166
TGCAGGCAGCAGGAGACTCACACTTTAAATTTATCTTCTGCTTTCTTCCATTAAACATTAAGATATATTAAAACACACAACTTGACAAACATGCTCAAAATGTTGGATTACAGTATGGTAGTTGAATAGACTATTTTGGT
>PinzonRADtag-2167
TGCAGGTGACAGCAGAGTTGAAAAAAGGGCAGCAGTACTGCACCCTGCTGCTAGGAGGCACTCGAGGTGAGTGCCTCACCCCCATCATAACCTGCAATATAAAAGGTAATATTACTAATTGCATCTTGAAGTTGCCAATA
>PinzonRADtag-2168
TGCaggcagatgaatgagttcagctgggttgcaataggattgcctgatagcccagaccgcctggttggctgaagagagtttgcaggcttgcctttcagccccacagtaggtagctggctgctcaacatttatgcccacag
>PinzonRADtag-2169
TGCAGGAGCAACCCTCCCAGCCCAGGCGAGCTGAACTAACGGTAGCACTGTAAAAACAGCTGTGTAGACAGCACTTTGAAGTTGCAGCATTACAGACACATACACACACTAATCACCTTTGTCCTCGTCTGTCCCTCCAT
>PinzonRADtag-2170
TGCAGGCATGCCACTGAAGGCTGCCTGACTGCCGGCCTCGCAGGGACTGTTAGGCTGCCCCATGCACACGCTTAGAGCGCTGGGGCCTGGAGCCACCGCTGTTTCTAAGCTGTCAGAGAGGGAGATTTTGAACAATCATT
>PinzonRADtag-2171
TgcagggatctgttctgagtccaacactagtcaatatctttatcaatgacctggaagaaaatataaaatcatgctggtaaaacttgcagatgagatgacaaactagtggagtgatgaataatggtggggacaggtGAGGG
>PinzonRADtag-2172
TGCAGGAGGCACCTTCTGCATCAACAAACCTCCTATAAATGTTCTGCAGAAGTTAGTTCCTATTGTGGGGGGTCTTTCTAGGGACCCTCAATGCACCCATTAAGTGCAGCAGTGGGAAGCAATATGCCCAATGGTTAGGG
>PinzonRADtag-2173
TGCAGGATCCACTGGTTTGCCTGGGGCAAATTGCCCCTCTTGCCGCCCCTCTGGGCGACCCTGTATATatatttttattggaccaacttctgttggtgtgagagatacgtttcgagctacacagagctcttctgccgatc
>PinzonRADtag-2174
Tgcaggaagatgttccacaatattggtctgcattttgatgccctcattgagtatttctagtcgtgtgtaccatacttccagttgcgtggctattggtgattttttaagcaattccattccagataggaagcatttccttg
>PinzonRADtag-2175
TGCAGGATCAGACCAGTCCATTTAGTCCAGTGTCCTGTTTCTTCTGCATTCTGCTGGACACAACAAGATTCTACCAATATCACGTGCTTTTGGAGGACACGAGAAGATTGAGGAGGACAGTGCAGTTGAAGACCAAAGCA
>PinzonRADtag-2176
TGCAGGGCTGGTGCAATAGCCGTGGTGATGGTTGCTCTGCAATGTGGCATCAATTGCCTGGCAACATATGCCTCGACGACAAGGTTGAAAAAGTTGCATTTATAGTAAGGAAACCAGAAGGACAGGACCTACATGTCAGG
>PinzonRADtag-2177
TGCAGGTCTGACATGAGTCAATAAGACTTTTCACTTGCGCAAGGATTCGTCGGCTGAGTAAGGGTTGCAGGGTTGGACCCTCAGAGAGATACCCTCAAGGGGTTGAATCCACAGGAGCGTGTTTCATAAAACAAACAACA
>PinzonRADtag-2178
TGCAGGAAAGTGAGATGAGCTCGCTCTGTCTTTCTTGATCACGTCTCCCTCCCCTCACACCCTCTTGCTTCCCTTTCTCTCAACCTCCCGCTTCTGTCCTTGTTCTCTTCCCAATCACCTCCCATGGGCTCTCAATTCCT
>PinzonRADtag-2179
TGCAGGAAGTTCGCTGAAGCTGGAGCTAGCCGTGGAGCTAACTGAGGAGCAAGCACCTAACTGAGTTATTTATAGCCAGCACTGTAGTGAAATGAAAACTGACAAATGTTTGTTCTTGGGGGGAACAATCTACTATTGTT
>PinzonRADtag-2181
TGCAGGATCGAGCCCTGGGTCTATGCCAGAAAAGTAACACTACAATATTTCAGCTTTTGACATGAATGATGCTGATTAAAAGCTTGTTTCAGTGCCCACTGAACTCCATTAGGCATCTTCATATTGACCCAAATGGGCCC
>PinzonRADtag-2182
TGCAGGATCGATCGCTGCCCACCAGTCTGGCCAGTAGTGAAGACATACCCTTAGATCTCCAGAAATCTTGAAGGGGATAATATTTTTAAAATACAATATTATTAATATACAGAGATTAAGAGTGGGATTTGCAAAAGAAC
>PinzonRADtag-2183
TGCAGGAGGTCCACTGGAGCTACCTGCCGCCCTCCCCGCGACCAGCAGAGCGCCCCCCACGGCAtgccaccccaagcacgcgcttggcatgctgtggcctggagccggccttggCTTTCACGTAGAGATTTGTTGATGGA
>PinzonRADtag-2184
TGCAGGCATGCTGTCAAATCGGCAGGACTGGGGACCTCCCGCAGCCAAGCCACAAAAGGCAGCCTTCCTGCCATGCCTGTGACAGCAAAATACCTAGAGCTGCCCCTGCTTGGAGGCTAGATTGCTGTGGGGCATAGAAA
>PinzonRADtag-2185
TGCAGGTATTACCATTTCCAACAAAAAGGCTATAATCGGATTTGAATCGGAGCCTTCACACCATACCTACTCCATTCACTGAACTTTTGTCATACCTTATATGCAGTGCTAGACTAAAACAACAAATTAAACACCCAAGA
>PinzonRADtag-2186
TGCAGGCAATTAGAACATATTGATACAAATGTTCATTGTTCTGGACACTGGGTTTTCTTTTACACAACACTTCCAAAATCTGTTCTCTCTTATTTAACTGATGTGAAAAGAATTCAGATTTGTTATCCAGAAAATGAAAA
>PinzonRADtag-2187
Tgcaggcaccgccccatcccccaccaagctcccattggctggttaccagacaatgggggggcagagccggtgctcgggcaccacatggagtcccatgccccattcccctgcctaggatccggacctgctgctggccgctt
>PinzonRADtag-2188
TGCAGGAGAGTTTTCCTATAAATACTCCAGACAACCAGAGGGAAAGAGAATCATGGACATTGCGACAATGAAATTCTTACGTAACTTCATGTTTCAAATACTTTGACTGTGCTTTTCTTGTGTATATTTAATACGAGGTT
>PinzonRADtag-2190
TGCAGGAGGTCCACTGAAGCCGTGGGACCAGTGGACCCTCCGCAGGCATGCTACCAAAGGCAACCTGCCTACCATCCTCGCAGTGACCAGCAGAGCGCCCCCTGTGGCTTGCCGCCCCAGGCACGCGCTTGGGGTGCTGG
>PinzonRADtag-2191
TGCAGGTGAGCAGACCTTTGTGACAGATGGTCACTTACAGCCAGAATCACAGCAATATTTAGCTTGCCCCCAATCTCAAAGGATCAGTCACTTACTCCAGATCAATTGCACCTTGGATCTCATGCCAAAGACAACACTTG
>PinzonRADtag-2192
TGCAGGATCCTTGCTAGTGCTGCGCAAAAGGAAAAAGTACAGCACAAGACCACATCTCCTAAATCATCATCCACTCAATAGCACATCATTAAGTCATTACTCATCTCTGACACAGTTAGTTCAGAAAAAATATTACAAAA
>PinzonRADtag-2193
TGCAGGAGCAACTGCCAACAATTGGACACATTTAAAATAGATTCTCCAGAATGGTGTTAAAAGAATCTTAACCCTATCAAAAGAAGATAAGCAGCATTTCTAGTGGTGGCCCAGATGCTGGACTATATTACGATGGTCAG
>PinzonRADtag-2194
TGCAGGAGGTCCACCAGAGCCGTGGGACCAACGACCGGCAGAGCGCCTCCCGCGGCATGCCGTCCTCCTTGGGGCAGCGAAATGTCTAGAGCCACCCCTGGGATCAGGCTCCCCACCTGAATTTCTTTTCTCATGACGTA
>PinzonRADtag-2195
TGCAGGCAAGCCGCCGAAGGCTGCCTAACCCCTGtgcttggggcagcaaaaaagccagagctgcccctgGGCTGTTCTTATTGTTCATCCACATTTTCCTCTGTTCCTCCATGGTGATATCCAAAAGCTGTCACTCATCT
>PinzonRADtag-2198
TGCAGGCCTATTTGACTGAGTTTCAGCAGCCAGCCACTGGAAGCTGTAGCCAGAAAGTGCTGATTGTACTGGCAGAGCCTGAGCTGCATCCACAGGCAAAAGTGGAGTGTATGAGGATCCAGAGACGATTCTCCTTATTT
>PinzonRADtag-2199
TGCAGGTGAGAGGGTAGCAATGAGTAGTGTCTCTTGGTACCCCTCAGTAACAGTGACTCAAGCTCTTCCAGAAGCTGAAAGGGCACATGGGCCAAAAGACTGGCCAGTACCAAAGACTCTGGGAGTCAGAATATCTAGTG
>PinzonRADtag-2200
TGCAGGGTAGTTAATGTATTGCTGGAAAGCAGCATATGCTTGACCAATATTGAAAGGAGGGTGAGCATCCTCAACCTCAAAGTCAAAGAAAGTTGAGGACCTCTCAGAAGTAGAGCAGGATCTTGCATGACTAAGTTCTC
>PinzonRADtag-2201
TGCAGGCACTAGTGTCCAATTGTCCTGCCGTCTCCCAACAGTCAATGAAAACCTCACAATACCCCTTAGAGAGGGGATTCTAGTGGGCATGCTCAGAGTGGGAGTTCCACCATGGGGCTCTGAACTGAGAAGATGGACCC
>PinzonRADtag-2202
TGCAGGAGGTCACGCTGGGAGCCCACGGGATGTAAGAGCGGGTCCGGACCGTGACAGATGCTCCCAGAACGATTGCGAGGTTCATCCTGGAAGCAGGATAGGAACACATGACGGTAAAACGCACTCCCCATGTAAGCTCC
>PinzonRADtag-2204
TGCAGGTTCCAAGCGCATCCTGGTTCTCTCCAAGAAGCTCCTCAAATCAAGACATTGAGACTGTCTATTGAAACACATTAACCATGGGGTTTATTGATCATGTCTGCCCTGTAGGGGAGCCCATAGCACTCCCAAAGTCC
>PinzonRADtag-2205
TGCAGGTGCCTCAGCTCACTTGATGCCTAAAAGGGTAGGTCCACATGGTGCTAAAAGCATGCTGCCCAGCCTGGCTCTCACTAAGTAGGTGAAACATAGAGGGGTAGGATAGGTTCACAGAGGGAAGAGGTGGCGGTGTT
>PinzonRADtag-2206
TGCAGGCACGACTGCAGCAGCTCCACCGGAGCCGCAGGACCAGCGTGCGGGGTGGCGAAATGGCCGTGCGCCTAGGGCGCTAAAAATACTAGCACCGGTCCTGCACTGTCCAGGTTCTCTAAAGTGACTAGTGATTTTGG
>PinzonRADtag-2207
TGCAGGTCGTGCTGTAGATGCAGGGCGGGGGCCGGAACCCTCTCAAGTCACAAAGCAGATCATCTCAGTGACAAGCTTGAGACCAGATTCAGCCCCAGGTATGCACGCACGGCTCTTGCCGGAGCAGTGGGGAGCTGTCA
>PinzonRADtag-2208
TGCAGGAGCTGAGGATGATCAGGACCTGGGCAAACATGACAAATGAAAAAATTGTACTACTTCTGGAATCTGTAGGACAGGTATCCACTTTAACAACACTGTGTGACACGATCTGAACAGAGAAAGTAACTGAAGACAGG
>PinzonRADtag-2210
TGCAGGGCCAACGATCCAAAAGCAGGATTCCTCCCTTGACTATTTATATTACAGTATCATCCCTGAGGCAACAACCAAGATCAAGACCTTATTCTGCTAGAAACTGTGAAATCAGATAGGGAGAAACAACCCCAGCCTCA
>PinzonRADtag-2211
TGCAGGACTGTGTGCAGTGCTTTGTCCTACTCATGTAGTTTATATTAGCAAACTTACTTTTAACTGAGCATTGGTAGAGAAGTGTCCATTATAATAGCTCAACAATAAAAGAACTAATGAAGGGATTAGTCTTTTGATTG
>PinzonRADtag-2212
TGCAGGAGCTCCACGGGAGCCCTGCCTGCCGCCCTTCTGGCAACTGGCAGAGCGCCTTCCGTGGCAtgccgccccaacgacgtgcttggcatgctggggcctggagtcgcccctgGTGTGGAGTCCCCCCATGCCACTGC
>PinzonRADtag-2213
TGCAGGAAGACACCAGCAGGAAAGCCTGTGGAGAAGGCCATACTCCAAGCAACAGGTGTTAGGAGGGGAGGAAAACAGACTCTCAGAGAGGAAGGCTGTGCCCATCTTGGAACTGGAGCAGAAGAGTGTTTGAAGTCTGA
>PinzonRADtag-2214
TGCAGGTGGACGCAGCGCGCAGAGACCCCTGGCCATGGCTTCGCCTACGATGTCACCACTTCTAGGAAGCCCCCACAAGGTAAGCACCACTTTTTTGTTGCTGTTTTTTCTTTTTTTAATTGTTTGTATAAAATTTTGTT
>PinzonRADtag-2215
TGCAGGAGACACAAGCACTACAGATACCTGGGTGTGGGGGGAAAGGAGGAAGGGGGAGAGATTAGGAACAAAGGGGTTTTAAGGGCACTAGAGTAGGCTGAGAAAATGTGTTACAGGGAATTTCAGGGGGCATAGCCAAG
>PinzonRADtag-2216
TGCAGGCAAAGAAGCAATATATTGAATGTTTCAAGAAGCACCTGCGTCCATCCCTTTAACTAATAGAAATGCTGGCAATGACTGACAGAAAAGGGATAAGGGAGGCAGGGGAAAAAACCTTCAACTGTTGTATTCGGAGG
>PinzonRADtag-2217
TGCAGGATCCTTTCGGTCAGGTTCTCATTAGGGCTGTTGTCATTCAGCGTCCCACACTAAACAGGGACGACAGAACTTCGGCAGCTGTATTTGCACTTCACCCAAAACAACCCTCAAGTCCTTCCTCAGGGAAAACACTC
>PinzonRADtag-2218
TGCAGGGAAAGTGAATGCATGAAGATGTATTTAGATTGACAAAAAAGAGTGATTCTTTGTAGTCCAGGAGAAGAAATCTGCTGGTATCTGACCTACTTGGAACAAACATCCCGAAAAGCACATCCCATGCAGCTGATATT
>PinzonRADtag-2219
TGCAGGGTCTACATGTGTGCAGTTCTGGTGGCCGCCATTTTGTCCTACACGCTGCAGATTgatggaggtgaaataccccaggcttgtcctgggagatttaactgtgcatattgacaaggctgcaaacacaaaaAAACCCC
>PinzonRADtag-2220
Tgcaggatttttaatgacatgcggaatcccagcaggcagccacgtgccattaaaaattggctcacgtgccatctttggcaagcataccataggttgccaacccctgctctaatcgttagaaactttcacctaatttcaag
>PinzonRADtag-2222
TGCAGGAGAGCTGTAAAAGTTGAATTGTGAACGTGCAAATTCCCCCGAATGCTACGCAAAAGTATTTCCACTCTGTTTGTCACTCTCATGAAAGTTTTGCCTAATTGTGTATTGGTGGCAGAAGAAAATAAACAATGCAC
>PinzonRADtag-2223
TGCAGGCAAGCCGCTGAAGGCAGCCTTCCTGCTGtgcttgaggcggcaaaaaagctagagtcgtccctgATTATAGGCCTTTGGTGCAAGTTTCACTGTAGTGTACTTGAAAATGCTACTAGAAATTAGCAACTTACTTC
>PinzonRADtag-2224
TGCAGGACCTGTGCTGTGCATGCCCCTCtgattaactgggaatgttcttaatgttttctctgaatactgtatgggggcctcagtttcccctatgcagttcttaagtatctaagtggtgggataagggtgtatggttgcTA
>PinzonRADtag-2225
Tgcagggatctgtcttgtatctggtactattcagtattttcattagtgacacggagaatggaatggagaatatgcttaacaaattttcagatgacaccaaatttggagcagttgctagtactttagaggacaagataaga
>PinzonRADtag-2226
Tgcaggagtcagtgggaatcaacactgtgcttgcaaaacccgaacttctccagagtaaaaaacaaaaagataaatgtagccaaatgtctaaacatagagtgaaaggtacacaaatttcgtataaataaaaaaaaggaagt
>PinzonRADtag-2227
TGCAGGTGTGCCGCTGAAAGCCGCCTGACTGCTGTGCTTGGGGCAGCAAAATACATAAAGCCACCCCTGAGCCAGAAAGAACTGCTTCATCAGATCCCCACTCCAGTGCACAGCTATCTGGTCCAGTTCAGTGATTACAA
>PinzonRADtag-2228
TGCAGGACATTTACGTTTTCTTCCACTTGACTAAAGAACAGAAAGAACAAATGGAAAGCAGTCTTCTTTTTGGTATATTCCTTTTCTCTTGCTGTTATATCGAATTCTCCTTCTTTTCATTTGTAGCAAAGTCAAATGGC
>PinzonRADtag-2229
TGCAGGTAGGCTCCTTGAGATGATCCAGCAAGCATTTGGAGGAGAGGAGCAGGTGAAGGGGGTGGGGCCTTGAAAGAGGCAGTGAAGGGGGTCAGGCTTTGGAAGAGGTGGTGAAGAAGTCCGGTTACTAGGAATTAGAA
>PinzonRADtag-2230
TGCAGGCTCAACCTGCACGTTACAAGACCAGAATGCAGCCCTGGAGCCACAGGTCCAAGCCCAGACAGAATGTTCTGTCCCTGCAGCTCTAGCATCCATTTGTGACTGCTAGCAATTACTGCCCATCACAGCCTTAGGAG
>PinzonRADtag-2231
TGCAGGTGGAGCTGCTGACTTCCCTCAGAGCTCTGGGCCGCTATGTCGACAGCACCCAGCTGACACCAGACTTGGATGGTACTTTCCCTTACAACCACAGCGAGTGGGTTCAATTCTTCCAGGTGTCTATTATCATGGCC
>PinzonRADtag-2232
TGCAGGAAGGCTCAGAACAGGGAAAAGAAGAAATGGGAGGGTGAACACTAAGACACGGGGTGCACTAAATTTTCAGGTGCCCTATCCAGCTGCGTATGCCTAAGGACAGTCCTGAGCCTACTGCACTGACCGCTTGCATA
>PinzonRADtag-2233
TGCAGGAGCAGTACATCATCGCAGAGCAGTAAGTGCATTCAGCCCAGCTCTTAGAGTTCACCGCTAGTGGGTGCCTTTGGTTTCATGGTGTCTTGGTGTACAGCACCCAATCTATCAGCCCTTCTGAAGGCCTGTTCTTC
>PinzonRADtag-2234
TGCAGGTTGTCTACTTTCCAGCTGGTCTTGTGGCAATTGGCAATAACAGTTGAATAAGCTTTTCTTGTTGACTCACGCTTTTCAACAATATAATTCTTTATTTTTGAACCTCCATCTATGAGAGGAGGCTCCCATGTGAG
>PinzonRADtag-2235
TGCAGGGGAGGCAGAAGCTGGAGAGTGTCTCCTGCTGACATAGTGCCAGTGTGGACAGCACttagatcactataacttgtgtcacttagggtggcgtctttttcacacccctgaacAGCGTAAGCTAGATCGACTTAAGG
>PinzonRADtag-2236
TGcagggggatatgtaccccacggttgagaaccactgGTGTAGAGagaatcatagaatataagggttggaagagacctcaggagaccatctagtccaatccccagctcaaaggaggaccagtcccaactataccatccca
>PinzonRADtag-2238
TGCAGGGTTAGATGGCAGCTGAGCCAGGGTAATTAGGCACCTACATCCAAAACTGAGATCCTCAAGTGTCTGTGATGTGCCTATATCTCTTTGCAGATCTAGTCCTAGTTCAGTCCTGGCCTGTGCATGCACAACAGCTA
>PinzonRADtag-2239
TGCAGGATCAAACCCTGATTCCTCTTGATTAACCAAATTCACTGTCTGATGGGGTGGGCTCTTCTTGCCAACAGCTATTAGCAGCAAGTTCCTCTTCTCCCTGCCAGCCAGGCAATCTGCATCAACACAGACACTAGCTT
>PinzonRADtag-2240
TGCAGGTGTGCTGCCGAATCCGCGGGACTGGGGACCTCGTGCATGCAAGCTGCCAAAGGCAGCCTGCCTGCGtgcttggggcggcaaaatacctagagccacccctgTTTCATATTAGTAAAAGTCTTCAAGGAGAAATC
>PinzonRADtag-2241
TGCAGGTGCAGGGTGCGAAGGAGGAAGAGTGCTGTGGTCCTGGTAGGGCAGAGGAGAGACCATCAGCCAGGACTTTGCTCTTCCAGGACCACAGCCATCCCTGCACTTTGTGCCTAGAGGGATCAGGTGCCATTAGCCCA
>PinzonRADtag-2243
TGCAGGTGCTGAACTAAACTCACACCTGCGGGGACAATCACAGTGAATTGCCAGAAGAATTGCAGCCTAAATCCCTGGTCAAGGGGAAAGAATCATGAGGACTTTTCCCTGAGAAAGGTGACAGCTAGAGACCTGAGACC
>PinzonRADtag-2244
TGCAGGAATTCTGAATGGAAAACATTATTTGTAATGAAGTCAGTAATGACTGCGCCAAAGGAAGGCAGGCAGATCCACCGTTTACATTCCTAAATAACCCCGAGTGTGTATTACACTTCATTGGAATAAAGTTCTTCGAA
>PinzonRADtag-2245
TGCAGGTAGACGGAAGCTGGGAATGGATGTTTACCAGATGTTGCTGTGGAAAAGCAATGCTATTTGGCCTGGGTTAGGTTGCTTAGGGAACAAAGAAACACAAAGCTCACCTTCTGAGGCTGGAAGTCAGCCCTGAGAAA
>PinzonRADtag-2246
TGCAGGAGAGTTAACATCCATTGATTTCCTGCCCTATCTTGCCTTCCATATAGGAGGCAGACTAGAAGGGGAAAATCACAAAACCCTCAACATCAGAATAATTGGCGTGGGGAAGAGGTCGTTTTTGTTGTAATCCAAAT
>PinzonRADtag-2247
TGCAGGAAAAAGCTCCTCCTTCGCCATCCTCTCCCGTAAGAGCTCTCCTTTTTGCTGCATACTCTGAAAATAAAGCGGAGCAAGGACCTGTTCATACAGAATGGTTTGCTGCTTCATGGGATGTGCCTCTCCCTCTGCTT
>PinzonRADtag-2248
TGCAGGGGATGGATGAAAGATTAAAGCATTTCCACACTTCTGGAAGCATATTTTATTAAACAGGAGCTTCAAGTGTTCCGTAAGTTAAGACATTTCATATATTATAATTGCACACAAACTGAGAAAATACTGCCACTGGA
>PinzonRADtag-2249
TGCAGGTCTCTGCTGCCATAGGTGGCAGGGGGAACCCCCACAGCTGTCCGCCCCTGCTAGCAGCAGGAGGGACCCCTAGAGCTCCCAGCCTCCGTGGTGGCAGGAGAAACCCCCAGAGTTTGGAGCCGCCAGTGGAGGGG
>PinzonRADtag-2250
TGCAGGTCCTCAAGTGGAAACCTTTCAAGACAGTCACACAGTTAGCCCAAGTGGAAAGATCAGCCCAAGGGTTAGGAACAGGTCTCAAGAGGCACCAGGGTATGGGTATAGGCATTTTCACCTCATGGACTGCATTTATG
>PinzonRADtag-2251
TGCAGGGCTGGCAGGTGTGGGCTATGTCAAATAAATTTATTACAGTCTGTGCTAATAATGAAAATTATAGAAAAGCTAGATGAAAGTGCTCTACATCCAGCTAATTTGAAGCTACCTTACGAGACAATAACAAGCTTCTA
>PinzonRADtag-2252
Tgcaggttcaataggcaggggctcacctctctttgcagtctcagagcactccattacagcacctccctacattcccctcaatatttcccttggcattacaggccgcatctttacccctaccattccaccccaagggacat
>PinzonRADtag-2253
TGCAGGCAGGGAGAATTTTTTCTTCAGCCTGTTAAATTAACTTCAGTGTTCAGAGATACCCAGAAGTTCAGAGGTATAATCCACTACTAGTTTAAAAAAATCCCGCCTTATTAACTATTACAATATGATTATTTGTTACT
>PinzonRADtag-2254
TGCAGGGTTTTCCTGCTTGTGTCTTAAAGAAACAGCTGGCAACTTTAGTTCTGTTCTCCAGTCCCATCCCACATGGCCAGCTGAGAGCTGTTGTTCTAAAGGACACACTCCTACCCTGTTTTGTATGACATGGTAATGAC
>PinzonRADtag-2255
TGCAGGGTTGGAGAGCTGGATAACTTTGGAGCTCAGTTTAAGCAGAGTAGGTCAAGTACACATTCAACATAAAAGAAAAAAACACTGTGGGAACAAAGCTCAGTAGATCTTTAGCTATTATTTTTTTCTAATCGTTTCAA
>PinzonRADtag-2256
TGCAGGCGGAATGGACATGTAAGATGGGACTGTCCCTACTGGGATGGAGGCAGGGCGCCTCACCCAGGGGAGGAACATGGGCAAGTCCCTAGGACAATCTGCTAGGTGAAGGAACCCAGGCAGCTGCCGACATGTTGGAC
>PinzonRADtag-2257
TGCAGGACTTTGTCTATGCAGCGAGGTTTGTGGGGGGCGAACTCAACTGCACTCTTTTAGGCACAAGATAGTTCTATTCAGCGATCATTTAAGACAAGCGCTTGGGAAGTTGGAGCGGCTTATAAACAACTCAGTCGGCG
>PinzonRADtag-2258
TGCAGGGGTTTTGTAAAATCTGTTTGTCAGATTATGAAGAATTCCTTGAATGCTTTTCAACTTTCCAGATTTTGGACTCTTTCCAAATTCTCTAGAGCCAGACTGTGGATCTGCATGCTGCACCGTATATATAAAGGGAT
>PinzonRADtag-2259
TGCAGGAAAACATCTGGGGAAGTTTGGGGTCCACAACTGCGCCAGCGGGCCAGACCTAAACTCCAGATACTAACGCCCTCAATGCCTGGGTAAATTTGGATCCTCTGTGTTGAAACTTGGCAGCTGGGGGCCATGCCTTA
>PinzonRADtag-2260
TGCAGGAAAGGGCGGGATTCGCCACCACTGACATGTTGACCCAGAGCTTGGGAAGTTCCAAGCCACCACTGGTAACTTCCACATTGCAGTAGGTACGGCAGCCGGCCTCTCTGCCCTGCCACGCCACTGGGTTACTTTCA
>PinzonRADtag-2261
TGCAGGGCCCTACACCAGCAGGGAAAAGGTAACAgatgatgatcatgatgatgaaatgctaagggagattagagaggctatcaaagttaagaacccaataatagtgggggatttcaattatccccatattgactgggaac
>PinzonRADtag-2262
TGCAGGGATCTGTAGTAGGGTGGAATATATAAACAGAGACCATTGATCTCTTCTTCCTTCATGGGGCAGGAGAGATCTGGGAGATGGTGTGAATACGTTGATGGCAGAGAACAAAAACAAAAGGGCGAATTTTAAAAGAC
>PinzonRADtag-2263
TGcaggcaatgggagctcagccaagaatgcaaatgcttttcggagactgcggggactgtgggatagctggagtcctcagtaccccctccctccctCCATGAGTGTCCATTTGATTCTTTGGTTTTCCATTACACTTGTCA
>PinzonRADtag-2264
TGCAGGTTAGAATTGCTCTATTTCTATTTTCAGGACATGTTTTTAAGGACACCTATGAAAAGAATGTATTTGAGTGGCTGGGTTTTTTTAGGATATATTTTAAATGGCAGCTCTTTGAAGCTGTTCAGGGGTTCAGAATG
>PinzonRADtag-2265
TGCAGGTTATCCCAGCAACCTGAACCATTCCCAGAGAACTGTGAAGCACACAGCAGCTAACTCGTAGTGAAACGCTTTGCTTTTGTGGAGGCCGATGTCCATACAGTTGCTCCTCCTTGGGTGGCTCTGGGTCGCTGAAG
>PinzonRADtag-2266
TGCAGGAAGTTGACTGATGTTAGAGATCCGCGGTGTCTAATTGCACATGGATTCCTATTGAGCCCAGAAATATAAGGCCCTAATGGGTAATTCTATAACATTACTTAGTTCAGTGAAGTAAGTAATAATATTAGCCCTGG
>PinzonRADtag-2267
TGCAGGTTTCAAATAAAAAATACTATATAAGGAGAGAGTTCTTGGACAAATGGCAGAATTGGTTGAAAGGACTGGAGGATCTAAAGATCTTGGGGGAAAAAAAGTTGACCTGAACATACTATAGGTATTACTAGAAGTAG
>PinzonRADtag-2268
TGCAGGTTCTTGACAGCCGcgactattgtctaaaaccagggcagtggaaggcaggcagttgccagcgtggagtctagaactgccccaatgaacgctattctttgagtgggggctagagtggatttgtccacattgatcaT
>PinzonRADtag-2269
TGCAGGGAGACATATGTTCATACTTGTGTGTGTTTGTGTATGCATATGACTCTTCCTTATATTGGTCATCATTCACGTTAACTTGTCCCATATAGTCCTACTCATTGAAAAAGAACATGATCACTCCTAAACAGTGTTGT
>PinzonRADtag-2270
TGCAGGAGACAGCTATGCAAATACACATGTCCATGCGTGCACACACACTCATATTGCATAACCAGAAAGTGAATGGTTCTGATCTCAATCTTTGCAAATCAGACAGAGGCATAAGTGAAATGGAAGGACTTAAATAATAT
>PinzonRADtag-2271
TGCAGGCGTGCACACAACCAACTTACCAGCCACAGTTATTACTATTAATTATTCTTTGTACTGTGGTAGTGCCTAGAAACTCCAATTATAAATCAGTGCCCTTTGTGGTAGGTGCTGCACAGGGCCACAAGCCTGATGAC
>PinzonRADtag-2272
TGCAGGATTCCAACACTGCTGCCCTGTGGAGCTATTGATTGTGCGGGGGGCAGCATTTCCCCTGAAGAGAATGCAATGAGTCTATCCTGAAAACAAACTGTCCACCAGCTTGCCAGTCCCATAATTCCCCTTAAACCTCC
>PinzonRADtag-2273
Tgcaggtggaggcaacacgtagagcctgagctgcctgccatgtatccacctaggagcagccaagacaacttgccgcatgcggggagccatccgaagtgagcatcctccagatctggcaccccgcacccactcctgtgccc
>PinzonRADtag-2274
TGCAGGTGGGCCGGGTCTATCAAGTACTTTGCAGTTAATAGCCAAAGATCTTGTTCCTGCAACATTCTGCAGTGTTAATACATACTGACCCGAATCCCGTCGAATGCAGTCCTTAACAGTTATCGCAGTAGTGTGATCTG
>PinzonRADtag-2276
TGCAGGAGCAATCTTGGATCTATACTGCCCCAGACCACATGCAGGTCTTCTAACATCCCTGCCTAATGCCTAGTGAGCCAGGGAACGGAGGGGACAACTGGCATATTGTACAGAAAGGGAGGAGGGGAAATCCAGCCATT
>PinzonRADtag-2277
TGCAGGGAAGACAGAGCTCATTGGCAAGAGTGAACATTGTAGGTGACTTGGGATAACAAGTCAAACTGAGAACAGTGTAGATATTGACACTAAAGAGACGACAGCAACACCAGATAGGATCAGTTCCAGAAAGGGTGGAT
>PinzonRADtag-2278
TgcaggtggccaatgtaaacaaaatgtctcatggcctaccagcagattaccctgaagggctgcatgccaaaggttgccgacccctgatgtagtcagagagacaggtcatcacaagGCCAAAGAAGTGGTCAACAAGGGGG
>PinzonRADtag-2279
TGCAGGATCTCTAAAATTCCTACTGTTAAAAAATCCCTCAGATATAATATTGATGGGTATAGAATAAGGCATAGACTAGAACTGTTGTATGCACAGAACAAAGGAGGCGGGGGGGAGGAGAGCCTTGCGGAAGAGCTCAG
>PinzonRADtag-2280
TGCAGGAACTAATCCCCAATACTTAAACAATGCAGGTAACAAGTCTTTTTGAAGTTGTGACCCCTGGGGAAAATAGCACACAGATGGGTTGACACTTAGTTCAAAGGCTTTGGCAGACAAAGGTCTTGAAAATAACAGCC
>PinzonRADtag-2281
TGCAGGTGCTGAAAATCTTTGACCATCAGTCCTGCCTGTGTTTATATTTGCATATAACTGTGTTTGTGTTCACTCTGAAACATTTCATTTTAATTGTGCATTCAGGTACAAAATGTTTGGCAGAAAGTATTTGTTCCCAC
>PinzonRADtag-2282
TGCAGGTGTGAAACCTGCCCCCTACCAAGATACCAGCTTACTTTGGGCCACACATTGCACAACAGATACCTGCTTGGGATAAACATTTTAAAAATGCATTTAATAGAAAAGCTACATATTCAAAGATCAATTGTAAGTTT
>PinzonRADtag-2283
TGCAGGTGGAAGGTTAGTAACTTGTTTCACTGCTGTTTTTACTTCAGAAAGGATAATAAATAGAGTGAGAGCTCTTGGGAGACGGTGCTTGTGGTTTCTCTGTCTGCCGGTGCTCTGAATTCTCTTTTGGCTTCCCGTAA
>PinzonRADtag-2284
TGCAGGGTTCTGTTGCAAATAAGTTTTATGTCCATAACGACATCTTCCGCTACCAAGATGAGGTTTTCGGTGATTCGGACACCGAGCCTCCGGAGGGTGAGTAAGTACCAGGAGCCTGGAGAATTCTACTGCTGCCAGCT
>PinzonRADtag-2285
TGCAGGATCATTGCCCGCTAACATGGTAGAGTGTTTCAGGCAAGCATTGGCAGGCTTTTATGTACCTACCCTCACCGGAGCAACACCAAAGATATACTCTCTCTTTTCCCACATGCAACCAGTTGGAGTCCAGTGTCCAA
>PinzonRADtag-2286
TgcaggatctctgttaatggtgatgcgagtgtgaaagagcaagattgactttgagatgccagtaatagtttgcaggactggcaatttaaaacaaacaaaaatagtttataaacttagcagaattgatgtagaaatAGACA
>PinzonRADtag-2287
TgcaggtgcaaatgtttcaatgcagcccctatctactccatctcagaagctggttcagtttagaaggcagagaaaattaactcaggatgCAGGGCCACTCAGAGGATTTGGGAGCCTTGTGCAAAGCAAGTTTGGGGGCC
>PinzonRADtag-2288
TGCAGGGGATTCCCCTGTTCAGTGGGTGGGTTCTGCCAAGCCATTAGCACAGGGATCAGACTACTGTGCTGGCTGGGCAGCAGCTGCCTGGAAAAGTAACCAAGACACTTAGTTACCCTCTGAAAATGCTGGAAGCCATG
>PinzonRADtag-2289
TGCAGGAACAGGGAAAGTTGTCTTCAGAGCTTTCCCAGTCCTGGGGTCAGCTGGTGACAGATCTCATACAGAGGGTGTGATATTTAGGGTAAATGTCAACCTTATGCAGGAAGCCTGCATAAAGCCTTATCATTTAAGAC
>PinzonRADtag-2290
TGCAGGGCCCCATCTGGTAAGCGTGCTCCAATCTTGCCCACCGCACTGGGCCCTGTATGCGAACTcacacaaaacagctgaaggaggaggagaacgacctccatcacaccttgtaacccagtggttagggttctctcctg
>PinzonRADtag-2291
TGCAGGGGCCTGATCCGGCAAGCACGCTGAGAGCTCATATAGTCAGAAGCGGCGCCAGGGTTTTTGCCACCCTAGGCGGCAACGCTCCTCCTCTGAGCATTCGGCGGCAGGGGATCCTTCTGCTCTATGTCTATGGGACA
>PinzonRADtag-2292
TGCAGGAGAGCTGTGGGGTGACAGTGTGTGGTGGGAAGATCTACACCCTGGGCGGCCGGGATGAGAATGGGGAAGGCACGGACAAAGCTTTCACCTTTGACCCAGCGACGGGGAACGTGGCGCAGCAGCCCCCGCTGCAA
>PinzonRADtag-2293
TgcaggaataaagtacagaagttgggctgtgagggagacagctcttatcaaagcacacttttccatacatttaacaacagaagaatgactgagtaagcagatccttttagacataaatgttctcttCATGTCTGTCTTAT
>PinzonRADtag-2294
TgcagggatcacttgtgactcagggaaaaattcctgctgagatgatctgctagatgatctgCTAGATGACCCAGACAAATGAACAGCCAGTGGGGTGATACTCTCCTTGTTGCAGAACTGCCACAACCTGATCGCCTCCT
>PinzonRADtag-2297
TGCAGGGCTGTCTGTGGAGCTTGTAAATTCTGCAACACTAGTCAAGAAGTTTATATCTGATGAGACCTCAGAGACTCAGATTTCTGGAGGAAAATAGATCCAAATTTATTCGACCCAATTTTATTGAAAATAGTCCACTG
>PinzonRADtag-2298
TGCAGGCTGTTCAGCACGCAACTTCTAAACTGACTCCATCCTCATTGCCCTTCTGAAGAGTTTCACCAAAGCCTCTCTAATCCTTGATTGGTTGTAACATTCTCTGGCAAGTTAGTGGGTACATGAGGTGAGGAAGTGTG
>PinzonRADtag-2299
TGCAGGTACGTCCTCACTTCACTGCAGGGGTGGGAACCTGAGGCTGTTACTTTCAGAGTGCCGGCTGCGGGGCAATCAAAACTCACCTTGTACGGAGGACAAAACCCTACCAAACTTTGACCACCACAGTTTGAGTCATA
>PinzonRADtag-2300
TGcaggagatagagcttgactctgggagactcctggtgaaaccaggagagttggcaactctaAGAGTAGGCCCAAGAGATCTCAAACAGGGACAATGACTAAGCTCTTCAGAGCAATGTATGTCTCTTCCTTTGTGTATT
>PinzonRADtag-2301
TGCAGGACTGCCTAGACTTGCCCTCCCAataactactttttgagaatcatcttccaaccactttataactttaatcctgaatgcatttccatagttttcttgtgggaatgtcatgtgggactgtaatcaaaagccttGTT
>PinzonRADtag-2302
TGCAGGCACCCCAAAGACTCTTCAGCTAGCCTTCCCTTTTCAATGCTGTGGGCCAGATGCTAGTTTTGCAGCACCTCTGCAGGCTTTATACAAGAAATATAATTCCAGAATCAGATACTATTTTATTTTATTTTATTTTA
>PinzonRADtag-2303
TGCAGGCGCAGCTCCTGGCTGCTGGAGTCTTTCCTTGCTGCAGAGAGTTGCTGGAGCCTTTCCCACTGCAGGGAAAGGCTCTGGCAGCAGAGAGCCACTGGAACCACTCCTTATTGCCAAAATCTTTCTCTGTGGCAGGA
>PinzonRADtag-2304
TGCAGGGCCCTTTCAGTAAAGATGTGCGGTTCTGCTGGATGATATTTCACTGCACTTCATTCAACATTCCTGCTCTAGAAGCCAGCTTTTTTAAATTAGCCATTTTATTATCACAGGGACATGTGACTTAAAAGAGCAAT
>PinzonRADtag-2305
TgcaggagagatgcttccacctggccaggtacgttgaccaggtggaaggcatcctgccaccctgatagtcacataggagtcacaccgtgaggtgaagaaactgcaggtccagatggcgaagtctgccgtggtcctgaAGA
>PinzonRADtag-2306
TGCAGGAATCGATCACGAGATTACGACACTGGCTGTAATTTTATGAAAATGACAATGAAATCTGTTTGTTTGCTAAGAGCTGCCCAGGTAAATCTGTGGGTCTTTTGTCAATTGTTATTTTACTCTTGGGAAAAATTATC
>PinzonRADtag-2307
TGCAGGTACAGAGGACTGCCCACACAGCGTTCATGGCAGGGACAAATATAACCCATTGCTGATTTCATTGCAAACACTCACATACCTACCTGCAAAACATCTCAGAGACCAGAACTGCCAACACCACTGGGCTCCAGATT
>PinzonRADtag-2308
TGCAGGGATGGGTCTCCCTAGATGGCTACAGTGCCCCTGTCCTGACAAAGTCCTGTCCTGGATATTAACACTCAAAAGAGAAATACAACTTCAAGAACTCATGTTTTTTAAATAGTGCCACTAGGCAATTATGTGGCTGC
>PinzonRADtag-2309
TGCAGGTTACATTTGTGGGGAGCGCTATGCTATTTCAAACCTCACTAACTGTATGAACCTTTTCTGGATGCTTTTCCAGGACAATTTATACTTCTCATTAATGCCAAATTCTTTTGGGTCCCTTAAGAAACAATTGCATC
>PinzonRADtag-2310
TGCAGGTCCAAACAAAGCCTGTGCCAAATGGGCATCTCCTGTTCTCCTATCTTTTAAAAGAGATACCTAAATAACTGACAAACTATCTATAAAAATGAAATTTGACCCAAAAGGGTAGAAAGAGGAAAAGAAGGGAAAAG
>PinzonRADtag-2311
TGCAGGTACACATGCAGGTCTTCTCTTGCCTCACATGCTTCAGAGGGTGCAAAACACAGATTTCCACATCTCACAACCACAGCCAATTTATCTAACTCTTTCATTGAACCCATTTATACTTTTGGCCTTTACATCATTCC
>PinzonRADtag-2312
TGCAGGCTGTCTGTGAGCAGCCCACTTGGGAACTACAACAGGAAAACATTGTGAGGTACCCAAGGCTGCAGGGGGGATGGTGACCTAGCCCCTCAGTGGGCTGGATTGCACCCCAGAATATAACATCCAGCCTACATGTC
>PinzonRADtag-2313
TGCAGGAGGCGCTCTGTCAGATGCCCCAATGGAAAGGTGAGGGTTGCCCCTGCCTATCCCCAAACATTGCCTGTGCAATATGTCCAAGGCTTTAGCCTGGTTAAGGAACATCTGAGGTCCTGTCTACAGGCCAAATTGCA
>PinzonRADtag-2314
TgcagggatgagagcccaggggacttcagagtttctggattctgttccaccgacaggttgcaagatcatgggcaaagcactttctccctccagttccccatctgaaaaacagggataatattaGACCTTGCAGCACTTCA
>PinzonRADtag-2315
TGCAGGACAAACAGCCCCATGGACAGTATAATGAAGTGGTTTGTGATGAATCATGAGACTTATCCCATCCTGCTGTAATTCCACTGACTCCAGTGTTCTCTTGCCCCAGCTCTGGGTCCAAGAAAATAAACAAATTAAAA
>PinzonRADtag-2316
TGCaggcagaagaccaagaatccagtaaccctgtactgcctcttttatgattcatccatagaggaacagcttcaagaggagagactgagggagccccaagtcagactatcgcttagtaagagcTGAGCAAGGAATGTGCA
>PinzonRADtag-2317
TGCAGGTCGCCCTGTGAGTTTGCTGCGCTGGGAGGGGTCCAGGATCAAAGCTGTCAGGAGAAGGGCTGCCCAggccagattctcagctggtgtcaatcagtgaaactctattgacggcagggagactgtgctgaCCAACA
>PinzonRADtag-2318
TGCAGGACTTTGATCTCTTTGAGTGGTCCATGGTGATTCATAAAAGAGCCATTAGGGGAGCAGGAGTCATCCCAATGGAAATATCGTCACTTCTTTCTCAGTGTTACCTTCTTAGCCCTGACTTTGGAGATGACATTAGC
>PinzonRADtag-2319
TGCAGGAGGTCCACCGGTTTTGGCGGCAATTCAGCAGTGGGTATGCTGAAGCCACAGAACCAGAGGACGTCTCACAGGCATATCCCCAAAGGCAGCCTGCCTGCTGtgcttggggcgacaaaatacctagagccacccct
>PinzonRADtag-2320
TGCAGGTGGTCTCTATGGCATTGACAGCATGCCTGATCTACGCAAAAAGAAACCAATTCCACTTGTCAGTGATTTGGTAAGATTTTTCTTCCTATAAATATAATTGCTGTGGTCACTTTGTGCCTTGAGGTGCAATACTG
>PinzonRADtag-2321
TGCAGGATTGCTGGTAAGGTGGGTAACTGAAAGGCAGAACACTGCGATAGACAATTTATGAGACCAAAGGTTCCTTAGAATCACAAAAACCATTGAGAAGAGTAATGAATAAATGATCTCAGCTGAAATCACAGACTTAG
>PinzonRADtag-2322
TGCAGGTTTTCCTCTCACCTCAGGAAATGAGCAACAGGGTTGTACCTTGAAGCAGGAGTGTGGATTATAGTTATTAATATATATCTCTATCATTTCTTTATTTTGGATTCCTACAATCTACCCCAGGCTATAGGCATCTC
>PinzonRADtag-2323
TGCAGGAAGGGTCACAACAGGAATAAGAAGAGGCAGAAGGGTGGACACTAAGACCCAGGGGTCCCCCCAATTTTTGggggccttacgcagccgcgtatgctgcatatacctaaggatggccctgCATGCAGAACACAAAT
>PinzonRADtag-2324
TGCAGGGCAATACCATACCACAAGGAAGCATTTTCTGGAATGGCACCCTGCAACAACAGCCTATAATATTTTTGACAAAGATGCATAATGTATTTTGGATTTATTGAATACAAATCCTTCTGTATGTAAGTTAAAGAGTA
>PinzonRADtag-2325
TGCAGGTGAGCTTTTTTGCTCTGTGAATAATTTCTCCATTGCTATCCATGATTTCCAGGCTTCCGCTCTCACTAGAGTTCTCAGAAGAGTCATCCCCTTCTGCTACACGTTCTGGAACAACACCAGTGACTCGCATCACT
>PinzonRADtag-2326
TGCaggaaaagtcaaaggcccaaggccatattatatgctcaaacgcgatctgttgtacagaatagagcaaatacgaggggaagaagtagagcaactcctagtcccacggaaacacataagggcagtactagagctagctc
>PinzonRADtag-2327
TGCAGGACAGATCTAGGTATCTTCTGCCCCCAAAACACACCCCTCCCTGATTGAAACTCAAGAGAAATCACTGCTTGCTTCAGCAGTGGCAGTGTGTACAGCCACTAGGGGGCACACAAGCATCAGATTTTCTCCTGCCA
>PinzonRADtag-2328
TGCAGGGCATCAAGACTACACTCTGAAATCTTGTAGTTAAATCAAACAAAACCCCATTTACTCAGCTCACATGCAGATCTGAGCAGACCACCACCTTATAATAAACAGTATTGAAGGCAGCTTATACATCAACATGGACT
>PinzonRADtag-2329
TGCAGGTCCATCCCCTCAGGTGATTAGGGTGTGGCCTCCCCAGCCAGTCCTAACTAATCCATTTTTTTTAAGTGGAGCTGGGCTAACAAGGGCCTGGCTTGGATCTCCTAACCAGCACTCTGTTACACCCCTGCTCTGTT
>PinzonRADtag-2330
TGCAGGCCCTGCTGTGAGAAGCCTCGTGTTCAGCTGCCAGCCCCACTTCTCTAAGCCAGGGCTGGCCAGAGAAATAAGGGCACCGTTTAATAGCGCTAGCCTCTTTAGTCCTAACTTTCCTCCCCTGGCATCCCAAAGTG
>PinzonRADtag-2331
TGCAGGTTGGCTCTGGATGAGAGGGGgtagcagagtggaccactgctccggccctgatggggttaaaacagccctggataagggctggggctggagaaagcagccttttaggctgggctgattaggggaagtggcagcag
>PinzonRADtag-2332
TGCAGGATTGGGATCCAAGTCCCAGTCTTGAAATGAAGGAGAAGAGGGTGTAGCAAATAAGCAGTGTGAGGTACTCCCTCAAGCACCTGTCTTTTTAATTTAGCACTTCAAATTTATTTTGCGGTTCAGAAACTAGGACA
>PinzonRADtag-2333
TGCAGGAAAATGCATTTCACAGGGGGAATGGACTATAAAGTGAGGGGCAAGAACACCCCAAAGCTTCTCTTCTTACCTATCTCTCTTTCTTTTTCACCTAATATTACAAAGGAAGCAGCCATTTGACTCTGGGAGAGATT
>PinzonRADtag-2334
TGCAGGCCTTGTAGGTCTGCTCACTCCAGCCAGTGAGCTCTTGCCATAGTGTGCAGGCAGGGCCCTCTCCAGATGGTGACCTGCCCTCTCCCTGTCCCAGAGTTGTTTTGGGGGGCGGGGGAGAGCATTCCCCCTAGTAT
>PinzonRADtag-2335
TGCAGGTCCCTTGTGTTACAGCCAAAATGTACTATCATATAGACCTATAAACCTATTATAGTGAAACAAAGAATCAAACCGTTATGAAAAGTATACGACAAGGTAAATTAGCAAGCAAGAAGGCTAGCCTAGGATATATC
>PinzonRADtag-2336
TGCAGGAGGTCTGCCGAAGCCACGGGACCAGCGGACTCTCCGCAGGCAAACCGCCGGAGGCTGCCTGCCTGCTGCCCTTGTGGTGCCGGCAGAACGTCCCCCGTGGCTTGCCACCCCAAGCACGCGCTTGGCGTGCTGGG
>PinzonRADtag-2337
TGCAGGCACTGCAAACCAACAGTTCGGGTTCATTGAGACACTGCACAGCCAGCAGGCTTCAGACCATCCTAATTTTAAGCATATTCTTCTCCGCACCTATCTAAGCCTTTGCAGATTGCACAGCACTAGCATATCTAATC
>PinzonRADtag-2338
TGCAGGAAAATTGATACTGATGGCCTCCCTAGTGCCAGTCACTGGCCCCGCACCAAGTGGTATCTGTTGGGCACGCCCAACCCTGCTAGTTTGGGGGGCAGAAGGGCTGGGGGGCATGGGAGCCGTGTACTGATGGGCGC
>PinzonRADtag-2339
TGCAGGGCCAGGGCTGTCTCTGTATGTAGAGGGCACAGTACAACAGGGCCAGACCTTATTTAAAGCCTCTTCATTGGAGTAGTTAATAGGTGGACCGAGGACCAAATCCAGACCACCAGTCGCCTTTAAACAGACCCCAA
>PinzonRADtag-2340
TGCAGGTAATAGTATATATGATGCAGTAGGTAAtatctgcagtgtttttgtaaccctagtggtcccagagtattagagacaatttctgttggtgaaagggataaaaacttttcagcttacacagagctcttcaggtctgg
>PinzonRADtag-2341
TGCAGGCAAATACCACGGCATGTTGGGACAGAGACAGCCTCAGCCCAGCAGGGCCCTGGGCCCACATAGGAGAAACAGACAGCACAGTACAAGGGATGGGGGAGAGAGACCGAAGGGGTTTTGGTTAGAGAATGTCACAG
>PinzonRADtag-2343
TGCAGGTTGTGATTTGTGGCAAGCAGACAATGTGGATTTACAGATACTCATGTGGAAATGTTGCCTAGTAAGTACAGTAGACAACTGGAAGCAGAACTCCTGGTTCCATTACCACCTGACTCATCTTGTGACTTTGGTCA
>PinzonRADtag-2344
TGCAGGTGGGGCAGGTAAACACACCAGCCTGGCCCGCCAGGGGCTTTCCCTACACAAGCTGCGACCCTTGTTTGAGAAACCCTGattaatcccattgtacaaatcagtggtaagaccgcatttggaatattgtgtacaat
>PinzonRADtag-2345
TgcaggtatacgggatcttggggagcaattaccacacggctggggtgccaattaatttctttattaaaggaaaaaggaagtggtgggaatttaacaatgaAATACGATAGGATTGGGTGTATAGGGTGTTTACAACAGAC
>PinzonRADtag-2346
TGCAGGATTCACACAGCAAGGCTGGAACAAAAGGTTGCTATTCTCCCACTGCTTTGATGACTTTGAAAGACAACCTAATTGATTTATTACTTACTTATTGATTATGGTGAAAAGCAATTATATTAGATGGACATAATATA
>PinzonRADtag-2348
TGCAGGTATTCAGAGGTTTAGGACAGCATGCCCTAATATTTAAATAGGATTCATTACTTTTTAATTACTGCTGAGTACAGTCCATAAAGTGTACACTAAGACTCAGTCAGAACCCATATTTATTCAAAATATTGTGCTAT
>PinzonRADtag-2349
TGCAGGTGATTAGTCAATTTCATTTCCTTGTTGGACATGCCGGAAACATTCTGTGCTACTACCTCGACTTAGAGTATAGCAGAAGTGCTTGTCTAGTGGCGACACTGCAAGAAGGATACACATGTAAGATCCTCAGTTAA
>PinzonRADtag-2350
TGCAGGACCCCATTGACACAGCTAGTCACCCATATGATTCCCAGCCTAGGATCTGGGCCCAACTTTGTTCCTCATACTTATTTCTTTATTTCAGGTCTTTCTCTTTGAATAAGAGCTTTCTGTTTCTTTTTCAGTTCTGG
>PinzonRADtag-2351
TGCAGGGAGCGGGTCGCGGGCGCGCGTTGCTGTGCATGCGATTCCTAGCACAAGGGGCCCTGATCGAGGCTTGTGTTCGCTGCCCAATATAAATAAAGAACCATATTCAATGGGTTAATTCTCTTCCCAAATCATGGTCC
>PinzonRADtag-2352
TGCAGGCTCTTATCCCCCAAGATCCTACCCCTGCACTTATAGACATGTAAATCCCAAACCAGAATATCAAGTTCATtagattagatgatctaatgagtcttttccattcctaacttctgtgaCCTAGTACCCAGATCTAT
>PinzonRADtag-2353
TGCAGGACACTAAATGTGCTTTAATCCACTCCTGTTTCAAAGCAGGAGTCTTTCTAGGGCTATGTCTATACTGGCAATTGAATGACAAAATTTTGTCTTTCAGAAGTGTCAACCTCCCTCTCCCCCCGAAAGACAAATGT
>PinzonRADtag-2354
TGCAGGAAGGGTCAGAACAGGGATAGGAAAACAAGGTGCGTGGATGCTAAGACCCagtggtgccccaaattttcaggtgccctaagcagctgcctacgttgcctatgcctaaggacggccctgCCCGGAGGGGGAGCGGG
>PinzonRADtag-2355
TGCAGGGCACAAGCCCGTAGGACCTTTCTAAGCACATGTAACCACCCATAAGAGACAGGAAGAAGACAAGAGTGAAATCACTGTTCCACATGAGGCAGGGAAGGGACTTGAACCTAGGTCTCTTACAGTGTGAGTGAGTA
>PinzonRADtag-2356
TGCAGGCTTCTGTCAAGATGGGACTTTTGGCAACTTGGAAAGGGCAATAGATGGCTTGGGGTTTTTTTACACCATGAGGATAGTTAAGATTTTTCGTACTTGGGAAAGTATGCATCTCCTCCTTCTGTTCCCCCTGTGAG
>PinzonRADtag-2357
TGCAGGTTATTCTCAGGTTTATTCCATGCGAATGAACAGAAGGAGACTTTAGCCTATCTGACACATTGTGTGCTTACGCTTTTCAGGACTCAGATCTCTGCCAGCTATTCTAATTTTCTACATAATTCCCCCCTAGTTAC
>PinzonRADtag-2358
TGCAGGCCTGGGGTTCCGTTCACTCAACTGGCAGCAGGCTGAGCAGGGCCAGCAGCCGGGACCCTGGCTGGCAGCCATGTGCCAGGCAAAATCGGCTCACATGCCACTTTGGCACACATGCTGTAAGTTGCCAACCCCTG
>PinzonRADtag-2359
TGCAGGCAAACATCTGCTTTTGACATGACCCGACTGTTGCTCATAGCACAACTTTTGCTGACTCTGGTCTAGGCCTCAGGCCTTGCACCAGGCCCATGCTTCAGGGTGTCTTTTGTTCTACTACATTCCTTCTACACCCC
>PinzonRADtag-2360
TGCAGGATGAGTATAATACGTCTCTTTACTGGGACTCAGAAGGAAATCCTCTATCACCTGATTTTTTTTTCTGGTCACCCAGCCTATTTTTGCCACGGCTCTGTACTGTACAGGTTTGTCATACATGAGAAATTCTTTGT
>PinzonRADtag-2361
TGCAGGGTAATAGGAGGTTTGTATACACAGAGTGGTGTATCCGGGCCCCATTTTAATAGTATGCCTAGACTCCAATCATGGCATTTGATTGCAGCTCAAGCCAACATATCTGACCTACTTTTAACCTCACTGGCTCAAGG
>PinzonRADtag-2362
TGCAGGCTCCACCCAGGTGATCAACCAGAGTAAGGAAGAAAATGCTTCTGCCAGAGATTTCACTAGAGTCAGGTCTCGTCTATACCACCAAGGCATCTTATGTCGACCTAACTACGGAAGTGTCCACACGGACATTTCAC
>PinzonRADtag-2363
TGCAGGGCTTCCCTGCAACTCCCCACCAAAAATgtgaaatgccggctctgttgaagtcaatgggagttttgccgttcacatctatggagccaagatttcacccCAGGTCTTTTCCCCCTGGGACCTGCTGGAGATTTTCT
>PinzonRADtag-2364
TGCAGGAAGGGTCAGAACAGGGATAGGAAAACAAGAGGGTGGACACTAAGACCCagtcgtgcccccaaattttcaggtgccctacacagctgcctatgttgcctatgcctaaggacggccctgCCTTTCACAGTCCCTGC
>PinzonRADtag-2365
TGCAGGAGCTCTAGCGGGATGCTCTGCCTCAGGAGATGGGCAAGAGCAGTCAAGTTTCTCGTGTCATCACCAGTCTAGGCTCCGGCCCTGGCTGAAATCCCATCACTTATGAAAAATCAGGAGAGCCAACAACACTGAAC
>PinzonRADtag-2366
TGCAGGGACTGGGATAAAGCTCTGCTCTCATTACACCAGAATGTCTGTTTCCAGCAAGGAGCAAGTAAAAGCAGAACCAGTATTTAGTAAGCCATAAGGAATGTCTGAAATACGAACATGCACTTTAATAACTGACATGT
>PinzonRADtag-2367
TGCAGGCCctggaattagaacaggctaagcaacggaacacagccaatcctaacaacacttcgccagttgttcttccacatcccaagaaatttcccccctacaaggcaggtgatgacactgaggccttcttagaaaatttt
>PinzonRADtag-2368
TGCAGGACAAACGGGGGCTCTGGTCGCTGGCTGGTCAGCCTGTCTGAGACTTGAAAAACTTCTCTCTGCCTTGGGCTGCCTAAGGCCTTCCCCTACCCTGCCTCTCTGGTCACAAGCTACCAGCACTGGGGCAGAACATC
>PinzonRADtag-2370
TGcagggcactgacagtggtggaggggtctgtcactgggtcagcagggatcattccAAAAAAACTGCCACTGACTGGATCCAACAGATCCATCTCATACAAGAGGCACACAAGACACACCTAGAAGAGGCGAAGAAGGCA
>PinzonRADtag-2371
Tgcaggtagcctgcaattctctgctgaaggtttgtgggggagggtgactgtcttatttcttccactgccgtaggacactttctcacaccactcagcaattaccactgcagcacacacaggtaagtatcatacggtcctgg
>PinzonRADtag-2372
TGCAGGTGACAGACTCTGCTGGCCAAAGCAAAACAACATTATGTATTGAGTCATAACTGACTGAAAAACTTGAAAACAGCTACATCTTTCAAACATGGTATAAAGAGCATGTCGTTTTCAGGTAGGCTCACTTATTATTG
>PinzonRADtag-2373
TGCAGGTTAACTTGGAGAGCAGATTTTAAAAAGGCCACCTTCTCTTGCCCTTTTATCGACTCTCAATCATCCCAACCAAGGCCCCTAACCTCACCTCCCTGTAAAATCTTGGCTGTTCCTTTTGTTCCAGCTGTGGAAAA
>PinzonRADtag-2374
TGCAGGCTATGTGTGCTGGCAAAGGGGGTTACACATGACCATGGAGCTAGTAAGCAGGGTGGATGGGCTGGAAGCTGCCTGACAGCTGGGAGCAGAGTTAGGGGGCAAAGGTGAAAACAGATCTGCCCCTAGGAGAGGGG
>PinzonRADtag-2375
TGCAGGTACTATAGAGGTGAGGGGATGGTTGATGCTGATTAATTTTTTGGTCTGTGACAAGAGTGTCATTTATTGCAGCGAATGCAGGTCTTCATAAGCAGAGCCCTCGCTGGTACAGTTATCACGGTAAGTTCACAGGT
>PinzonRADtag-2376
TGCAGGCTGCTCTAACATGCTAGGAGGTGGATTGGAAGTAGGATGACCAAAGGATTAGATTCTCCTGCCCTCTAATCACATACTGATTATAGCTCAGCCAAACTGGAGGATCTGGCCCAGTGTTTGTAGAGTAATTATGT
>PinzonRADtag-2377
TGCAGGTTTCACAGCATAACGCATACCTTCACAGCAGTATTTTCTGTCAAATAAGGCCCCAGCTATTTGGGAGGAGTACCTGGTGTCGTCCAGGCCCTTGAATACTCCCACAACTTGTTATACTACCATACTATAAAAGC
>PinzonRADtag-2378
TGCAGGAGACAAGCTCAAAGATGTCAGCCAGCAAACTTCCCTCTACTGCTGTCCTGGTTCTGAGCTTTCTCGACTCTTAAGTTCTTAGGCTATCCTGCATTCTTCCCAGCTGTTACTTGTCTGGAACACCAGCCCATATG
>PinzonRADtag-2379
TGCAGGAAGTCAATAGAGATATACTGGACCCGTGTGACAATGAAATTGTGTCAGTATTCAAGACTAAAAAAAAATTGCAACTGCCACAAAAATATTGGAAATGCAAGTGCAAGTTGTGATAAAAACGTACAGTATTAGAT
>PinzonRADtag-2380
TGCAGGGAGCCCTAGAGGGAAGcctggcttcttagggctacagagagagcagcatctggggaaggtgctagcagggaccaggggagatagggagagctcctgatgggctgcttgaggccctgagacaagggcaaagGAGC
>PinzonRADtag-2381
TGCAGGTGGAGAATAATTCCCACTGAGTTCAGGGGTATTATTCCAATTCAAGGGCAAGCAGCAGTGGAGAACTGGGCCCCTTTCACAGTTAGTCCCAGTGCAAAGCACTTAAGTGCATGGATATGCACCACTTGTCATAC
>PinzonRADtag-2382
TGCAGGTGGGgtgctgttgttcattatcaggctttgacattttttgaagtccatgagtcttcttgatATTCATattgagcagatgtccacattgagctgcccacaataatgttccagtcctttacctgagtgatGTAGTT
>PinzonRADtag-2383
TGCAGGTAGGCAgagggacaggggggcaaggagcttggcaggccacatgcaagagccccgcgggctgcatgcgtgtttgagacccctgGGTTAGATAGAAACGGTGAAGAATGACTTGGAACAAAGAAGTTTAAAGGTTA
>PinzonRADtag-2384
TGCAGGCAGCTGGATTCACTGCAGGGAGCCAGAGGGAGAAACAGGGATTGCTGGGGCCTGAAGTCCCAGTCTTGGTGTCCATGGGCCTGCCCCTGTAGAAACATGTGTGTCCTTGAGATCTGGCACACTAAAGGGGTCAT
>PinzonRADtag-2385
TGCAGGTTGGGGAGCCTTTAAATCCTGGTAAGTAACATGAGGTTTTTTCCCATTAATCAAACACTTTCAAAGTTTATTGAGTGAAATATCATTGACCTGCAGAGGGCATTTTGCTTTAAGATTTCATTGGGTAGTCTATG
>PinzonRADtag-2386
TGCAGGCCACATCCTGTATGTTGAGCTAAGGCAAGGTTAGCATACATACATTTGGAATCTTTCACCTAGATAGATGGTTCTAAAGCAGAAGGTTCATATATGGCTGCAACCTTTAACATAGAGGATGCGTTAAAGCAGGT
>PinzonRADtag-2387
TGCAGGATGGGGACCCAATCCCAACTGGGGCCTTTGGGTGTAAAGATAACTAATAGTGAGAGGAAAAACACATCAAAGAAAGCGCACACAACTTCACCCAGCCACAAGACTTGCTCAAACCTTTTAGTTTGTGCTCAGAC
>PinzonRADtag-2388
TGCAGGTGTGTAGGGTTTGAACTCAAGTCCCACTGGGGTCAGGCTTAAACTTAATCATTTTACAGTATAGACACAACTCATGCCTAAGACCCCAGACTTGTGTCCTCAGAGGCCACCGATGCTATCCCACAATCCCGTGG
>PinzonRADtag-2389
TGCAGGTCTACTCAATGACACTGCCCAATAAGAACTCCTGTTACATGCCCCTGGAACATTCTGTCTGCATTTAACAAAGCAGTTCCCCTACAGGAGATGTCTACAAGTTTTAACCATCACAGCTCCAGCTTACTTCTGTA
>PinzonRADtag-2390
TgcaggaggagttgctcatgagaggggtccctgaagagggacggggaggacgggagggaggcggagaagagaactggagacgggattcaagttccaccatatgcaggacccaacgatccgtagttagctgggaccacgcC
>PinzonRADtag-2391
TGCAGGCTGGGGAGATTCAGATCCCCATTTTTGCTACTTGTGCCAATGGAAAGCCAAACCTGGACACCCACTGCCCTCTCTAATCATTGCACAGCACACAAATCCTCGTCTTTGGCACACATGAATTCCCCCTCGAGTGT
>PinzonRADtag-2392
TGCAGGCAGTTCCTGCCCTTCCCCACTTTCTAAAGCAGCACTTTCAACAACAGGGCAGGGAAACATGTAAATACTTTGAACCAAATTCCAGAAGATGCTGGGCATGGAGAAGTTAAAATTAAACCAAGGTTCTGTCTCTC
>PinzonRADtag-2394
TGCAGGCCTCCTTCCCAGGGAACCTGCAGTTAGTGATGGTTCTACGTCCCACTGGGTTTTTTCAGCGCACATTCACCGACATTGGATTTCGCTTCAGTCAGGAGGATTTTCTACTCAAATTACCGGTATGAGTATATCAG
>PinzonRADtag-2395
TGCAGGATGGAAATTCCAACTTTTGATCAGCTCTATTCCACACCAGTTTTCTTGAGGTAGCTAGACACACAATGAGGTTTACACGATTACTTTCTCTACTTGGCCCATTGATATACAGTGACCTTTATTAAGGGCTAATC
>PinzonRADtag-2396
TGCAGGACAAGGAGGAAAGAGAAAACTGAATTTTGCAAAGGGAAGCCACAGGGTAACCCTAAAAGGCCCAAAGCCCCAGTGGTGCTGAGCCAAGGGTCTGGCCTGACAAACGTGACCGTAGATGGACACTTGCAATGGAT
>PinzonRADtag-2397
TGCAGGAGGTCCACTGGAGCCGCAGGACCGGCGAGCGGCAGAGTGACCCCTGCGGCATGACACCGTGCTTGGGGCGGCAAAATGTCTAGAGCCACCACTGCCTACACTCAATCCCTATGTGCCAAGCAATACACTTTAAA
>PinzonRADtag-2398
TGCAGGCTGGTTGGTGCTATATAAATGTAAGATGATATTGTAAAGAGGCCATCTCCCCTCCTGCATGATGAAATAGTGGCATTTGAAGGTTGACAGAGCAGTTACTGATTCCACGTCAGCCCTGCCTATGGTACCAAATG
>PinzonRADtag-2399
TGCAGGTCCCATTACCATACCAGAAGCCATCATTACTTCTATGCTGCTGCTGGCGATGGCACTGCCTTCAGAGCTAGGCATTCGGCCAGCCACTGCTACTCTCCGGCTGCCTAGCTCTGAAGGCAGCGCTGCCACCAGCA
>PinzonRADtag-2400
TGCAGGATGATGACCAAACTGATGGAATTCAGGTTTTCTGTGCCGTGTAAGTTAAGACAAACAAAGCAATGAAAACACAAGCCGAGATTTTTCGAAGCAGCCCAGAGGATTTGTGCACCCAGCTGCCACTAATTTTAAAG
>PinzonRADtag-2401
TGCAGGCCTTGCTTAGCCACTACCCCTAGCAGTAGGCTGCTAGATCACCATTGGCTCTCTCAGTATCAAGCTAGTGTTATTTACTTATGCTAATGAGTGGTTTAGTTCTCTGAGTCTTCTCCTTTGGAGTCACACACATT
>PinzonRADtag-2405
TGCAGGTGTTTTCAGTGTAGTATTCAGCAAATAAATCAACACTGCAAGTTAAAATTATGGACTTACGGGTTAAGTGTGACTATTTTATTTTGATACTTGGTGTTTGAAGATTTATTAAGGCAGCAGTTCCCAAACTGTGG
>PinzonRADtag-2407
Tgcagggatcggtcaatggtcctacattaattaacatttttatccatgacctggaagaacacattaaataatcactgataaagtttgcaggtgacacaaaaattggaggaagtggtgaataatgaataggacaggtcact
>PinzonRADtag-2408
TGCAGGAGGGAATCCCTGCTCCTAATAATGTTATTGTGGGGGTGTTAGTGGGTGCGACAGAGCATGTCATTTTAAGCTGCCAAACTACAAATTACTTCAGAGAACTTTTGACCTTCATCAGTGCTCTGGTGATCTTTGAA
>PinzonRADtag-2409
TgcaggaggtccacaagcttctatcaatcggagccatagaggtgatactggaggagctaaagggcaaggggttctattcccgttatttcttgatccccaaggcaaaagggggccttcggcccatctttgacctacgcgAG
>PinzonRADtag-2410
TGCAGGGGGCCAGCTCCTTGTGGATGCTAGAGGGTACCTGCAGCTGCTCATGCAGATGTATGTCCATCAAACTAAACATCTTGGTGTGATAGGCCTGGTATAAGCTAGGAAGAGGTGCTGGTGAAGCCAATGCTCTCTGC
>PinzonRADtag-2411
TGCAGGTTGGACCAGACATTAGTAGCCTGGCATATCGCATCCCCTGCATGTGGCCTAGCACTCAGTTCTTCCTCACACTGGGTGAAAACATCACCTCCCACATGGCTCCTCTGCCCCCGGGCTCTGAGCTTGGCAGCCCT
>PinzonRADtag-2413
TGCAGGCAAGCCTTTCAATACCCCCTCAGCTCTATTTTTAGCTCATAGCATGCTACTTAGAGCTTGCAAACAGCATTTTTTAAAATTTTTAAAATTTTTATATTGTGAATCTGGGACATGAAGAATATATTATATAGACA
>PinzonRADtag-2414
TGCAGGTAGGGATTCCCACTCTAAGGTTATGGTTCCTAAAGGTAGAGCACTTCGAGCTAGGGTTAGGGTACTTTGGGTAGGGCTTTGCATCCTAGAGTTAGGATTCCTAATGGGAGGTCTCTTGGAGCTAAGGTTTGGTT
>PinzonRADtag-2415
TGCAGGATGAGCAGTCAGAACCAGAGACAATTGTAAACCACCATTTAGAACCAACATTTTTTAGATTGGACATTTTCATTTTTTTGAACAAATAATGAAAAAAAAATGTTTTGAAATTTTCCACAGGAAGTTGTGTGTGT
>PinzonRADtag-2416
TGCAGGAAGGTCCCCACCCTTGTTAACATTGGCTTGATGGTAAACTGACAGCGCTCTTTTCTTGAGGGTAACATAAGGGTTACCACAGGAAGGCCATATCTGTAACTGACAGTTACTTCTGAAAAAAAGAAATGAAGCCA
>PinzonRADtag-2417
TGCAGGCTGACTGAGAGTGACCCAAGTTCGGAGCTATAGCAGCAAATCTTTCTGAGGCATCAAAAGTTTGCAGGGCAACTGCTGACACAACCCCTCGCTGGTCTGGACTGCACCCCAGAATGTGACAGTGGTGTAGCTGA
>PinzonRADtag-2418
TGCAGGACGTGCTGATTTTCAAAAAGGGTGGTGGCAAGTGAAGGCACTGCTTGTGGGTTTTACCCATTCTGTGGTCACCTCTTAGGCTCAACCTTCTGCCTAGCTTCTCTTGCAGCCTGTCTACTCCTCTTTGCCTGGGC
>PinzonRADtag-2419
TGCAGGCGCAGGTCTGTGTAGTTGGTTTTTCACAGCCGCTTGGGCAACTTTTAGGACCCCGTCTTTCTCGGCTGTCAGCCAAGTCTCAGCTGCAAGCAGTGTCGTTGGGCGGAGGACAGTGTTTTATCTTTGAACTGAGC
>PinzonRADtag-2420
TGCAGGCAGGAGGGAGGGCACAAGAATGAGCGCTTATACCTGAATCAAGAATCAGCTAGCTAACCATGGCTGAAACCTCTAATCAGCCAGATCACCTGATTGGTTGAGAGGCATTTCCAGGATTACTATTAAGCCCAGCA
>PinzonRADtag-2421
TGCAGGATCAGGTCCTGGCTGGTTGTTGCCTCAGTTTCCCCTTTTGTCAAATGATACTGACCAGCTCCCAGCAGGGGGGTTCATTCCTGGAAAGGAAGGTGCAATGTATCAATGAAAATGCTGGACTGGGAGTATCAGAC
>PinzonRADtag-2422
TGCAGGGTTATAAAATAGCAGTGTGGACTTTCAAACTTGGGCTGGAACCCAGGCTTAAGCCCAAGCCCAAATGTCTACATTGCTATTTTATAGTCCTGCAGCCCAAACCCTATGAGCCCAAGGCTAACCATGGCTGTGCT
>PinzonRADtag-2423
TGCAGGAGCAGCAACAGGGCCTTCCCTTTTGTTGGCAGTAGCAGTCTGCTGCACTCTTCTCCTGTCACACAGCTAGGCTATGTTTACTGTCAAGATCTTACAGCTATACTGATGCAGCCTCAACACAGTAAGATCTTTTA
>PinzonRADtag-2424
TGCAGGAATCTTCTTACTCCCCACAGTGTCCCCCCCTTTAAAAGGTTCAGGTGCTGTCCCTTAAGCCTAGTAGGGCAGCAGGTAATAAGCCCAGGTGCACTAGCGTCCCCTTCCTCTAAAAGATGCCAATCACTAAGACA
>PinzonRADtag-2425
TGCAGGAGGTCCACCGGAGCCACCCTTCTGGCGACCGGCAGAGCGCccccgcggcatgccgtcccaagcacttgcttggcatgttggggcctggagccgcccctgAGTGGGAGCTGCGGTCGGCCAAACCTGCCGATGCA
>PinzonRADtag-2427
TGCAGGACAAGGCTAAGGAATATGCCAGAGGCTTTCAAGGAGACCAGATATCAAATTCCCAACCTTTTCCCCAGTGGTATTTCCCCTATGTTAGAGACGTTAATGGAGGAAAAGCCTGGAATCTTGCAGCAGGTGGAGAT
>PinzonRADtag-2428
TgcaggaggcgctccaggatgctggaacagctaattcccatggatgaccagcaggaggcgctgcaggggtgactccactcccttataggctctggcccttggctctggcatctggcctctgATTCTTATCCTGAGCTCCT
>PinzonRADtag-2429
TGCAGGGTTTTCGTTCACATTCAACATTCACACTAAACTCACGTTTTAAAGTCCATCTTTAAACTGATTGCTCTGACAGAACAGACAACTTCTAAAAGATGGCTACATGCTTATCTGCATATTATGTCTTTCTGTGAAAG
>PinzonRADtag-2430
TGCAGGCAGCCACCTCTCCATGAGTCCAGGATGTCAAGATAATTCACTACTTAAAAGAGATGAACAAAACTATGAACTTCATACTCCTCCCCTGAATAGGAACTTCTCAGGATATAACCAAAAGCTAGACATGAATGGCT
>PinzonRADtag-2431
TGCAGGAACTGGCAAGGGGAAACTAGTCAGATTGCAATTAATGGAGGATGGGAGCTTAAATACCTTTGAGGAGCTGACCCTTAGTTCTTCACTATGGTGATCAAGAATTTGCAAATACAAATTGGCCTGGTGGAGGGGAA
>PinzonRADtag-2432
TGCAGGAAAAATGGGGAGAATGGACTTTATAGAGATTTGACAACTTACTTTAATAAATACAGCCCCAAGGAAGGGTGTTGCTGAACTAGAGAAGAGTATGTTTTGGTAGTTTAATTGAGAGATCCCTGAAACGTGGGGAA
>PinzonRADtag-2433
TGCAGGACCATCATGGCTTTACTGTACAAGCTACAGATCACTGCGTCCCAGCTTCCCCTGCCCCATGGAAACAGAACAAGGAGCTAAGCAGATGGGCCTTGACGTCAAACACACATGCTAAGGAAGGGGCCAGCTACTTT
>PinzonRADtag-2435
TGCAGGGTTGAAGATAGATATATGAGGGATTCTCCAGTTGCTCTGTAGTTTGGTAGGGGTAGTTGGTGTTAGATTATACCTCTCCCACAAACACCAAACTTATTTCTGTACAGAGATACAAAGATGCATTTCTTGACCCT
>PinzonRADtag-2436
TGCAGGAGCAGGCAAAGGTGACAAAGTGGGGCTGAGGATCTGGCACTTCAGGTTTGCCTGCTGTCATGGGGACTGAGGGCACTCTGCACTTTGCAGGGTCAGGGCCTATGGAACAACTCTCACTATGAGGCAGAAAGGGC
>PinzonRADtag-2437
TGCAGGATGGGGACAGCcttggaaagccgtgactcagaggtcagggcagatactgcctcctcgtgagttttcagtgcagggctgtggcaaggtgggctgagcagatccttggctgtatacgcaggggaatattgagcaCA
>PinzonRADtag-2438
Tgcaggaacagaaagtgcccgatgttctgttctttccaaggtcgcgaaccgggctcgattgcagacgcctttctgtttccctgggcgacgcacctcttctatgcgttccctccgtttccgttgattcacaagatccttct
>PinzonRADtag-2439
TGCAGGCAGTACTCTGTCTTTAGCTCATCTTTCTGGATTAGGAATAAAACTACAGCAGATGATATTTTGCATATCCTTGATTCAAGTTATTTCCCTCAATGATAGGGATAATGCTTCTCTTTTCTACATTTGTAAGGCTT
>PinzonRADtag-2440
TGCAGGACACTTGCAGAAATAATCAGTGCTGTATCGAGTGCTCTGTATAGGATCAATTATACCATCACTTTCTCTACGCTCCTTTCTCTTATGTGGGAAATGATTCTACAGTAGAGCTGTAATTCTTTCCTGGGACAGCT
>PinzonRADtag-2441
TGCAGGCAGCCCCCTGCATTCCAGCACACTGTGTAGCCATGTGTAGGAGGGGATGGGGGATGGAAAGCCCAGTGAAGGGCTACATGGGGCCTTCCATTCCAACTTGGCAGATCTGCATGAGAGGGTCAGAATCTACTGCA
>PinzonRADtag-2442
TGCAGGTAAGGCAGAGACACAGACACCTCGGAAAGACTTTCTGAATTTGTAACAGCTTTGTTAGTGCAATATTACGGTCACAAGAACTACACCTAGCACAGTAAATAGAGGCAATATAAGATGTGACAATCTCTGGCATG
>PinzonRADtag-2443
TGCAGGCTTGAGCCCAAACAACACTGTGTATCATCCAGTCCTGCAGACAGATTCACAATGATGGCAATGGTCCATACTCACACTTAATTTGTTCTACCTGTTCACTGGAGTAAGCCTTTTGCAAGACTGGGCACTATGTG
>PinzonRADtag-2444
TGCAGGAAGTGATTGCCCCACCTCCACAAACTTACCACCAGGTAAACAATTTCTGGCACTTGGCATCATATTTAGTTTGTAGTGGTGCAATAACAACAACTTACAATTATATAGTAACGCCTAATTTGAATGCCAAGTAC
>PinzonRADtag-2445
TGCAGGAGCCTCTTTCATTCTCTGCAATCTCTCTACAGTTTCCTCTGGCTCTGGCTTCTAAGCCCAAACCCTGTTCTTCCCCCCAGTCAAGGGTGTACTGCAGGAGCCTTCACATCGCTTCAGTCTTTGCCACAGCTTCT
>PinzonRADtag-2446
Tgcaggaccccacgagatacaacctcccaatttgatagtaaaccactggtaactactctgattatggtctttcaaccagttgtgcaccaaccttatagttatttaatctaattttcttatgggaatgtcatgtagaactg
>PinzonRADtag-2447
TgcaggagggctttaatatgggactgtccctttaaaaataggaggtctggtcatcctaagcatgccTGGTGCTTCCCCTGTGTGTAAAATCGTCATTATTAAACTGGATAAAGACACAATAAAAAAGAGGAGAAGCGAGA
>PinzonRADtag-2448
TGCAGGAACAAGGTGTCCTTTAACTCCATGCTGCACAGTCACAGCCAGATGAATTGGCTTCTTTTGGACTGTTAGCATTAATTGTGTATGGGTTTCATTTACGGGAAAACCACAAAACAGCTATTTTTTACCTGGCTGCT
>PinzonRADtag-2449
TGCAGGTTAACAATAGGTGCATCCCAGTCCCCAAGATCTTTGAATCATTTCCCTGTGATATCCAGCCCCTGACACTGATTACTCACAGGAATCCTGGATTCTCTGCCCCAAAATCCTCTGAATCAGTAGCTAAACAGGGT
>PinzonRADtag-2452
TGCAGGGCAGCTACCGTACTTCAGCACCACAGTATTACTGTTAATCCTGTCTCTTCACACAGACAGAAGGGAGAAGGAACAGCTAATGTATATTAGATTCctgagaggaagaatttaaaccaaaaaaatgtgaatgataa
>PinzonRADtag-2453
TGCAGGTCACTCCCGGgtgtgtgaccgcagcctgccaggcacagactggctctcaccagccggggttacactgcagagtggcctcgacacactcccagtcctggattctctcccccgaaatgtacgtcctgtgctgccca
>PinzonRADtag-2454
TGCAGGAATTCCCTCTCTCCCTCATTTACAGGGGCTGCTAGCAAGCCCAGCTGTCAAGCTCAGAGTGTTCCAAATTTATAGCACCTTCCACTTATAGATTCTAAAGAATAAGTGTCTTCTGGCAGAGGTTGTTCCCTTTA
>PinzonRADtag-2456
TGCAGGAAGTTTCAGTATTTTAACATTAGTTTTTATCCTGAATTGAACCTAAAAGTTGAAATATCAAAATTATTAATGGAACAAAAAGTTTTAAATAATTTCAAAATGTTTTGATTCATGTCAGTTCCATATTAAACTGT
>PinzonRADtag-2457
TGCAGGCCATAGTTTGCCCACCTCTGGTTTATCAGGATGAGTTTTCTGCTTTAAATTCACAGCCTTAATTCAAATTAATTTGCCAGTATAGACAACCCTACGAGTCTTGATCCCCAATACCAGCATAGTGGTTGTCTCTT
>PinzonRADtag-2458
TGCAGGTGACACGCTGACAGTCTCTGATGAAGTGAGGGAGAAAGGTGCTTTCCAGCAGGGAGCATTACTTACAAGTTGTAAAGCCATGAACAGGTCTGCAACTGAGTGTGGGTTACACCTTTAGGTCAGGCTTCTCCAAG
>PinzonRADtag-2459
TGcaggaagtcggtggtggagccaagaattgaatcccagtctctcaagcccaaggctagtgcctgaaccactaggccatccttccGACCTATGTCAGCCACTCACTCTGGCTGCACTGGATCTGGTGGTTAAGATGTGCC
>PinzonRADtag-2460
TGCAGGACTGAAGTCCTGCGCACGGAGGGGGTGAAGCCCTGAACATAAGGTAGGGAATCACAATTTTCCTTAGTGGGAGGGAAGTCCAAAGTGGGTCACCAGCACAAAAAGGTTGAGAAAAACTGTGTTAGAGTGATATC
>PinzonRADtag-2461
TGCAGGCAGTGACACGCTGACTGTAGCCCACATGGTAGCATCCAGAGGAAGGACATGGACCAGTGAACTCATCACTTCTGAAGATGGATGATCTGCTACAAAGATGCCATTCAAGGCAATTAGGTCAATGTCTTCAGGAG
>PinzonRADtag-2462
TGCAGGTTTGGTCTCTCAGTTCTTGCTCAGTGTTTTTACtagttatgtttttatttatttatttTTCATGAAAGAAAAAAAGACAATTGGATTGAGCTCAGCAGTAACTCCATTGAAGTCAGTGGCATTACATGAGGGTA
>PinzonRADtag-2463
TGCAGGCTGCACATCCCCAAGCTTCACCTCTGAACACCAGTTAATGTCAAAGGCTGTGGCCCTCCCTTTATACAAAGATTTTCCTAGAacagctttcagagtggtagccgggtaagtctatatcagcaaaaacaacGAGG
>PinzonRADtag-2464
TGCAGGGGTTCTAAAGAAACAGCTGTCAATTTTTTAGTCTCATTTAGTGCGTGTCATCATTTTTTATCCAGCTCAAAGTGATACTGCAGCTGTACTTGGGGAGAATAAAGCTCTCCACCTGTTCCAAATCTAGAACAATG
>PinzonRADtag-2465
TGCAGGACATAAGGGTTTTCTGACGTCATTGCGGGTGGCTTTTCATTGCAATGTTCTTTCCTACTCCAGCAACAATATGTACCCTACATAAAACAGCTGAGAAACATTAATTACAGCAAACATCAATTTTCTAAAGAACA
>PinzonRADtag-2466
TGCAGGATCTCTGTTATAGATGATGACATGCAAGAAGAAAAGAATTCAGTCTTACTTAAAGACCCTATGTTGATTTTAGAAGCCCTGATGACATGTACTTTAAAACAGCTAAGATAGAGTTTGTGAGACTAGCAGTTAGG
>PinzonRADtag-2467
TGCAGGGAATGGAGACAAAGCAGGGGGTTGGGGGGACTCAGGGCAAGACCCGCGGATCTGATAGTGCAGGACCACAGTTGCTGGAGGAGGAGAGAGAGTCCTGCGAGAGGAAGGCACTAGTGGGAAGCAATAAGTTCAGA
>PinzonRADtag-2468
TGCAGGAAGCCCCATTCCATCCCCATAAAAATCTGTATGGATGGCCTAACTCCCAGGGAGGGATGAAATGCAACACATGTCCAGGAATATACTGCCATACTATGGGAGTTAAGGCTCCAAGAAGCAGTATTAACCGCCAT
>PinzonRADtag-2469
TGCAGGAGCTTGGAGTTGCCATGCAGCTCAATAGGACTTGGGATGTCTACACTGCAATGAAACAGCAGCAGCTGGCTGAACCGTGGCCTCCGACTTCGGCTTGGGCTGTGGGGCAGTGTAGATGTTAAGACTGTAGCTTG
>PinzonRADtag-2470
TGCAGGAAGATAAGCAGGCAGTACAAACAGTGACAAATATTTGCAAAATACAATAATGCTTTAAGACCTTGGTTTGAGCTGTTCTATCTCCATTTTTTTATGGCCTTACTAACGGTGCTGTACAGGTAGCTACAATATTG
>PinzonRADtag-2471
TGcaggggttttgtttcagactgtcagcagattcaggcagatatggtttcatcagctgaccctgaaaatgtgaaatgaatgtaatcttcacaaccataagacacaactatcctttaaaaagtttgttaaatgaaagctta
>PinzonRADtag-2473
TGCAGGACTCTGTTCCATTTGGTGGTTTGCATCCAACGGTTTGCGGCATGATACAGTATCTGAATCAGGGCTGCTGACTCTACCTTCATTAACACCTTACAAATGCCCTGTGGTCTCCTGTTTTTTTCTTTTTTTTTCTT
>PinzonRADtag-2475
TGCAGGAAAGGACATGAAAggctgagtttagaagggggtctgagcagatgatggaacacagagatgatgaggcacaggggataagctcagacatgcagatggaagcaggaccaaagaattctgaggaggggctgctgggG
>PinzonRADtag-2476
TGCAGGCATCGCTACCATCACCACTTTATATCTTCAAGGAGATTTGAAACAAAGATTGTAACTATTAATAAACAAAGATTATTAATATTGTTCTCTCTTAGATGTATTATTTACTAGTTATTGTAATGTTAATAAATGAG
>PinzonRADtag-2478
TGCAGGCACTCCTGCAGAGAGTCCGCTGGTCCTGCGGCTCCGGTGGACCTCCCGCAGGCACGCCTATAGAGGGGCTGCTGGTCTCATGGCTCTGGTGGTCCACCAAAACTGCGGGACCAGCGGACCCTCCGCAGGCACGC
>PinzonRADtag-2480
TGCAGGTGTTAATATACAGAAACAAGTATTCTGTGCTGATTGCAATCCAAATGCATTCTATGTGATATTATGCAGCAACTAGGAACATTTTCCTTGCAGTACTAGATAAGTAGCTATAGGTTTCCTCAATTAGACTTAAC
>PinzonRADtag-2481
TGCAGGCCCTGCTATCACTCAGAACAACAGCATGTGGCACCCCACACCCAGTTCGGTTACACGAATGTTCCCTGAGCCACTCGCACATCACACGGAGAAAGGCAACAGCAAATTTCCTAAGCCCCCAGCCTTGCACTCCA
>PinzonRADtag-2482
TGCAGGACTGcattgatgatttcccacctatagttacattttgagacctatcaggtaaccagtttttaaactatttaatgtgtgccatttaattttatatcattttggttttttaataaaaatgttatgcggttccaagt
>PinzonRADtag-2483
TGCAGGAGGTAAGATGACCCACGACTAGTCCTTGGCCTGCCAGATTCTGGGAAATTTCCTGAGAGTGCATGGGCTTGAATGCCAACTTTTATCATAGACTGCACTAATGCCTACTATATATTCAGTAGGGGGTCGAACCT
>PinzonRADtag-2484
TGCAGGATAGTTATCCATAAAGCATAATGTAAGTTATCTACCAAAAGCTCATCACTTGTCAAGATTCATAATCACTGCAAGCTGTCTGTAGGGGGGATATTTAAGGAACAGTGTCATGATACTGATAGGCAGCTTTGTGG
>PinzonRADtag-2485
TGCAGGTGTGCCTGCGGAGGGTCCGCTGGTCCCGTGGCTCCGATGGAGCTTCCGCAAGCACTCCTGTGGGAGGTCCACCGGAGCCATGGGACCGGTGAGCAGCAGAGCGCCCCCCATGGCATGCCGCCGTGTTTGGGGCA
>PinzonRADtag-2486
TGCAGGAGAGATTTAAGCGTTTTCTTCTCCTATTTCAGACAGGAAAGCTTGGCTTTAGTAGCACTCTGAGGAAAAGCACTCTACCCCTTGAGCAATTAAAGGAGTGACAAAACCAAAATTTGGAGGGCAAGGGATTCAAA
>PinzonRADtag-2487
TGCAGGAATTTACAGCTCCCTCTGCATACAGCACTAGAATTCGTGCTGAAAAATCCATTAATACAACTACAAATGGAGCCACTTGATGTAGTTTGAAGCTTATAAAAAATTGGTTGGGGAACTGTTTGTTTTCCAACATA
>PinzonRADtag-2488
TGCAGGTCATGTTCTACATGCGGAAGTTAGTCAATGACAGCCGGATGAGACAAGCATTTTGTGGTGGTAAGTGCCAGAACTTGCTATAGGTGCCCCAAATGGATATTTAGGGGGTCTTGGTACAGATTGAAGTGACTGGC
>PinzonRADtag-2489
TGCAGGAAGAAACATAACACTATACACACTGACATTCATGCAACATTTAATGTCAAGAACACAAATTTCAGTATAGAAACACCAAGTAATATCAGAAGGGAAGAGGTCTTCAGGATCACAATGCTGCTTCACTTATCTGC
>PinzonRADtag-2490
TGCAGGGAgaggggttctgtccttctctcctgcacctcccacgcagcacattcagccactattcctggcagcaaggtgggaagaaggagagagccacttctgattgcatccgacgaagtggatattcacccatgaaagct
>PinzonRADtag-2491
Tgcagggaagtccgggatatcttcttcccttcctcgaggaggctctggaactctggacgggagtccagggggaccagctcggtgaacttgtccatagactgccaggtgttaaaattgtacctactgagaagggcctgctg
>PinzonRADtag-2492
TGCAGGCCTTACTAATGGGATGAGTCCCATTGATTGGCTCTGAGCCTTTGCCATTTTCCTAGAAACCCGATTTAAATGTAAACTTTCTAGGACAAAACTGTTATATGCAGTATAGCCTCGATTTGGCACAGAACACTGAA
>PinzonRADtag-2493
TGCAGGAGGTCCACCGGAGCCGTGGGATCGGCGAGCGGCAGAGCACCCCCCGCGGCGTGCTGCCATGCTTGGGGTGGCGAAATGGCTAGAGCTGGCCCTGGCTTCAGTTTCCATCTTTATACTGACTATGCTTTTTGAAG
>PinzonRADtag-2494
TgcagggaacacctctgtggatgggagatgagctctgtctccatggcctactcgtatcgtggcttctcagctgagactgccaacaGCTGAGCTACTAGCAGCCAGGATATCTGTGATGTGTAGGCTCTGCACTGAGACCC
>PinzonRADtag-2495
TGCAGGTAATTGACCCATCTAAGGGAATTGCAGATGTTCCAGAGTGGTTTAAAGGCAGTCGGCTCAACTATGCAGAAAACCTTCTGAAACATAAGGAAAATGACAAAATTGCTCTCTATGCGGCAAGTAAGTATTTAGTT
>PinzonRADtag-2496
TGCAGGCACATTTTTGTGCACCATGATGTCAGTGCATATACCTGAGGAGATGTCCCTTTAGCTTTTCAAAGAGAATCATTTTTCAGGTTATTTTTTAAGTAATAAGTGACTTAGTTTTCAGCTGTTGTGATTTAGTTTTA
>PinzonRADtag-2497
TGCAGGGCTGAGATTGTGTCTTTGTAAAGTGCCTGGCAAATGTCTGACACTTACATGTCTAATAACAATAATTCATACTGGTGCAAGATAGACTCAGACACTCCAGGCCTTTCTTTTGAGCAGATTTTAGTAAGGACAAG
>PinzonRADtag-2498
TGCAGGAGATCCAGTACTGGGGTCTGGACGAGCTCAGCATCGACTCCTGCTGCAGAGACAGGTGAGCACTGGGAAAAGGTGAGCACTGGGAAAATAATAATGTGAGCCGGATGCTCTCAGTATCAACTCCTGCTGCAGGG
>PinzonRADtag-2499
TGCAGGGACCAATGCTGTGTGTGGTAGGGATGGAGGGGACCGGGGGTCCTCAGCCATCACTCTTCCAGTTCAATATTCTGTCTTTAATGATTGCTTGATGGCTTGTTTCTCTGGTATAGTTAGAAGCCAGTATTCCAACT
>PinzonRADtag-2500
TGCAGGATTTGTAACCCAAATATTACAACATTGTGTTAGTACAGGAGAAGCAGAATGTGAAGCTGACTGGAAACAATAGTGCAGTTTACCAATCTGTATCGTCCAAGATGAGAAATCCAAGAAGTAAGAGCTAATCTGTA
>PinzonRADtag-2501
TGCAGGCATGTTCCCTCCAAGAGCAACTGCTGTTTTACTAAGATAGAACAAAAGCATTTAAGAAAGAGAGATGTTAAAACAATTTTAAAAAACCAAAACTGTATGCATACCTACCTTTTCCCTAGGGATTACCCTTCCCT
>PinzonRADtag-2502
TGCAGGAGGTCCTCCCAGCAACCAGcagagtgccccctgtggcataccaccccaagcatgcacttggcgtgctggggcctggagccacccctggttcaagtttggcttctatctcagatgtggtaatatctacctccata
>PinzonRADtag-2503
TGCAGGCATGCTGCCGAAGGCAGCCTTACTGCTGTCCTGATGGCGACTGGCAGGCCGCCCCCCTTGGCTTGCCGCCCCTGGCATGCGTTTGGGGCACCGGTGCCTGGAGCCACCCTGACCAAAGCCACAACTTGTAATTG
>PinzonRADtag-2504
TGCAGGTGGGGCGCCCAGAGAAATGGTGGCTGTGAATACTCCATCTGCATTAAGCTCCTGGCTGCCAACAGAAGAACTGTAATGGCAGAATTCCAGGCCAACTCTGATGCTATACAACAGTGGAGCGACACGCAGTATCA
>PinzonRADtag-2505
TGCAGGTGTGCCGCGGAATCCGCGGGACCAGGGACCTCTCGCAGGCAAGCTGCCAAAGGCAGCCTGCTTGCCGGgcttggggcagcaaaatacctagagccacccctgTATATGAGAGAGTACAAGAACTTGCCGGCAGT
>PinzonRADtag-2506
TGCAGGAGTTGTTGCACCAGTGCAACAAGCTCCTTTATTCCCGCAATTTTCAGGGCTGAGCATGTGGGCAGAGCGAGGTTCGCGACTCTCTGGGCTGAGGACACAGACCTGGCCTGCCACTGGGTCCTGTCTCCATGCAT
>PinzonRADtag-2507
TGCAGGACTGTCAGCAATAAAGATACACACAACACTGGTTTTGACCCCTTGTGGCTGTGTCCTTTGGGACAGTGGCTGTTCAGATGAAGTAGGCTACAGTGAATACTGTTACCTGTCCGCGCTATCAATTGCTTCCAGCT
>PinzonRADtag-2508
TGCAGGTCTGGAGAGAGCATTATTCATTTCTCTATAGGACCTACTGAACTGCTGCTGTTCTTGGTGGTGTTAGTTCCAGTGGTTGCATCAGATAAGAAAAGTAGCCAATTGCTGACAGCTGGCGTAGGGCTGTCCATGTG
>PinzonRADtag-2509
TGCAGGAATATTAAATACAAGGCTTTAAACTGGGATTCTAAGAGAAAGCATACAGCAACTGATTTGCTGCTATTGGAATAACAGGTGATGGAATTCCTGGAATCTGCATGAACTTGATGTACTGATCAGCTGCTGACAAA
>PinzonRADtag-2510
TGCAGGAGCCTTTCCATGCTGCTGCAGCCTTTCTTTGCTGTGTGTAGctacacgtaagtgtaaactaggctgaccggataggaagtgtgagaaatcaggacagggggtgagcgggtaagaggagcctatataagaaaaag
>PinzonRADtag-2511
TGCAGGCCTCTACACTAGTCCCACACAGGATTCTACATTAGACTCCACGTCTTCAGGGGTAAAAAGGTCAGAGTACTCAATCTCCAGCCAACACCATTCTTTTGCTTAAAGAAATTCCATATCATGGGGTAGCAAATTTA
>PinzonRADtag-2512
TGCAGGATTAATAGAGACTGTTTATATTTCTTCAGGCAGAGATGAGAAAATGGTTCCCCTGTTATGAAGTAACATCCAGATATACACAAGAAAATCACAGAAAAGATCCTAGCTCTCACAGTCAGAATGGGGCACTAATT
>PinzonRADtag-2513
TGCAGGCAGCCTTGCTCTTTGCAAACGAAACGCTCTGTGCTGTGATAACACTGGGAGCAGCGTTCTCATCCCCTTCCTCTTTCAAGCCTTAAGCAAAGTGAGGGAGTGAGTGTAGAACGAAGCGAATTCGTGCCGATGGC
>PinzonRADtag-2514
TGCAGGGCAGATCTAAAGCCCTGACGGGCCACTTAGTTTGCCCACCCCTGTTCTAGCAAGTTAAATTTGTGGGATACTCTTCTGAATCAATTTTTTCCTTGTTTGGATTAAATTCTTTGTGCCTTCTTAATCTGTGATAA
>PinzonRADtag-2515
TGCAGGTACCAAGCAATTTCCTCTAACTTCTTATGCCAGTAAATCAGGAATCCATTTGCAAAATAGTCCCGTGGTCGCTGAAGTGTGGCCAAAAGAAAAATCAACCAGTATGGATATTTCACACATGCATGGTATTAGGG
>PinzonRADtag-2516
TGCAGGTGTTTTTACACCAGTGTCATTTATATCTACTGTGAGCATGCATTATTACCATACCAGTGCCAGGTCAGTGCTACAGAATTTCTTAAAATCCTCAGTATAGACAAATTCTCACCTTAGAGAACTCTCATGTTGTT
>PinzonRADtag-2517
TGCAGGACCCTACACAATTAGAAAATAACATATTTAGTATACAAGTACAAACAGTATTATTTTCATGTATTGTGATCAATAAAACTTGCATCTCACTCTCAATACATATATGGCTTTTTACTTATTTTAATAGCGGATAA
>PinzonRADtag-2518
TgcaggagtcagtcctgggtgtggtattattcaatgttttcattgacttggataatggaatggaaagtatgcttataaaatttgtgggtgatatcacagaaggtgtttcaagcactttaagacaggactggaattACAGA
>PinzonRADtag-2519
TGCAGGAGCACTCCCAATTGATGGTGTAGCAAGAAAATGGAATGCAGAAAGCTGAGGCTCACCAGAGAAGCAACACGAAATACTGAGCCAAATTCAGCCCTGCTGGCAGCAGGTGCAGTTCCACAGAAGTTTCTTCCTAC
>PinzonRADtag-2520
TGCAGGAAGCTAGATTTTCCCCTTTTTTCTAAATGCTAACAAGAAATGCTCTAAGATTGTCCACGTAATGAAAAATGAGTAAAATAAGAGTAGTACATAGAACTCTCTTTCCCTCGCCTCTCCCATCTCAGGTGAAAATG
>PinzonRADtag-2521
TGCAGGTGggggcagggcatggagccccccagccactcctccacctcggaggcggaagggcatgctgtccacttcctgggagccgtgtggagccaggcacggagtctgactgccccgctgcagccagacggacttttagc
>PinzonRADtag-2522
TGCAGGAGTCTATCTGCAGCCTTTAAAGTGTCACAGTTCAGGAAAACCGCATCTGTGTCTCCCCTCAGTGGTCCAGCAATGGCCCCCATTCTCAGGCTTCCAGCTCCGCATCTGTTGTCTCTCTTGAGTGAAGCCCTGCG
>PinzonRADtag-2523
TGCAGGCTGGGTGACAATCACTCTGTTCAGGTGACTGTGTACTGCAGAGTCCCGTGTGGATACAAAATTTGTATCCGCATCCGCGCTGCTATCCACAAAAATGGTCTATGGATATCCATGGATACAAAGTGTTACCCCTG
>PinzonRADtag-2524
TGCAGGTGAGGGCAGCACACGGAGCCTTCTGACCCTCACCTCCCCCAGGGGTTTCAGACCATAGTTCACCCTCCCTTGATCTagaacataaaaatggacatattgggtcagaccaaaggtccatctagccaagtatcctg
>PinzonRADtag-2525
TGCAGGCACTGGGAGAATCCATGTGCTGGCCTGGGGCAGAAATGCATATGTGTGAGCTGGGTGCTAAGTGAGGAGAGGAGATGGTTAACTTGTATTTCTTGCTGGCTAAGAATAAAGTAGAATTTAGCTTCTCAAACTCC
>PinzonRADtag-2526
TGCAGGTGACAATTTAATTGTCTCATGTGGACTGCAATTTTGTTCTTACATTTGCTGTATCGTACCAGCAGTGAAGCACGTAATTGAAAGACCCCAGGTGTAGCTATTAAATTCAGCTGAGTGCTGTCACTAACAGCCAT
>PinzonRADtag-2527
TGCAGgccgcccgccatggcttgctgccccagacacgcacttggtgagctggtgcctggagccgcccctgatctagacagcagtgaccaagggggggttgagttcctgactaaaggaagaaaggagagcagcagaatacA
>PinzonRADtag-2528
TGCAGGATGAAGTTGGGAAAACACGCCAGGTGCAGGTGGGAGGGGACTGTGCAGCATCTTCTCCTGCCACCTCCAGTTGCACAGCAGCTTTGCGCACTGAAGACCTGGTAAGACTGTGCGATATCATAAATGCCCCTTCT
>PinzonRADtag-2529
TGCAGGATTATGACTTGACCATAATAGTTCAGCCAGAATCTTGCTGAGCCAGGCCTCATCTTTCTGAAGGAAGAAATGTTTGCTCAAGCAAACAATAGATAGGGAAAGAAAAGTATGTGTGATGGAATCGTAGGACATAT
>PinzonRADtag-2532
TGCAGGGACCCTGAACTCTAGCAACAGATCGATAGGACTAGCAAAGCAGTGCATGGGTACATCAGAACATGGGATCAGGTTACTGTCCTCAGAGGGGAGCAGAGCTTAAAACAAACACCATATCATTTCCCCATGGAAGA
>PinzonRADtag-2533
TGCAGGCAAGGGTAGTGCATGGAgctgcgccacagggctggcaatcctgctggcctgattgaaagccctgatggcccggatccagcccgcgggccgtagtttgccttcccctgCAGACGATGTGGGCAGACCAACTCGTA
>PinzonRADtag-2534
TgcaggctccagcatgccattaaaaattggctcacgtgccgtctttggcacgcgtgccataggttgccaacccctgCCATAGGGTATACAGCTTAAAATAAAAATAGAGATATATGGGCAGAAAAGAGCAGAGCACAACT
>PinzonRADtag-2535
TGCAGGCAGCACTGTGCCTTCTAATTTAGCATGTGGGAGAATCCAAAAGTGGCCAGCAAGTTTCAAGTTAACCTAACGAAAGGAAGTGAGACGGCTGGCTGAGATGAGGTCCTAGCAGGAGCAAGCACTGATCTGAAACA
>PinzonRADtag-2536
TGCAGGATCTTTCTTACTCTCTGTAGTGTCTGCAAGCAACTGCCAATATTTACGTGAAGCCACCTCACTCTGTATAAGGCTCAGGCACCTTCCCTTAAACCCAGCTGGGCAGCAAATAATCAGTCCACGTTCACTAACCT
>PinzonRADtag-2538
TGCAGGAGTTAAAAATGACCACAGGACTTGACATGTTCAGAAATGTATCAATAACTCAATTCTCTGATTTAGTTGTCTTCCAATACATCCTTTGCACACCCCACATTCACCCACAGCAACATAAATTAAAAATAATCATA
>PinzonRADtag-2539
TGCAGGCGAGCTTCAACACACGGCCTACTTCTCCATCTGGGCTAGGTTTAGCTTTTGGTGTTGAAAACACACACAATCCCATGCATCCTGGTATCCCAGTTATCCTGGATTTTCTTCAGGAAGCCATAGACCAGAGATTT
>PinzonRADtag-2540
TGCAGGATGCCAGAGATGCACATTCATTGGTGGAGAGCCAAGAGGCAGAAAGTTCAATGGCCAAAGACCCCGACTTCTTGCATGTTTCCTCCCAGATTACTGAAAACTCTAGACTCTATAGTGATTCGAGCCCTATGAAC
>PinzonRADtag-2541
TGCAGGTGCATTAACGTTATCTCTTCCAGCATGAGGTAATAGGGAAAAGTCAAAAAATGCAACACTGTAAAGAAAAAAAACTCTGTTCTTATGCTCTGAAATAAGAGATGTGCATAGCTCTTAATGTAGCTCATTTTGGG
>PinzonRADtag-2542
TgcaggagggcttaaatacgggactgtccctttaaaaatgggacgtctggtctccctTCACCTACTGCAGCTGTAGTGCTCTGGAGCAGAGCTACCAGCTCAGCTAGGCTTAAAATGCTGCGTTCGCACAGCTGCACCAC
>PinzonRADtag-2543
TGCAGGTTGGGAGTTTGACACCATTCCCTtaaacgattgctcttttgagtagttagttttacaaacaagggaagctactctaattttagtcctaaataatgcacaagttggggcaagaagtaaCTCTAGTAGAAACATTA
>PinzonRADtag-2544
TGcaggtctggctattgaggtgcactagcaggtggatggagggacttttgcactgcttcccccctgtgtggtacttgttcctgggataagatgacactactgtctatctgtctttgaaaggcaccaaattcacttaaCTC
>PinzonRADtag-2545
TgcaggacgctactcagtatgaccttccaacttgactgtgattgactggataaATGTGACAGCTTCTGGGAATAAATTTTGTCTTGGTTGGTAAGGTACAATAGAAACTACTTCTGCCTAAAAAGGATGAGTTAATAAAA
>PinzonRADtag-2546
TGCAGGTTTTCTTCCCCAGTCGTCCTCAGACCACCTCTGAGCCACAGAGTAAGCCATCTAGGCCATCCTGGAGGCATTGAGAGTTGTGTTAGCTGCGGTGGATAGTAACTCCTTGGATTAGTGGAGGGGGATTGAAGCTG
>PinzonRADtag-2547
TGCAGGGAAAATAAATACAGATATCCAATGACATCCCAATAGCCCAAAGAGGCTTCAGTCTGAGAGTAGTCACCGAAGCAGACACGGGTTTGCAATGCAACAGTATCCTGATGTGACACCTTTAATATTGCCAAACACAA
>PinzonRADtag-2548
TGCAGGATGGGAACAGACATTGGGGAACAAGGAACCTCAGGGGGCAGCAAAAGGGAGACAGGACACAGCCCCCTGAATGGGAATCCTGGGAACACACACAGCTGAATCCAACACACACAGCACCACAGGCTTTTTAGTCC
>PinzonRADtag-2549
TGCAGGCCTAAGTTAGTTCCTCTCCATATCCCGTCCTTCTTTAGTGTCTCTAGTCTCCTGACTTGAGGCCACCTTCCCTGTCTGCATTATCCTCCACAGACTCACCCTGGCCCAGGCAGCTGGGAAGCAAGCAATTTGGC
>PinzonRADtag-2550
Tgcaggagtctgtcctgagtctagaatattttcattaatgacttggagctttatgtggaaagtatgcttataaaatctatggatgacaccaagctaggaggacagatttagattcaaaatgactttgagaaataagagaa
>PinzonRADtag-2551
TGCAGGATAACCCGTGGAGACTGAGAATGGTACCACAGAGGGATCCCAAACAGACTCAGCAGTGCCGTCTTTGTCTCGTAGGTTTCTGAGCACCGGGTGCTAATAACACTGGCCCCTGAGATTGAAAGGGAAACAAGAAC
>PinzonRADtag-2552
TGCAGGAGGTCCGCCGAAGCCGCAGGACCAGCAGACCCTTCGCAGGCATGCCGCCAAAGGCAACCTGCCTGCCACCCTCGTGCCGACCGGCAGAGCGCCCCTCCGTGGCTTCCCGCCCAGGCATGCGCTTGGCTTGCTGG
>PinzonRADtag-2553
TGCAGGTGTGTATAAAATCATCTGTAAAAGCAGATAAGTAGATTTTCATGCCTAGGCTTGTGAATTTTTATCCCAATTTCATAAGGGTGATTTTATCTGCTCTTTGATGGATATACATGGATATACAAGGCCTGATTCTC
>PinzonRADtag-2554
TGCAGGATGGTGCGTGAGAGCATGAGGTACGTGGTAGAGCTTTGGTCTGCAGCTGGGGTTTGCCACCTAGCCACAGCCTCCAGCTCAGGATTGCCATGTCAGACAGCAGTGTTTTGATAGTAGGTTTCCTGAGGCAATGA
>PinzonRADtag-2555
TGCaggacctccagacatctggggaggcctgttccaaatgggctgtgctactccgcagaggcttagaggccggtggggatcgaggattgtccaacatgggtctagcctttatcctggctttattctggtgccgtggcgaa
>PinzonRADtag-2556
TGCAGGGCACAGCGCTCTATGGAAATGCAAGACGATATTATTTAATTTTCCCAATTGTCAGGATAAGGGATTCCAGGAAGGCTTTGCACACAAGGGAATGAAGCTTTCCAGTTACAGCCCCCTATATCCAGTGGTAGCTG
>PinzonRADtag-2557
TGCAGGTCCCGTGGAAGCAGAACTGACTGTGGGAGTCAGGACAGTCGTTAAAGTGGGATCGGACTGCAGCAGCCACTGGGGGACCTAGATGGGATGAACAAACAAAGATACATTTTAACTCCATGTGTAACCCACACACC
>PinzonRADtag-2558
TGCAGGTGAGTGGCATCTTGTTGAAAGAGGCATCACTATGCGGACCCTGAAGGGGAGTTTGCAGAACCACTAGCCCACCTGCTTAGCCAGGAGATGAAACCTACATCTATTTATAGCTAAAACACAATATTTAATACACT
>PinzonRADtag-2559
TGCAGggcttccaatgggttctgagcaccctctattttttccccatgggtgctccagccccagGAGCCTATGTTGCAGGCCTTACCCCTAGTCTGCCCCTGAGATAGGCACCAAAGGCTAGATTCATATAGGGGATATAG
>PinzonRADtag-2560
TGCAGGAACATTATACTATATTGTATGAACAGTGTACTGATAAGGGAGTCTGGAAAACAAAAAAATTCTTTTAAAAAAAATAGATAAAATGTTATGGTTGAGGCCTTACCTTCATGTCTGTCTGTAGAGTGCCTAGCACA
>PinzonRADtag-2561
TGCAGGAGGTCCACTGAAGCTGCGGGGCAAGTCACGGAAGGCAGCCTGCCTGCCGCTCTTGCAGCGACCGGCAGATCGCCCTCAGTGGCTtgccgccccaagcatgcacttggcgtgctggtgcctggagccgcccctgA
>PinzonRADtag-2562
TGCAGGTGCAGGAAGGCTGCCTCACACTCCTGCGCAACCTCAGGCTGGTCACCATCCAGGTCCCCGGGCCTGTCCAGGCTGACCTAGCTATGGCCTAAAGTGGCTCTCTGGCCACTTGATCCAGTTTTCAAGGATCTGGC
>PinzonRADtag-2563
TGCAGGAGGTCCACCGGAGCCACctgccgccctcctggcaaccgacagagcgccccctgtggcgtgccaccccaagcacacgcttggcgcgctgtggcctgaagccggccctgTCCCAGACAGTGCAAGCAGTTTGCAGG
>PinzonRADtag-2564
TGCAGGTGGTCCGCATAAGCATGCCCTCGCAGCGACCGGCAGAGCGCCCCCCGTGGCTtgccatcccaagcacatgcttggcatgctgatgcttgcagctgccgctgGCAGGAAGAAAAGCCTAAGATGTCTTTGGAGAG
>PinzonRADtag-2565
TGCAGGAGTCCCTAGAAAACCAGGTAGGTCTTAATTTTATTGAACGTAGCACTCTAAAATGTTAGGATTATTGTGGTAAGGCCTGAAATGCTACACCTTTACTTCTTCAAGTCTCTCAGAAGATCATCTTGGGCTTAGAG
>PinzonRADtag-2566
TGCAGGAAGGTCGGGCAGGTCAGAGTGCAGGGGTGCCCATTTTTCTCAGGCCCCACCAATAGGCCAGGGCCTCTTTGACCCAGTGGCTAATCTGCCACTGTACAGATCCACACATACAAAGATGCTGTGGTCCTCAACGC
>PinzonRADtag-2567
TGCAGGAGGTCCGCCAAAGCTGCGGGACAAGCAGACCTTCTGCAGGCATGCAGCTGAAGGCAGCCTGCCTGCGGTCCTTGCGGCGACCGGCAAAGCGCTCCCCATGGCTTGCCGCCCCAAGCACGCGCTTGGCATTCTGG
>PinzonRADtag-2568
TGCAGGAATGCATAATAGAGGGCCTGAGGGTGCAATTTCTCATCTTCATGTAGGATGGGTCACCACCCCTGGGCTTGTTGAGTCTATCTCTGGATTGTATAATCACTATTCTGCATTTTAAGTGAGTTTTCGGAATAAAA
>PinzonRADtag-2569
TGCAGGATATTTGTATATCCTCACACAGGAACACAGCGTTATTCAATGGAATTCATCCTGCACAATAGGTGGAATTTTCAGCCGCTAAGGCATCAGGCCAAATCAATCCCTAGTGTAGTTCCACTGACTTCAATGCAGTG
>PinzonRADtag-2570
TGCAGGTGCACCACTATTCAAACTTTGTACATTGCACCTAATTTGTACGTACAATTGTGGCGATTGTGCATGCAACTGTAGTAACTGTGCATGCAGTCACACAACCGTGTGCATGTTTTCTAGAAAATCCAACCCCGGAT
>PinzonRADtag-2571
TGCAGGAGGTCCACCGGAgctccctgctgccctcccggcaacaggcagagcgccccccgcaggatgctgccccaagcacgcgcttggcatgctggggcctggagccggccctgCCCCACTCAGCCTCAGCAAGTGCTATT
>PinzonRADtag-2572
TgcaggactccactcaatatgcccttccaatttgattgtgagccactgataactactctgattacgtttttcagtcatttatgcccccaatttatagcaggttcatctaggctatatttctctagcttatttTTTGAGGT
>PinzonRADtag-2573
TGCAGGCCCCATGGGTCCCAGTCCCACTGCAGGGCTCTGACTGGCAATGCAAAATAAATGGGGTGATACCGTCACAGAGCCAGGACACACATCAAGCTGTAAGGTAAACAAATTGATGTGACTTATCAGAGCCTTGTGGT
>PinzonRADtag-2575
TGCAGGAAGGGTCAGAACAGGGATAGGAAAAGAAGGAGGTGGACACTAAGAACCACtggtgccccaaattttcaggtgccctatgcagctgcctatgttgcctatgcctaaggatggccctgGGTTTATACGCATGCTAA
>PinzonRADtag-2576
TGCAGGTGTGATGTCGCACCAACTTAGTTAAAAACAGTGCAACTCCGCGTGTAGACCTGCCTTGAGTTAGTTGCACCGGGAAGGAGTGTCAGTGTCGCAGAACTAGCCCTGGGTCTTTACATAATCAAGAACACCCATTT
>PinzonRADtag-2577
TGCAGGTTACTCAGCTGGTAACCATGTCACGTGTATGCTAGTTCTTTTGAGACTTAAGTCCCAGGGCTTGGGATAGATAAAAATATAACAGCCATTCTAAGAGTTTGTCCTTTTCAGGTGAGTAGAAGTTGACTTCAGGC
>PinzonRADtag-2578
TGCAGGTTCTCAGTTATTTTTAAAAACATGGCAAATTACTCTAGAGTTTACTATCCAAATCTTACAAAAGCACCAGTCATTGAAGAAAATGGAATAAGCCAAATTTGAGTTGCAGATCAAGCTGTTACTGAGATCTATTC
>PinzonRADtag-2579
TGCAGGATATGTACAAAATATAGAGCTTCCATATATTTGAATTACTACTGAAGTGCTATATCTTGTTTTTCATACTCTGATACCACCACATATTCTCCCCCACCTAGCTCCCTTTATCTTTTTTAAAACCTTTTTAAGTG
>PinzonRADtag-2580
TGCAGGCATGCAACGTTGCCACAAGTGCTTTTCTGACTGGCTCTATGCTCATGGAATTTCATCCCATTTCTTTTTCATGTTCTCTAAGACTTTTTTAATGGCTGTTTCCTTCTCTTGCAGTGTATCTTGGTGAAGTTTCA
>PinzonRADtag-2581
TGCAGGGTGGAGATGACAGTTTTAGCCCAGACGAGTTGGCCCTGGGAGGGGGACAGTTCGCACTAGTTGCAACTGATGTTTTATTTGTAACTAGTTAAAATGAAAAGCAAGGCTGGAGCCAATTCCCAGAAACAACTAAT
>PinzonRADtag-2582
TGCAGGAACACTTCAATTAATATTCCTCCCTCTTGGATAAAGAGGATGAAGGGCACACAAGTGCGATCACCATTGAAAGTATTAGGGATAGTATTTCTTTTTCCTACAGAGGAGAACAACTAACTTTGACTTGGTCACAG
>PinzonRADtag-2583
TGCAGGAGGTCCACCGAAGCCGCGGGACTAGCGGACCCTCCACACGCATGCCTGCGGGAGGTCCACCGAAGCTGCAGGACCAGCGGACCCTCCGCATGCAAGCCGCCGGAGGCAGCATGCCTGCTGCCTTCGCAGTGCCG
>PinzonRADtag-2584
TGCAGGCACAGCTAAAGTACAACTTGTCTTGTACATGGTGCAGTTTTAGAATATGTTGATTAGAAATACTTTCTTTAATATAATTTTATCATAATTAAGACAAATGTACTGAGAGTGAAACAAATTCAAACCACCTCTTG
>PinzonRADtag-2585
TGCAGGTCAGGTCTGAAGTTGGTGCTGCCTCCAGTAACACGTGCCAGAAATGCCAAACTGAAAGGAGTACCCTTCTAATCTGGAGGTAGGCAGAAAATAAAAGGAAGAGTGCTTCTCTGAGGGAGGGAGGGAGGACCTCT
>PinzonRADtag-2586
TGCAGGACATTTTGAGAATCCTGCAGACCCTACAATCTCAGGGTATGCAGTACAAACTGCAGTGCTACAGGCTCAAGCTGTCCCACCCATATCTGCTGCTCTGGCTTCTAGGGAGTTGGAGATTTTAATGCAGGATAAGT
>PinzonRADtag-2587
TGcaggccagattgaaaaccttgatgggccagatccggaccgccagctgtaatttgcccttccctgCTGTAgatgaaaagtgctatatcagagctaggtaatactgtTTAAAAAGATATAATGTTTTGCCTACTTCTAAA
>PinzonRADtag-2588
Tgcaggttcatgttgagtgctaccctccttaggaggtcctgatgggctctcaggtcgattggaggagagcccgaggagaatgttcctgccactgtctcatctggagaagaggaacaggagatgccagcgacgagcaggtc
>PinzonRADtag-2590
TGCAGGATGTCCTGGATTTTGGCTACAAGAGGAAGCCAAGCACTTTCTCCCGGCACAAAAAACCCCAGCCACCTGCAATCAGCTCCTCCAATGCCAGCCACTGTATAGATTGGGCAAGCTTAGCTCCCTGGTGGCCACCT
>PinzonRADtag-2591
TGCAGGAGGTCCTCCAAAGCCGCAGGACCAGTGGACCCTCCGCAGGCAAGCCACTGAAGGCAGCCTGCCTGCCATGCTTGGGGTGGCAAAATGCCTAGAGCTGCCTCTGAAGGATAGCATGTCTACCTTCTGCAGCTGGG
>PinzonRADtag-2592
TGCAGGAGATTATCAGTGTAGTAATGACAGATTTACTGCTCCTCCTTCTAGCAGATGGTTGCCAATCTACTTAAACCGCTAACAGCAACTCATATCATACCAAGCTAAACTTACAGCAAATCAAGAGGAAAAAATCTAAT
>PinzonRADtag-2593
TGCAGGTCATTAGTTCATTTATGGCCCCAGGCAGCTAGTGACCAAGAATAACTTTTGGAAATGTCTTGCAGGCCATTTTGTGCTGGACAAGTGCATAATTTTATCCAGCTAAACGTCAGCCCTGCACAGGACAGAAGACT
>PinzonRADtag-2594
TGcaggagagaattgctgagtatctccacaaaaacctccattgagatctctcaggaggatacaagagatattttgcgtacataaagtgttttgcacggcgaccccccacctagccctatgggaaaacaaaaaagcacatT
>PinzonRADtag-2595
TGCAGGGAGCAAGCAGACAGGAACTGAGCCCATGATAATACCCAGTGGTAGCTGGCCACTGGCGCTGCCGAGCATTAAGATTTCAATTTAAATATATAGCGTGTGTGCATAAAGTGTTTCAGACGGATACAGGTCCTCTT
>PinzonRADtag-2596
TGCAGGACATTTTACTGGATGTCAACAGTGTATGGCTAGAACACCAAACTGTGTACAGTACTCTAAACTTTAACACTGTTGCTCATGTAATGGAGGCACATACAAGCTTTAATTGATTTAGCATGACTTTTTTTGATGCT
>PinzonRADtag-2598
TGCAGGATCTACAGAGATCCATTTGAAAGGGGAAACAGACTTTGGTCCAGGCAGGAGACCAAACAGTACCCACAGAGCCTTAAGGAGCAACAAACACTGTGAGTATTGCACCTTCTCACCTCCCATACCAGCCTGTGATG
>PinzonRADtag-2599
TGCAGGTGGATTACATATGGGACCACATTGGGCTTAAAGGGTGGCTGCTCAtcctatgtctcccagaagaggtccatcatcccatgtgattgtgtcccatacagaagcttgaatgtcaaggaccacgtgaaggcttgCAG
>PinzonRADtag-2600
TGCAGGTAAATCTCTTGGAACCAAAAATAAAGAGCAAGGAAAGAGGCATTTGGAAAACAATAAGTACACATAAGAAAGTGTTACTAAATAATTTTAGAACAGAAAATGTTCCTATGTTCTTGATATTCAGATGAGGGGAT
>PinzonRADtag-2601
TGCAGGCAGGGACACTGTCCTTAGAAGTCCAGAGGTGATTTACAAAATAACTGTTTAATTTAATTACACAAGCATTTCAAGTCCCCACTTCACTGGCCTACAGAAAGGCCCAAATAGTAACCTAGGCCAGTAATAAAATG
>PinzonRADtag-2602
TGCAGGACCAGTGGACTGGAGGACTGAGTAAACTGGACACCGAGAAGGGAATGTTCAATTTCCTTTGCACTGTGTGGAGTTGTCTGAGGAGCCTTGAAGAACAGCAAAAATGAGGTAGGGCACAGCCGAGGTACCTCTGG
>PinzonRADtag-2603
TGCAGGAGCCTTCCAGTTGCTTTCAGATCTCTTCCTCTAAACTGAGCTTGTTGGCCTTTTAACTGAgggctaggtgaactgcagagtaccatctgattcctggcctcaaaaatcaCCTCTTGGGAAGTAGCTAGTTACTC
>PinzonRADtag-2604
TGCAGGGAACAAGGTGACTCAgggtatgtttacactacaggattattccgattttacataaaccggttttgtaaaacagattgtataaagtcgagtgcacgcggccacgcaaagcacaataattaggcagtgtgcgtcca
>PinzonRADtag-2605
TGCAGGAGGGGTACAGAGGTCGTGTTCACTGGGGATGTTCACTGATTGAGGCCTTACAGCTGTTCTACAGTCCTGTTGTCTTGTCCAAGTCAGTGGAAAGAGACCAAATATTCCACGTTAAAAATTCTGTGGGCCCAATT
>PinzonRADtag-2606
Tgcaggagggcttaaatatgggaccgttcctttaaaaacaggatatctagtcaccctatccatgggggaaaattgtatgtctcctgctctgttttatccacattctgactcatatttcgtgttatagcagactcagatga
>PinzonRADtag-2607
TGCAGGAAGAGAGAAGTGCTTTTGCTGAATTAGTAGGTTTGCTCAGGCCTGTCCTTTGCTTTAATAAGAGCAAAGAAAGGGTGAGTTATCTCAGAGGCAAAGAGAACTGGTGGTAGAGACCATTCCTGCAAGGGAAAGGC
>PinzonRADtag-2608
TGCAGGAACCGGGTCCCAGGGATGTGCCAAGGAGCCTGCCACAGGCTCTGGTCTGCTCAGCATTTAGCAAATGTTCCCTGGAAACATGCAGCGTCTGACTCATTCGAGACACAGGATTGCTACGCTCGCTCGCTCTCTTT
>PinzonRADtag-2609
TGCAGGTCGTAGTGAATCCACAGGGTGCTCTCCCTGCTGACAATCGACAACACAGGTCCTGCTCCCCCTCTTCACACTTCTGTTCAGGAAAGGAGGAAGAGGACAAGTGAGTGATTCCTAAAGGCCAGACAGGTGAGGCA
>PinzonRADtag-2610
TGCAGGGGTCAGGCTGCATAGTCAAAACTATGATAAATGGTAACACAGCTTGGATTTCACTGGAGTGTAAGGGAATCATGTGATGAACTCCCAATGGACACTAACTCCCATAGGCTCCTCTTAAAATCCCATCCCATAAA
>PinzonRADtag-2611
TGCAGGTTTTTTTTTCTTTTCTTCCCTTCGTCGCTCTGCTCGGCCCACAGGttgtttttttcttcgcttggggtggcaaaaaagccagagccggccctgCCTGTGATCCTAGCATGTCGGAAATGGTGGTCAGCCCATGA
>PinzonRADtag-2612
TGCAGGGAAGAGCCATGAGGATACCCCAAGGCCTGGAGAACATTTGCACGGGGTGTCCCGTGAAATTAAACTTCACAAGTAATCCAAGGCAAGGCGTCATTGGCCTGTGGAACTCCTTGCCACCGGGTGGCGTAGGGACC
>PinzonRADtag-2613
TGCAGGAGCTGGAGAAGTTATGTGCCCCTGCCAATTATTGGGGGGAGGGGTATGCCCCTGCTTGCCCCACCTCCTGCATGCCCCTGTAAGCCAGTATTGCTCCATTGATGTCCAGAGAGCTACACCAATTTGCTCGAGCT
>PinzonRADtag-2614
TGCaggaaacgtttggtgatgggatgagcgaaaaccgaggtattgtcaactgtacgatgaaaggttgtgatggcagctaagtggactctaatggagctgaatgacaggccggattgcttaacgtccaatagataattgag
>PinzonRADtag-2615
Tgcaggacctcccctttgagggcgcagggctgttctttgaacagacagactccatagcttaaaagatcccaaggtgacagtgaagttgttgagaatgcacacaccatcaacccaatgcaagtacttcaagctccaactgc
>PinzonRADtag-2616
TGCAGGTACAGCTCATCTACTGTCTGCACTAAAACTAGGGTGATGAACTTTTCCTTCATCTGTTGGGGAAAACAGTGAGGGGAAAAAAGCCATTTTTTGAAAATAAAACAGAACAAAAACTGTATCTCGTATTGTAAACA
>PinzonRADtag-2617
TGCAGGAAAAAATCCTTGAATGGTAAAATTAGTGCAAACTCTCCTACTTTCCCCCTCATTGATTTGATTCATTTCTCAGCCACCCTGTGGGAAATCCTGTATGATTCCCCTTTCACCATGGGGAAACTGAGGCATTAAGA
>PinzonRADtag-2618
TGCAGGAGGTCCACCGGAGTCCTGCCTGCCGCCTGCCCAGCAACCGGCAGAGCACCCCCTGCAGCATGCTGCCCCAAGCACGCGCTTGGCGTGCTGGGGCCTGGAGCCACCCTCGGTGTGCGTGTATGTATGGTAAGTGT
>PinzonRADtag-2620
TGCAGGGTGGGGGTGCAAAACGCTTCTTTCATTTCTGCCTTATTTGTCCCCATGCATATTTAAAATATCGCTTGTATAATTGTAATTCAAGGTTGACAGCAAGGGTGATCTGCCATTGCCTCTCTGCTATGAACTATAAA
>PinzonRADtag-2622
TGCAGGTGAACAGAAGAGTGCTAAATAGACTAGTGGCCAATTTAAAATGAAACTGGACAAATTTAATTCAACTTGTTGAAAAGAGTAGAGGACTTGAGAGGATACATGCCTGTTAAGTGAAGGATTCTTCTTTAACTGTA
>PinzonRADtag-2623
TGCAGGACAACGTAGGAGCCAGGAGAGAGGTATTCAGGTTTGTGTGTGTGCAAGAGAATATAGTTGGATGCTAGAGAGAGAACTGTGTGCACAGGGCAATGTACAGAACAGGAGGAATCATAGAAACTGGGGTATACACT
>PinzonRADtag-2624
TGCAGGCTTTGCTAATGAAAGTGGGCTTGCCCCTGTCATAGTATTCTttcccaaatctgaaccttaaagtccacaaaatgagatactagtatgaatcctctaagcttaattaccagcttagatcctgtagtgctgccacc
>PinzonRADtag-2625
TgcaggctgcctggcccaggaagcatcgcgtggtcttcttcagccccgctcataactctcctctcataaacaattctgagatttggaaagtaggtacagatgggctcaacacaataattccaggaagctctgagCGAGAC
>PinzonRADtag-2626
Tgcaggcagctatattggcagaaaagcttatgccttcagaaactttcttcctatcaggacataaaattttgctggccttcataagacattcttttatgagtaagccttctgtaaaaggtcgcgatgatttagctatcatt
>PinzonRADtag-2628
TgcagggagggcttaaatatgggactgtccctttaaaaacaggatgtctggtcaccccaccagcaaatctcgtgtAAATTTAAAATGATAGCCTGTAATTTTGACACCATTTTCAAAACACCACATGCCCCCTCTGACAT
>PinzonRADtag-2629
TGCAGGCTGCTGCATGATGCAGACAACACTGTTGTTGTTGTAGCACAAGGGAGTAGGAGGAGGAAAGAGAACATGCACCAGTGAATGCCTCCAGGGTGCAAGCATATTCCCCAAAAATGGGGGAGGAGGGGGAGAGGCAA
>PinzonRADtag-2630
TGCAGGAAAGGGAACTGCAACACACTAACTTCAATATGAATTGTTTATTGAATAAATACATGCAGCATAATGTAGAATTACATGAGCAAAAAAGGCAATCTGTACAAAATAGATCACGCTTTGTTCTCGTTTCAACTCTC
>PinzonRADtag-2631
TGCAGGCAGTCAGAGTAGGAGTTATCCAGAGAGTGCAGTATGCCCAATTACAGAAAGGGATAAAGTATGTGCTAAAAACATAAAAAAAGAAGGGATCGTTACATCTGGAACATTACTTCTGATTTTTTCAGGATGTGGCA
>PinzonRADtag-2632
Tgcaggcattgcctcctcagctcccattggcatggttcctagccaatgggagcacatgagctgaaggaccggggaaccaggtagggagccctcctgcacctcccactgtacttttaacagcccagtcagtggtgctgacc
>PinzonRADtag-2634
TGCAGGGTGTGGAATCTGCCCTGGGAAAGGACCAGAGGAGTTGGCCCATCATATCTTTAACCACTAATACATTTTAGTAAGATCCAATTTTTTCTTTCCCCTTTGGAGCAACTGGTAAGTTCTGAAAAGCAGGAATGTTC
>PinzonRADtag-2635
TGCAGGAGGGAATTTTGCCAAGGACAACTTCAACAGCCTTTAATGTCAATAGTGGGCTGCATAGTTGGTTGACTGGACACAATTAACAAAACAACAACAAAGAAAACCCAGATCATTTACCACATTATGTATTAAACTGT
>PinzonRADtag-2636
TGCAGGCTCTGGGAGAAGGTGACATCACTACTATCTGAgcttggggtggcaaaaaacctaaagccagccctgAGAGTGTGTCTCCTGTCCGGGAGCATGCGAGCTGTTCACACACAGTAGTGTGACCAGGGACAGCTGCT
>PinzonRADtag-2637
TGCAGGATTGGGCCCATTAAGGGCAAGAATTCTTAAATTATTGTAGACATGAAACGGAATTAAATGGTAGGCCATTCTCTTCCATTGCAATTAATTATAATACTGAAGTTAAATTCTAACTATGATTATGAAGATGTGTG
>PinzonRADtag-2638
TGCAGGAACAAAACAGTAGTGGCACGACCATTTCCTCCCTCTGACTTCAGAGCTGGAGGCCCACCAGTGTCCTAGATTGCTCTCTGTACAATAATTCCCTGGCCTTCTTTACACATTCTGTAAGGAAGAGCTTGGAAACC
>PinzonRADtag-2639
TGCAGGTAAACAGACATGCACATATAATGAAAATTAATGTGTGTGAATATTAACTATGTGAACACGTATATTTAATATTGTTATGAGCTGGGTGAAACCTTGTGTTGTTAATACTTCTTTGAGATTGGATGTGAATGCAT
>PinzonRADtag-2640
Tgcaggcaccaccccctgagctcccattggctggttccccagccagagggagtgtgcagccagtgcttggggttgaggcagcgtgtggaggcccataggctccccacctaggagctggacctgctgctgaccacttctgg
>PinzonRADtag-2641
TGCAGGAGGTCCACCAGAGCCGCAGGATCAGCGAGCGGCAGAGCGCCCCCCGTTGCGTGCCGCCATGCTTAGGGCGGCAAAATGGCTACAGCCAGCCCTGTGTCCGTTGAAAATATTAGTCACATATTTTCTTTTCAAGT
>PinzonRADtag-2642
TGCAGGAGGTCCCCGGTCCCTCGGATTTGGCGGCAGCCTGCGGGAGGTCCGCCGAAGCCATGGGACCAGCGGACCCTCTGCAGGCAAGCCACTGAAGGCAGCCTGCCTGCCGCCCTCGCAGGGACCGGTAAAGCGCCCCC
>PinzonRADtag-2643
TGCAGGTATTAAATTTGGCCCTGCAGAGCTGCCAGGTAGCTAGCCTCTTGATGCTGCCCCCTAGCAGCAGCTGTAACTAGCTAGCACGCCACTGCCTGTGACCCATTGTGGACTATAGACCATGGGAAGTCCTGCCTCAA
>PinzonRADtag-2644
TGCAGGACACACAGCGCTGTGTGACAAGTGTAACGGGAAGCCAGAGACTCAAATGGACGCTCATGAagggagggagggggtgctgaggactccagctatcccacagtccacagcagtctctgaaaattatttccattctT
>PinzonRADtag-2645
TGCAGGGAACCCGCTAAGCCAGCTTTACAGCTGCTTTGTACTACAGGAGCAGCACAAACCAGAATAGATTTGGACACAGTACATGACATGCCTCGGCTGAAgtcattgacttcagtggggtcaggatttcacccATTGTA
>PinzonRADtag-2646
TGCAGGCTTGAGGTCTCTTAGGGAGAGATAGTTCAACAAAATGCAAAGTGACCTTAATGGTGCAATATAATACAGTACATTTAACTGTATGTAAAGCAAAAAGCAGACAGACCACATAAAGGAATAGCTGTTAGGGGCAA
>PinzonRADtag-2647
TGCAGGAACTTGTCTGTTCAGGTTTCCATACAGAGGTCCTTTTAAGCAATGCTATTCCACTAGTACGGGGTAAGATTCTATACACTATAACAAAAGGGCTAAGCAGCTTCAGCAACTTTATGCACATTAAGGTCCAGCCC
>PinzonRADtag-2648
TGCAGGTTATTTATCTGACCTCCCGTGGAGGCTCAGGTGTTGATTGCTTATCTACCGAAGCCTACTAAGATTTGTCAAGGCTGCCATAATACTACAAGGGATAATGAACCTTGGACGACGCCATTTATAACTTAGTTTAT
>PinzonRADtag-2649
TGCAGGCTTCTCTTCTGAGACCAAGTAGTGCAAATTTGGATGATCATTtgggctgagaccatcaattcatttcttgtagtttttcagtcgtttatcagatgaattcttgtcactagttagttgagctggatttgaacTAG
>PinzonRADtag-2650
TGCAGGAGGTCCACTGGAGCCGCGGGACCAGCGAGCGGCAGAGCGCCCCCACGGCGTGCCACCATGCTTGGGGCAGCGAAATGGCTAGAGCCGGCCCTGGATCAAGGCATGGGGTTCATGCTTCATCCAAAAGAAAGCAC
>PinzonRADtag-2651
TGCAGGAAGGGTCAGAACAGGGATAGGAAGAGGTGGGAGGGTCAACACTAGGACCCAGGGGGGCCCCAAATTTTCAGATGTCCTTTACACTGCCACGTATGTAGCTGCATATACCTAAGGACAGCTCTGAGTGGATCATA
>PinzonRADtag-2653
TGCAGGTTCCAGCTTTGAAAAGATTGAAAGAGGAGATGTCCTAGCATGTTTCAGTATTTGTAAACACTATATATGGATTAATTCACAGGAATTATAGATTTCAATTGGATTTAAAATATAATGTCAATGAAAGACATTAT
>PinzonRADtag-2654
TGCAGGAAGGGTCTCCTACGCCCGCGGGGTGAGCTGTTGTTTTGGTTGGCCATAGTCACTGGAGAAGGCGGAATCCCGCTAAGCCTGTTGGGGGAGATGCAAGGAGAGCATTGGGGCCGTTGCAGCTCTGAAGGAATGTC
>PinzonRADtag-2655
TGCAGGTCCCCTTGTTCGAAAAGAGGGAACTTAGCTCCACTGAAGCATGTCTTTCCTGCTATTCTTGTCAGGCTTTCTCCCAGGAGCGGCCTTCCCACTAGGATCTGTGACAAATTCTACAAGTGCAGCTCCTGGAGTAA
>PinzonRADtag-2656
TGCAGGCATAGCTTACCCACTTATAAATAACTGGGCTTGACCTGAGGGATAAGCCTGGAATGTGGCAGAAAAGGGGAAAGGAGTATTCCATTTCATGGCCAGAATAAAAACACAATCCAACTGTCTGATCCCTCTCTCTC
>PinzonRADtag-2657
TGCAGGGGTCAGGAAGGGATCTTCCCTCCcaggttttagaatagcagccgtgctagtctgtatctgcaaaatgaacagaagtacttgagacacattagagactaacaaatttatttgagcttaagcttttgtgggctaca
>PinzonRADtag-2658
TGCAGGCAGCTCCGCATAAGTAAACACTTCCATTTTTGTGGATCGCCGTTGACTTTGATCATTGTATAGTTCACCCATTCTAGCAGCTTGCAGGATTGAGGCCTTAGGTTTACTCATTGGCTGGAAAAACTTGGGGGACG
>PinzonRADtag-2659
TGCAGGCAAGAGTTTCCCCATCCCCCTGCTGTAGACCCATATGACTGTGTATCCTCACTGCAAACATGGCTTtttttgtttgttttttgtttttgtttttgtttttTAATTTGATGGCTGTTACATTCCCCTTATCCATA
>PinzonRADtag-2660
TGCAGGACTGGAATACTAGCTGCTTACACTTGTCTTGGTGTAGGGGAAAGGATTTGGCCCTACAACCTTCCCATGAATCAGTACATGAGACTCCAAGATGGTGTTCAACATGGATGCAAAAGAAATAAAGACATTAGGAC
>PinzonRADtag-2661
TGCAGGAACTGATGCCCTGACAATGTTGTGCTGTTATTTTGACAAGTAATTTAGCTTTTGAGTGTTCCTTCAGCCACAGGTCAACCTGAGTTGAGAAAGGAAATCTTTCTTTTCCGTTACAAGGGGTTTGGAAAATGAGG
>PinzonRADtag-2662
TGCAGGTTAGGATGGTCCCCTGCTAAACTTTCCACATAGGTTTCTCTCATGACTTGCCACTGGGGGTAGGCTTCTCTCTGCATTGCCAGCTCCAGCTTTGGCGCAGCAGGCTCTCCCAGGCAAGGTGGTGCAGGGAAAGC
>PinzonRADtag-2663
TGCAGGTTGCTGTGAGGGCGGCAGTCAGGCAGCATTTCTGCAGGAGGTCTGCTGGTCCTGCAGTTTCGGGGATAATTTGGCAGCGGGTACACCAAAGGCGCTGGACTGGAGGACCTCCTGCAGAAACGCTACCGAATCCA
>PinzonRADtag-2664
TGCAGGTGACAAAGCTTTAGACTGCTGTGGGGACAGAGGCTGCTCACTTTGCCAAAGAAAGGAAAATGGATTTTTTGGCCATGGTTGCATCTTGATACTTGTAATGGAGCTGAGCTCCACCAGGACCCCCCTCACCCTTA
>PinzonRADtag-2665
TGCAGGATTTTGTAGTTTGAGAGCCTGCCAGTGCTTCTTGCTTTCCCAGCTCCTTCCTAGGAAACAGTCTGAATCCTGGCAATTATTCCCACACTCCTCCTGTCCTGGCTTACTGCAGGAGAGTCTTCCTGCTCCCTGGA
>PinzonRADtag-2666
TGCAGGAGAGAGATTCTAATGTGTACAGGTCCCAAGCTTTCCCGTAGTATCTGTCAGAACTTCCAGTGAGGCAGCAGTGGGTAAGGTTATTTTTAAAAATAAACTGTTGCACAATACACAGCTCAGAGTTAATGCTTAAT
>PinzonRADtag-2668
TGCAGGGCAACAAATTGAATAAAAAAACAAATTCTTGAGTACCAATTAATAATCCCACATCTTTCCCCAAGTAACAGCCCATTCACGGTGGAGTGGATTTGTGGACCTCATTACTTTAAAATAGTAAATTTTCAAGTAAA
>PinzonRADtag-2669
TGCAGGTTTAAAGGAGAATTATGTTCTCTCATCAAGCTCTGCCTGCTCCCTGTCTAGCTGTACCAGGTCCATGGAGCCCCAGGCCCATGACGCATCTGCAGAAGGTTTTATGTGAGTCTAGAAAAACAGTTTTCTTCCTG
>PinzonRADtag-2670
TGCAGGTGAAACTTGAAAGGGGGGTATTGAAATAACACTTTCTATTCCACCTGTGCAAATATTTGCAAGTGGAACAGATACGTGTGTTTTCATGGCATGCTGATACCATTTTTCTCCAAAGCAGAAATGGTAACAGGAGG
>PinzonRADtag-2671
TGCAGGAGGAAGAGTAATGTTATTTGGTTTGCACATAGGCTGCATCCATCACCCTGGTGGATAATTAACAAGAAAGATATAAATTCTAGCACTGCAAATATTGGGACCAATCCTGCAGCTCATTCACTCCAGTGGAACTA
>PinzonRADtag-2672
TGCAGGTCTCAACTACAGGGGCTGCTGGAAAGTTATATTTCAGCAAACTTTTACAGGAATCAAAGGGGGTTAAAAAAACAATAAAAAAAGGGAGTGGGGGGAAGAAAGTCTTCAGCTAGTGACAACCCTACTTTGCTATC
>PinzonRADtag-2673
TGCAGGGCCAAAGCCCCACCAGCCTGCCTTAGGGAAGAGGCCCCAAGTTCCCCCTCAAGTCTGGGAGGTGGAGAATGGAGAGAGGGGCATATGGTTTTCTGCAAGCTGCACTTTAACTGTAAAAGTACCGCATGCAGCTT
>PinzonRADtag-2674
TGCAGGATGGAGAGAGGTGGTCCTCTGTTAACTGCACCATCTGTGCTTGTGTGAAAGGCAAGACAGAGTGTCGCAAGAAGCAGTGCATTCCAGTCAACAGCTGCCCTCATGTGAGTTTTTAATGGAATGTGTTCTCTGCC
>PinzonRADtag-2675
TGCAGGTTTTATTCAGTTTTCTACCTCTGGTTGGTATAAAACTCTAACCAGAGATTAGTAAGCAAAGTGAAGTTTTTTCCAGGTTCTGAGTTTCACAAGAACCAGTTTCAAAATCCAAACATTTCTCGTAGATTTTTCCA
>PinzonRADtag-2676
TgcaggcactgccccccattggcctgttcctggccagtaggagtgcggagccggtgcttgggcagtgcctggaggcccgggctctgcgcgcctgcctacacctaggagccggaccagctggccacctccaggggGCAGCA
>PinzonRADtag-2677
TGCAGGATTTAAGCCTTAATCTTTGATCCTGCAAAGCTTTACACACACACTTAATTTAACACACTATAAAGCGTCCCCTGTGACAGTAAGTCTCAGGATGTAAAGCTGGACACATGCATAAATCACTGGAGAAGCAACCC
>PinzonRADtag-2678
TGCAGGATTTATTTTCAGAGGTGCTGAGCACACACAATTCcagtgggagctgcaggtgctcagcaactctgaaaatcaggccctatttggCAGGTTTTCAAAAGAGTTCCTACCTTGTAGATCCCATTGTTCTCAGTGGG
>PinzonRADtag-2679
TGCAGGTGACCACAATTCCCTGAAACACTACTGTTTACACTACTGCTGCATAAAACTAAAAAAGGctcagaggtttggattgatgtctatctgaatctctttggtccacaaatcaggatggaaatctcataagaatagTC
>PinzonRADtag-2680
TGCAGGATGATGATTTAGCTTGGCTGAGGGTGGTACATTATAGCATGACCGTAGGCATGTAACAGTATTGCACTCAAATGTATTTCTCGCCTCTTAAGGCTAAATCCTGCCTTACACTATACTAGGGAGAAAAGAGTTCT
>PinzonRADtag-2681
TGCAGGAAGACACTAAAATCGCAGACGGGTGGTGATGAACACAAATCCCTAGACCAGTAACACATCTGGAGAAGTGTCATGCTCCTGGGGAAAACTGCCCATTGTAGGTTGACCTGGCTGAAGAAGCTGGGTAAACAAAG
>PinzonRADtag-2682
TGCAGGAATGCTCTTTAATTTTAGTTTTTCTTCAGAGAGCCTCAGGGTAGTTTCATGAGCCTGTTTACCTTTTTTGTGATTCTGGATTACTATCATTTTCTTTTCAGAACAAATTCAATCCTGTTGTAAACTTCATTCAT
>PinzonRADtag-2683
TGCAGGCGAAAAAGAATACAGGGGAACAGAGCTACTTAAAATGTAAAGGGGAGAGAAATTGAGATGAGCTAGAAATCCGAGAGTATTCACGAGGGAAGAGTGGTGTGTGGCTGGTAGCAGAATGCTGTGTGTGCAGACTG
>PinzonRADtag-2684
TGCAGGAAGCTAATGTTAATTACTGCTGACTCACTGAGGCAAACTCAATACTAGAAATAAAGGATGTGTGGCAGAGAGAGCTGGGGTCAGGGACAGACAGGTCACAAAGGAAGAACCCCTATAAGCGGCAGTTCCTGTGG
>PinzonRADtag-2685
TGCAGGAAGTCCCGCGGATTTGGCAGCACGCCTGCGGGAGGTCCGCTGAAGCCGCGGGACCAGCGAACCCGCTGCAGGCATGCCGCCGAAGGAAACCTGCCTGCCGCCCTCATGGTGACCGGCAGAGCGCCCCCTGTGGC
>PinzonRADtag-2686
TGCAGGGAGAACGTAGTCAGAAAATAAGCTAGATCTACCATAGCAATGACTACCTAAATGACAACAGGGAACATATAGCACGAGAAAAATACTATTTGTCACCTGTGAATAATATGATTATCCCAAATTCATGCGGATAA
>PinzonRADtag-2687
TGCAGGAGGTTCCCAGTCCCACGGACCTGCTGGAGGTCTGCCGAAGCCATGGGATCAGCGGACCCTCCACAGGTATGCCGCCGAAGGCACCCTGCCTGCAGCCCTCGCGGCGACCGGCAGAGGGCCCCTCATGGCTTGCC
>PinzonRADtag-2688
TGCAGGTACCTCACATAGGGTTGAAGCTCCAAGCCCCAGCAGGTGCATCTcagctcttgaacatctgaagattgttatatgtggttcagagggtcagtacatttggccaccACCGTTAGAAGAGGTACAAACACTGTGTG
>PinzonRADtag-2689
TGCAGGTCATATTAAGCCTTCAGTTACACCTGTGCAGCGTCATTATTCATCAAGAGGACAGCACAGACAGTAGTTTGGGCAAAATTTGAGGTCAGTGGGAACTGCGCAGCTGTAACCAAGGGCCTAATCTGGGATGCGGA
>PinzonRADtag-2690
TGCAGGGGCCCCATGAGCCCTGGCCCGGCAGTAGTCTGGGTCTTTGGCAGCATTTCGGCGCCAAAATTCTTTGCAAGTTTGGGAGAAAAACGTTTTCAAAACTGTGAAAAAACTCCTCTCCACCAACACACAAAGTTTGT
>PinzonRADtag-2691
Tgcaggaaccacctgcagttcctattggccgtgattcccagccaatgggagcggtggagccagtgctcagggcaggggcagcgcacagaatccctgtggccgccccggcacctaggagccagagggagatgttggcagct
>PinzonRADtag-2692
TGCAGGTGGTGAAAGTAATCAAACACTTAGTATGGATTCACTACATAATCCCTATATGGAAATAGATGAAATACTTACACTGGAAGGTTGCATCCTTAGACACTAATATTTATAACTGAACTATCCCAAACAATCACTCT
>PinzonRADtag-2693
TGCAGGGAACTGGAGTAAGAAAGTCCCCCAACAATCTTCAACTCACTTCACATAAACCAAAGAACATTCACCACATGGCAGTCATGCAGGTCACTGCCAACCCAGGCCAGATGTGATCTGGTGATTTAACGGAGGAGGCT
>PinzonRADtag-2694
TGCAGGCTCTGGTGAGCAAAAACTAAAGGAGAAATAGTCTTCCTTGCCTATCTGTTGACCTACGGTCAACTCCACCAAATCCTGGCTCCTTATAGATTTGCAAAATATTATTTGTCGTCTTGTCATTTTTCATCAAGATT
>PinzonRADtag-2695
TGCAGGTTCTGAAAGTGCTAAAGATCCTCAGGAAGCAGATACGTCAGAACAGCAATTCCTTTTTTGTGAGAAAGGGACCTAAAATAAAATCTTCAGCACTGAATAGGTATTAGAAGCAGTGAATTTTAATTAAAAGATGA
>PinzonRADtag-2696
TGCAGGCCAGGGGCCGTGCTAGGGGCTGAGTAGTATTTGTGTCCGCTGGCTTATTGCAATGATGAGGGGAGCAGGAGGGAACGGACCACGTTCGCCGAGCCCAGCGCTTTCCGTTTCAATATTGCACTTGAAAAACAAAC
>PinzonRADtag-2697
TGCAGGAAAAAATATATTACAACAGTCTTAGCCCGCACATACCTTCCTGTTCAGTCTTGGTCATTTCCTCTAGTTTCTTCTGTTTCAGTGTGTCCACCACATCAGCAAGGCTTCCCTTGCGGCGTTCTGGAGTTCCAAAA
>PinzonRADtag-2698
TGCAGGAGCCAGCCCCCACCCCAGTGCAGGGGGGTCTGTTGGAGGGGTGAGGAGGCTAGGGGACGGTGGGCTAAAGGATGTGGTGGAATAAAACTCCTaataaattgtccagggaggttgtggaatctgtcactggagat
>PinzonRADtag-2699
TGCAGGATAGAACTGGGGAGGTAAACAGATCATTAGCACAAATGTTTTGTTTTCAGCCTAAGTCAGATAAGTAAATAGGTCAGCAGGCTAAAAAAAAGACAGATTGTCTGAACCAGCTAAGATAAGAGGGAGAACACCCA
>PinzonRADtag-2700
TGCAGGTTTCATCTTGCAAGATATGTAATACATGAGGCAGATCTTCTGCAAAGTTTGCTTCATTCACTGCACACTTTACAAAATGGATAGTAGGAGTCTAATCCTGCAAAGCAATGGGTACCTACTATGAACTGTTGAAC
>PinzonRADtag-2701
TGCAGGGCAACTGAACATACAAGTGCGGAGAGGTGGAGGTAGGAGAGAGACAGAAACCATGCCCTCTGGATCTTCGTCTTTTCAGTGCAGCTACTGCTGAGGCTGTGGTGAAGGTATCAGTGTGACTCCCCAGAGTTAGT
>PinzonRADtag-2702
TGCAGGTTCTCCTTCACATTCGACAAGGATGCTTACTCTTTTAGCCTATCATGTGGTGATGGTATCATACAATTCAGTTTTTCAAAACTGCTTAAGATTGGAGAGTATCAAGCCTGGTCTACACTACGCATTTATACCGA
>PinzonRADtag-2703
TGCAGGATTGTATAAATCCTTCAGAGCAGAGAAACCATACTGTGCAACTGTTTCTACAGATGTCAGTGGAACAACCAACTTCAGGCAAATAAGTCAACTTGTTGAATTATATGAGGGACATCATTTTTCTGCTTTGTTTC
>PinzonRADtag-2704
TGCAGGCACCACTGGAGGGATCCAAAGGCAGGGAGGCAGCAGAGAACAGGATCCCCCAGGTAGGCTCCGGTCCAATATGGCAAAACTGGGGAAGAAGAGACAATAGGAACATGGGGGGAGCAGGAAGAAACCTGGGAGAG
>PinzonRADtag-2705
TGCAGGTCTCATAGTTGAATATGGATTCCTTTCTCAGCCAGAGTCCACAACCTATCAGCTCAGGGTGACCAGTGAAGGGTATGTATTACACAATGCATGTACCCTTTCATAAATACATTCACATTGCCAAGTTATTATCA
>PinzonRADtag-2706
TGCAGGGAGTCGGGCGGGGGGGCAAGGGGCTCTGCTCAGATGGCCTCCTGTTGCTGATCCACCAAGTACAGTGCAGATCTCAGGGATCAGTGGATTTAGGGGATGGAACACACATGACAGCCTTAGTGATGAACACAAAA
>PinzonRADtag-2707
TGCAGGAGCAGAGGAGAGACCAGAGGAGAGGGCAGAGAAAAGAGGGTTGTCACGAAGGAAAGAAGGAGCCATTCCGGAGATTGAACAATGGAACAGCCCAAAGGAATTGAAAAACTCGGGCAATGCAGCAGACTCTAGGA
>PinzonRADtag-2708
TGCAGGGTAACAACTGTGGATACACATGGTGTTGTAGCTAAAGGACCCCTATACAAGAGTGGGAGAATTGTGGAATTCCATCCAAGAATAAGCAAAGGCATGAGGCCTGACACATGAGCGGGTACACTCTGAGAGACTAC
>PinzonRADtag-2709
TGCAGGCTGGGTTTGAGATCTGTAGGCCATGTCAGTATGTGTTTTATCCAACAGTTTTAGCATGTTATTTATGGCAATTTACCACCTTTGGCTGTGTTCACATATATATGCTCTATCAATTCCACATCCCAATACTACAA
>PinzonRADtag-2710
TGCAGGAGAGGCCTGAGCAAAGAGGGTGATCTCTCTGTGGGATCCACCACAATGGAGAGCCTGTAAGAGGAGCTCCTAGAGAAGAGAGCCTCTTAGACAGAGGGGTACAGTCGGCTGGCATCCAAAAGGGCCGGGTCTCA
>PinzonRADtag-2711
TGCAGGAGCATTTTCTTATAATAGAACACTGTGCAGCACAAATGAGTCATTTATTTTGTAAGATGTGTTTTTATTATAGAGAGTTTCTCTGTTTGTTGAAGCAGAGGGTGCCCTCCTGGAAATATCATAATGAAGTCTTC
>PinzonRADtag-2712
TGCAGGAAAAGCAGCTATCACAAGTAGATTAACAATGAAGATAATAAGTAACCAGTTAACAAATTCTGCATACAGCTGCTGCCTTTCCCCTGGGAATCTTCCCATTTACCATTTAGCTGAAAATAAATAAATCTTATCTG
>PinzonRADtag-2713
TGCAGGCACCATGTTGGGGACCCCTGCTTTAGCTGAACAAGCAGGATGGCAAGCTCATCATACTCATGACATCTTCCTATGGCTCATCAGAACCCCTGAAGAGCCTATCTCTGTAGATATTCATATCATCATCGTATCTG
>PinzonRADtag-2714
TGCAGGTAAGTCACTACATTTGGCAGCAGCTTAGACCAAGGTTTATTTTTTATTATATAAAAGTTACAAATACAGCCAAACCCCAGAGCTATGTATAATATATGTAGACTCTGTTCACAACAGGATGGACATTTCAGCTG
>PinzonRADtag-2715
TGCAGGCCTACTTCAGAAAGCTTGAAAGCTCACTGCCATTTGCCCATTAGTCTTAAAATAAAAAGCAAGCCAGAAAGCTGCTGAGAAACATACTACGTTGAGCCAGCCACTGCACTGTCAGCATGGGAACTAACAGATCT
>PinzonRADtag-2716
TGCAGGCACAGCTGCGACAGCTCCACCGGAGCCACGGACCAACGGACCCTCCGCAGAAATGACTGTGGCAGCTCCACCGGAGCCACGGGATCAGCGCGGGGGGCGGCGAAATGGCCGTGCGCCTAGGGGGCGAGAACCCC
>PinzonRADtag-2718
TGCAGGTACAGTTCTCTTCAGTTGCTTTTCAGCTTTTAAAATAAATTGCAGATCTCCAGCCTTGAAACCACAGACATCTTCGTTTTAAAATCAAAATGAAATTAGTTGAATGCTGATATATAAAGTAATGGTGGGATGCA
>PinzonRADtag-2719
TGCAGGAGACCTGAGATTTTTATTAAGTTCAAACTCTGACAAGAAAATCTTAGTGGCAAAGACATTGTGAGTGAGGATTCTACAATTGCTGTGGATACACGATGTGAAGGTCACTAGCAGTGACCAAATAAAACCAGGGT
>PinzonRADtag-2720
TGCAGGAAAAGAAAGTCAGGGCCCCAGGACTGAAGCTGGATGTGTGTCAGTGGACACTCTGCCCACAATGAGCCCCAAAAACTTCAGTTTTGCCCAAGACAGCAAGCGAGAAAAAATGAACTAACAACATGACAGGAGAG
>PinzonRADtag-2721
Tgcagggggtgagtgatctggcagagaggggtagcatctgtccagcaagcccagcacctcttccttgcctcctccagtgcaagagctctctccattgcatgcccctctggctcccaatggggcagcctcagcgctaggaa
>PinzonRADtag-2722
TGCAGGACAGGAGCCCCTGCTGCCGGGTGAGTACAGTACAGGTTCACTGCCCAGCCCCATGTGAAAATTCATGTACGCCTCCTTTTGTCATTTGTATAATATGTTTGAAAAGGCACCACAAATACACCTAAATGCTGCCA
>PinzonRADtag-2723
TGCAGGTGGATCCTTTCTGGTATTTAAGGCATGTCCCCTCAGCCAGCCCCACTAAACCTTTTTCCTCTAGCTAACAGGGGCCTGCTTCTTTCTCCTAGCCAGCACCCTGTTACAGGAACATTCCAAAGTTTTCCAAAATC
>PinzonRADtag-2724
TGCAGGCTAGAGAAAATGATTGTGAATTTACCTAAAATTAGCAAAATCAGAAAAAAAAAGCTGAGTTACAAATTATGCTGAGTAATCTGTCATTCTTATAACTACTATAATTTCTAGTGTTATCTAACATCAAGAGTATT
>PinzonRADtag-2726
TGCAGGATGAGCCCCTAGGAGACCCTTAAGTCAGCTTTAAGGCAAAGCTGCACAGGAAACCCAACACTGTCTCCTTCCCATCTACTGAAACCCTTCTTGCTAGACAGGTAAGGAACAGGGCAGACACTGAGCATTGCCCA
>PinzonRADtag-2727
TGCAGGCTGAAAGTATGTGATTGCTTTCTACATATGGCAATACAGCACAACGAATCTCTTCCGTTGTTCCCAGTGGCTGCTGCCTTGGGGGCTGCGCTTCCAGCTACTTGCCCTGCAGAGGACCAGGTGCATTTCGCCGT
>PinzonRADtag-2728
TGCAGGCTTGAGCCCAAACAACACTGTATATGATCCCAATCTTGCAGACAGATTCACAGTGATGGTAGTGGTCCATACTCACACTTAATTTTAATTAGTTGTTTATTCTACCTGTTCACTGGGGTAAGATTATGCAAGAC
>PinzonRADtag-2729
TGCAGGTTGTGTTAGGGGGCTTTGGTCTTCTGTCTTGCAGGGAGGGAGGTCTTGGGACTTCAGCCCCACTCCCAATGAAGATTCAAGCAATGGAAGGTGCCTCCCGCAGGGCTGAAGCCCCTAGAACCTCCCTCCCCCTA
>PinzonRADtag-2730
TGCAGGAAATGCACCCCTTTGTCCGAAGACGTACAATGATATTGTCTTCCCTTTCAGGATTTTGGTTCTTCTCAACACCAGCTTAATGAAGGTTACCTCCTTGGGTCTCTGGGCACACTCCCCCAGGTAACAGTGGGTGG
>PinzonRADtag-2731
TGCAGGCGTGCCGCCAAATCCGTGGGACTGGGGACCTCCCACAGGCAAGCCATCAAAGGCAGCTTGCCTGCCGtgcttggggcagcaaaatacctagagccgcccttgGTAGTGGTCAGCATTCAAATTTGTGGGTGGTT
>PinzonRADtag-2732
TGCAGGACTGAAAAGGAATAGGGTTTACATGGCACATTTAGAAACAGCTCAGACTTTAGCATTTATACAACAATACAGGATAAGCAAGCAGAACACACAATGTGGACAGGATCGAAAGGGCAAAGTGAAAAGAATACAAA
>PinzonRADtag-2733
TgcaggcgattctgtgtgccccacaggatggtccccagcctgagtgtcccctgctcagagcctgcccggcccagccacaaagtgcggcctcaagcagcagccccagggcgccctcctcctccgctcaacacgctgctgcC
>PinzonRADtag-2734
TGCAGGAAGGAGGTAAACATGCTCGAGGGTTGTCACTGCCAAAAGTACAAAGGTGTTTTCTTAGGCTAATAGATTGGAGGGAATTATCATCTCCCATTGAGTTCTGCTTCACATGCTGTTTGTGCCACCCTGAACAAAGA
>PinzonRADtag-2735
TGCAGGAAAGCTGCTCCTGCCAGCTgtgttggtggtatagtggtgagcatagctgccttccaaacagttgacctggcttcaactcccagccagtgcaATAATGGCTTTTCTCTTTTGTTGGTTCCTTGTCTGGAAGTGGT
>PinzonRADtag-2736
TGCAGGAACAAGCAAACAACCAGTTATGAGAAATTCCTAATGACTCATATCTGAATGACTCAAGATGGCCTAAAATGGTATAAGATTACACAATGCTCTATTAGTTTTGCATAATCTTTTCATACTTTTTCTAGTATTGC
>PinzonRADtag-2737
TgcaggggcagcgggcagaagctttgtcctgtcggctcctgcagcagggcaagctccgccggcagccaagcttcccctgtcccccagagcatgctgctttcctgctcctccccCTTCCAGTGCTTCCCCGGCTGCTGAAT
>PinzonRADtag-2738
TGCAGGTGAGACTGAGCTAGAAACATCCCAAATCCAAACACAGGGACAGGACAATTCCTGAACTAGGGGCACAGGGATCCAGCAATCAGAGATCTCAGTGTAACTCAATGTGTGCATTGCTGACATGTGAATGACGATTG
>PinzonRADtag-2739
Tgcaggatccgactggatacctcctcctagtttgacagcaaaccactgaatcttttaatagtctttcaaccagttattcacccaacttataatcatttcatctagaccacactttcctagtttgcttatgagaatgtcat
>PinzonRADtag-2740
TGCAGGCTGTATTGATCTTGCCCAGCTCTTGGAGACTTCCCTTCACTGCTACCCTAGAGAACCTGATTGACTCAATCATGCCTGTATCATGCAATTGGCAGTATTATCTTCAATTGAACAGAACTCCTCTCCAGTTAGAA
>PinzonRADtag-2741
TGCAGGAGGTCCGCGGAAGCCGTGGGACCAGTGGACCCTCCACAGGAACGCCTGCGGGAGGTCCACCGAAGCCGTGGGACCAGCAGACCCTCCGTAGGCAGCCTGCCTGCTGCCCTCATGGTGCCGGCAGAGCGCCCCCC
>PinzonRADtag-2742
Tgcaggattatgacatggacatagtccatatgaggggaagggccaatgtgacagcggatgcgttgttccagagaaggggctctgaacttccccaggtcacttgtcaaagtgaccctgcgtagttcagtctcaaaaggggg
>PinzonRADtag-2743
TGCAGGATAAGTATGTGTCAGCTGACAGGTAGTGGGAATGATGTGTGGTAGGGGACTGGTTATAAGATGTATATAGGCTGTGGAGAGGAAGTATAGGAGCAGCTGACTGGACACAGAAGAAGATACAACAAAAACAAGAA
>PinzonRADtag-2744
TGCAGGAAGCAATTACAATGAGAATCCAACACTTGCCAAATGTCCCTAAAGGAGAGATGATAATGGCATCCCCACTGCAAATAACTGAACAACAATTTCCCAGATACGGGCTGATCTAAGGGGTACTTTAGTAGAAATGA
>PinzonRADtag-2745
TGCAGGGTTGCACACACAGCGGCTTGGAAGTGGACAGCATTCCCCTGGAGGAGCATAACCTTCAATCAAAATGGAATCTTCTGGACAGCGAGGAGAAAACTGGACCTCACAGCGGGCCTTGGAGCAGTCAGGGTTCTCTT
>PinzonRADtag-2746
TGCAGGAGCGCACTGCCCCACAGCAGCGAAAAAGGGGGGACAGCAGGGGCTGGGGGCTAGCCTCCCTGGCCAGGAGCTCaagggccgggctggatgtggcccgcaggccgtagtttgtccacctctgGTTTAGAGCATGC
>PinzonRADtag-2747
TGCAGGCTCCTTTAAGACTTAGATCACAGTTTGGCACTCTTCAGCTCTTTCTAAACTCCTTTTCTAGATTGCCTTTTAGGTGGGCATTAAATGAACTAAAGTGGTATAGATAATGAGACTAAAATGTTTTAGGTCTTCTG
>PinzonRADtag-2748
TGCAGGAGCAGCAGTCAGGGACAGATGTGTCAGTTCGTCTTCGTCTCCCTGTAAAACGCCTCCCGGGAAATCAGCTCGCAACAAGCGCTTCCTGTAAGCTGACAGGATTGCTGATGTTTGGCCCATTCTGCTGCTAAAGA
>PinzonRADtag-2749
TGCAGGTTACCTAGCACACACTCCATTTACAGAAGGAGCTGTTTCAGCGGGAGCATGGCAAGTTACACAGCCCAGGAAAAATGGTTGAAAAAGCAAACAATAAATATCAGATATGGATAAAGTTTTAATTTGACCATAAG
>PinzonRADtag-2750
TGCAGGCAAGCCGCCGAAGGCAGCCTGCCTGCTGTGCTTGGGGCGGCAAAATAGCTAGAGATGCCCCTGAGTTCAAACAAGGGATGGGGCATGGAGAAAAACCACAAAGACGGAGAGAAGGAGAAGGCAGGAGTCTGTGT
>PinzonRADtag-2751
[truncated: 1,025,901 more chars]
